# Supplementary material for: Regulation of gene expression in the bovine blastocyst by colony stimulating factor 2
Source: BMC Res Notes. 2016 Apr 29;9:250. doi: 10.1186/s13104-016-2038-y (PMC4850677; doi:10.1186/s13104-016-2038-y)
Supplement: Supplementary file 1 — 10.1186/s13104-016-2038-y Gene expression in ICM and TE as affected by CSF2. Tab 1: Gene expression in the ICM. Tab 2: Genes whose expression in the ICM was affected by CSF2 (P < 0.05; >1.5 or <0.66 fold change). Note that genes highlighted in red (upregulated) or green (downregulated) were significantly upregulated by CSF2 after correcting for a 2 % false-discovery rate Tab 3: Gene expression in the TE. Tab 4: Genes whose expression in the TE was affected by CSF2 (P < 0.05; >1.5 or <0.66 fold change). Coloring code is as for Tab 3. Tab 5: Genes that were regulated by CSF2 in both the ICM and TE. [file 13104_2016_2038_MOESM1_ESM.xlsx]

## Sheet: ICM gene expression
geneID	baseMean	baseMean Control	baseMean CSF2	foldChange	log2FoldChange	pval	padj	resVarControl	resVarCSF2	symbol	description
ENSBTAG00000030399	3.60886	0	7.21773	NA	NA	0.000685632	0.331526	0	4.82041	.	.
100337056	4.44547	0	8.89093	NA	NA	0.00086259	0.39723	0	1.21501	LOC100337056	PREDICTED: Bos taurus aldo-keto reductase family 1 member C3
ENSBTAG00000011246	2.53716	0	5.07431	NA	NA	0.00419179	0.741372	0	2.13617	FOXP2	.
ENSBTAG00000000054	2.44185	0	4.88369	NA	NA	0.00507382	0.815523	0	0.950575	SNAPC4	small nuclear RNA activating complex, polypeptide 4, 190kDa [Source:HGNC Symbol;Acc:11137]
ENSBTAG00000022556	4.30482	0	8.60963	NA	NA	0.00942735	1	0	5.64903	OR10K1	.
ENSBTAG00000040168	2.34482	0	4.68965	NA	NA	0.0104343	1	0	0.272602	ZNF193	zinc finger protein 193 [Source:HGNC Symbol;Acc:12984]
ENSBTAG00000039136	2.39359	0	4.78719	NA	NA	0.0108964	1	0	0.559129	.	.
ENSBTAG00000039451	2.10149	0	4.20299	NA	NA	0.0110559	1	0	2.21398	STAT4	signal transducer and activator of transcription 4 [Source:HGNC Symbol;Acc:11365]
ENSBTAG00000039076	1.8544	0	3.7088	NA	NA	0.0126143	1	0	1.32492	OR4C15	olfactory receptor, family 4, subfamily C, member 15 [Source:HGNC Symbol;Acc:15171]
614181	2.00259	0	4.00518	NA	NA	0.0128525	1	0	0.924474	HOMEZ	PREDICTED: Bos taurus homeobox and leucine zipper encoding
ENSBTAG00000045435	2.24866	0	4.49731	NA	NA	0.0143511	1	0	1.47004	U6	U6 spliceosomal RNA [Source:RFAM;Acc:RF00026]
ENSBTAG00000015140	2.24849	0	4.49697	NA	NA	0.0189621	1	0	0.363675	RUNDC1	RUN domain containing 1 [Source:HGNC Symbol;Acc:25418]
ENSBTAG00000025578	1.46511	0	2.93022	NA	NA	0.0220994	1	0	0.600146	.	.
ENSBTAG00000022384	1.26798	0	2.53596	NA	NA	0.0223285	1	0	1.87865	LOC782366	.
ENSBTAG00000012944	1.31709	0	2.63418	NA	NA	0.0232091	1	0	1.36721	LOC525702	.
ENSBTAG00000044547	1.31709	0	2.63418	NA	NA	0.0232091	1	0	1.36721	SNORA27	Small nucleolar RNA SNORA27 [Source:RFAM;Acc:RF00443]
528635	1.6607	0	3.32139	NA	NA	0.0235448	1	0	0.0574869	SFMBT2	PREDICTED: Bos taurus Scm-like with four mbt domains 1-like
ENSBTAG00000042468	2.15129	0	4.30259	NA	NA	0.0243272	1	0	1.05842	U6	U6 spliceosomal RNA [Source:RFAM;Acc:RF00026]
785909	2.29743	0	4.59485	NA	NA	0.0262998	1	0	0.281713	CACNA2D2	PREDICTED: Bos taurus calcium channel voltage-dependent, alpha
ENSBTAG00000022509	1.26935	0	2.5387	NA	NA	0.026821	1	0	0.478217	DNAH9	dynein, axonemal, heavy chain 9 [Source:HGNC Symbol;Acc:2953]
ENSBTAG00000030315	0.975368	0	1.95074	NA	NA	0.0277079	1	0	1.48071	U2	U2 spliceosomal RNA [Source:RFAM;Acc:RF00004]
ENSBTAG00000042915	0.975368	0	1.95074	NA	NA	0.0277079	1	0	1.48071	snoU2_19	Small nucleolar RNA U2-19 [Source:RFAM;Acc:RF00494]
ENSBTAG00000037810	1.36672	0	2.73343	NA	NA	0.028361	1	0	0.777959	LOC524662	.
ENSBTAG00000038245	3.13078	0	6.26155	NA	NA	0.0286683	1	0	4.24139	.	.
ENSBTAG00000004081	1.41583	0	2.83165	NA	NA	0.0290447	1	0	0.430327	FAT3	FAT tumor suppressor homolog 3 (Drosophila) [Source:HGNC Symbol;Acc:23112]
785570	2.88608	0	5.77215	NA	NA	0.0294547	1	0	3.3713	LOC785570	The sequence of the transcript was modified to
ENSBTAG00000042094	1.02448	0	2.04896	NA	NA	0.0296676	1	0	0.978608	SNORD66	Small nucleolar RNA SNORD66 [Source:RFAM;Acc:RF00572]
ENSBTAG00000015373	2.54316	0	5.08631	NA	NA	0.0306251	1	0	2.76994	AADACL3	.
ENSBTAG00000004799	1.26866	0	2.53733	NA	NA	0.0307072	1	0	0.877355	DENND2A	.
ENSBTAG00000001397	1.66053	0	3.32105	NA	NA	0.0317884	1	0	0.605079	LOC523753	.
786201	2.05376	0	4.10751	NA	NA	0.0323936	1	0	1.20587	LOC786201	PREDICTED: Bos taurus Olfactory receptor family 8, subfamily K,
ENSBTAG00000015834	1.1227	0	2.2454	NA	NA	0.0330341	1	0	0.479658	ARHGEF4	.
ENSBTAG00000029951	1.56436	0	3.12872	NA	NA	0.0338255	1	0	0.24921	bta-mir-17	bta-mir-17 [Source:miRBase;Acc:MI0005031]
100297676	2.0043	0	4.0086	NA	NA	0.0344413	1	0	0.387283	LOC100297676	PREDICTED: Bos taurus C-type lectin domain family 2 member e-like
513144	0.877831	0	1.75566	NA	NA	0.0359552	1	0	1.34528	LOC513144	Derived by automated computational analysis using
ENSBTAG00000014594	0.877831	0	1.75566	NA	NA	0.0359552	1	0	1.34528	LOC787428	.
ENSBTAG00000015984	0.877831	0	1.75566	NA	NA	0.0359552	1	0	1.34528	CADM4	.
ENSBTAG00000016065	0.877831	0	1.75566	NA	NA	0.0359552	1	0	1.34528	.	.
ENSBTAG00000026122	1.12202	0	2.24403	NA	NA	0.0378621	1	0	1.10842	ZNF804A	PREDICTED: Bos taurus misc_RNA (LOC787276), miscRNA. [Source:RefSeq DNA;Acc:XR_028509]
788473	1.46562	0	2.93124	NA	NA	0.040945	1	0	0.0285043	LOC788473	PREDICTED: Bos taurus peptide deformylase-like (LOC788473)
ENSBTAG00000034916	1.46648	0	2.93296	NA	NA	0.0409598	1	0	2.1426	LOC788246	.
ENSBTAG00000038227	1.46648	0	2.93296	NA	NA	0.0409598	1	0	2.1426	LOC517667	.
ENSBTAG00000039276	1.46648	0	2.93296	NA	NA	0.0409598	1	0	2.1426	LOC784533	.
ENSBTAG00000006277	0.976053	0	1.95211	NA	NA	0.0419529	1	0	0.547341	ENGASE	endo-beta-N-acetylglucosaminidase [Source:HGNC Symbol;Acc:24622]
ENSBTAG00000021823	2.73943	0	5.47886	NA	NA	0.0437843	1	0	3.76077	HFE2	.
ENSBTAG00000017466	1.02516	0	2.05033	NA	NA	0.0445203	1	0	0.410654	HCN4	hyperpolarization activated cyclic nucleotide-gated potassium channel 4 [Source:HGNC Symbol;Acc:16882]
787156	2.49473	0	4.98946	NA	NA	0.0447154	1	0	2.88309	BOSTAUV1R415	PREDICTED: Bos taurus vomeronasal 1 receptor bosTauV1R415
100298453	0.780295	0	1.56059	NA	NA	0.045505	1	0	1.2082	LOC100298453	PREDICTED: Bos taurus myeloid-associated differentiation
100313073	0.780295	0	1.56059	NA	NA	0.045505	1	0	1.2082	MIR628	microRNA mir-628
ENSBTAG00000008898	0.780295	0	1.56059	NA	NA	0.045505	1	0	1.2082	GBX2	.
ENSBTAG00000010657	0.780295	0	1.56059	NA	NA	0.045505	1	0	1.2082	BAI2	brain-specific angiogenesis inhibitor 2 [Source:HGNC Symbol;Acc:944]
ENSBTAG00000012549	0.780295	0	1.56059	NA	NA	0.045505	1	0	1.2082	OR4C3	.
ENSBTAG00000030014	0.780295	0	1.56059	NA	NA	0.045505	1	0	1.2082	bta-mir-628	bta-mir-628 [Source:miRBase;Acc:MI0009878]
ENSBTAG00000033480	0.780295	0	1.56059	NA	NA	0.045505	1	0	1.2082	OR8B4	.
ENSBTAG00000038644	0.780295	0	1.56059	NA	NA	0.045505	1	0	1.2082	A8WFF6_BOVIN	IKZF2 protein [Source:UniProtKB/TrEMBL;Acc:A8WFF6]
ENSBTAG00000045395	0.780295	0	1.56059	NA	NA	0.045505	1	0	1.2082	7SK	7SK RNA [Source:RFAM;Acc:RF00100]
786489	1.90711	0	3.81422	NA	NA	0.0469099	1	0	1.45287	PCDHB5	PREDICTED: Bos taurus protocadherin beta 5 (PCDHB5)
ENSBTAG00000003709	1.76063	0	3.52126	NA	NA	0.0473585	1	0	0.842561	ITGB8	.
616404	1.3686	0	2.7372	NA	NA	0.0477529	1	0	0.257765	ACTR3B	PREDICTED: Bos taurus ARP3 actin-related protein 3 homolog B
ENSBTAG00000030672	1.3686	0	2.7372	NA	NA	0.0477529	1	0	0.257765	LOC786231	PREDICTED: Bos taurus misc_RNA (LOC786231), miscRNA. [Source:RefSeq DNA;Acc:XR_042752]
ENSBTAG00000042373	1.3686	0	2.7372	NA	NA	0.0477529	1	0	0.257765	U6	U6 spliceosomal RNA [Source:RFAM;Acc:RF00026]
533151	1.12339	0	2.24677	NA	NA	0.0489994	1	0	0.538632	ABCC3	PREDICTED: Bos taurus ATP-binding cassette sub-family C
ENSBTAG00000037605	1.12339	0	2.24677	NA	NA	0.0489994	1	0	0.538632	.	.
ENSBTAG00000024210	1.17164	0	2.34328	NA	NA	0.0509285	1	0	0.581774	LOC528106	.
ENSBTAG00000044345	1.17164	0	2.34328	NA	NA	0.0509285	1	0	0.581774	SNORD112	Small nucleolar RNA SNORD112 [Source:RFAM;Acc:RF01169]
618398	1.1725	0	2.34499	NA	NA	0.0509613	1	0	0.7668	DMC1	meiotic recombinase Dmc1; Region: recomb_DMC1;
781790	0.878517	0	1.75703	NA	NA	0.0549955	1	0	0.448046	ZNF23	PREDICTED: Bos taurus hCG2010338-like (ZNF23)
788133	0.878517	0	1.75703	NA	NA	0.0549955	1	0	0.448046	LOC788133	PREDICTED: Bos taurus hypothetical protein LOC788133 (LOC788133)
ENSBTAG00000033293	0.878517	0	1.75703	NA	NA	0.0549955	1	0	0.448046	FAHD1_BOVIN	Fumarylacetoacetate hydrolase domain-containing protein 1 (EC 3.-.-.-) [Source:UniProtKB/Swiss-Prot;Acc:Q2HJ98]
509065	1.31983	0	2.63966	NA	NA	0.055966	1	0	1.94802	RGSL1	PREDICTED: Bos taurus regulator of G-protein signaling like 1
535297	1.31983	0	2.63966	NA	NA	0.055966	1	0	1.94802	DST	PREDICTED: Bos taurus dystonin transcript variant 2 (DST),
ENSBTAG00000016905	1.31983	0	2.63966	NA	NA	0.055966	1	0	1.94802	LOC507383	.
ENSBTAG00000039405	1.31983	0	2.63966	NA	NA	0.055966	1	0	1.94802	OR10A6	.
100298322	0.927627	0	1.85525	NA	NA	0.0590091	1	0	0.356464	LOC100298322	PREDICTED: Bos taurus olfactory receptor 140-like (LOC100298322)
ENSBTAG00000038627	0.927627	0	1.85525	NA	NA	0.0590091	1	0	0.356464	.	.
ENSBTAG00000026929	1.46545	0	2.9309	NA	NA	0.059936	1	0	0.542781	LOC517799	.
ENSBTAG00000038901	1.46631	0	2.93261	NA	NA	0.059957	1	0	0.371749	LOC790833	.
100335652	1.02636	0	2.05273	NA	NA	0.0611335	1	0	0.0742362	LOC100335652	PREDICTED: Bos taurus hypothetical protein LOC100335652
ENSBTAG00000000535	1.02636	0	2.05273	NA	NA	0.0611335	1	0	0.0742362	A0A2V5_BOVIN	Hmm79011 Fragment [Source:UniProtKB/TrEMBL;Acc:A0A2V5]
ENSBTAG00000003497	1.02636	0	2.05273	NA	NA	0.0611335	1	0	0.0742362	.	.
ENSBTAG00000038063	1.02636	0	2.05273	NA	NA	0.0611335	1	0	0.0742362	LIPJ	.
522736	1.07547	0	2.15095	NA	NA	0.0620526	1	0	0.254356	LOC522736	PREDICTED: Bos taurus AHR2 protein-like (LOC522736) partial
ENSBTAG00000018730	1.56453	0	3.12906	NA	NA	0.0622252	1	0	0.993295	ZBTB17	zinc finger and BTB domain containing 17 [Source:HGNC Symbol;Acc:12936]
100300257	0.635017	0	1.27003	NA	NA	0.0624947	1	0	0.361229	LOC100300257	PREDICTED: Bos taurus fibroblast growth factor 17-like
282878	0.635017	0	1.27003	NA	NA	0.0624947	1	0	0.361229	DIO1	PREDICTED: Bos taurus deiodinase iodothyronine, type I (DIO1),
537192	0.635017	0	1.27003	NA	NA	0.0624947	1	0	0.361229	PRICKLE2	PREDICTED: Bos taurus Prickle2 protein-like (PRICKLE2)
616910	0.635017	0	1.27003	NA	NA	0.0624947	1	0	0.361229	LOC616910	The sequence of the transcript was modified to
782711	0.635017	0	1.27003	NA	NA	0.0624947	1	0	0.361229	WRNIP1	PREDICTED: Bos taurus WRNIP1 protein-like (WRNIP1)
787775	0.635017	0	1.27003	NA	NA	0.0624947	1	0	0.361229	LOC787775	PREDICTED: Bos taurus leucine-rich repeat-containing protein
ENSBTAG00000010283	0.635017	0	1.27003	NA	NA	0.0624947	1	0	0.361229	.	.
ENSBTAG00000013636	0.635017	0	1.27003	NA	NA	0.0624947	1	0	0.361229	A7E3C6_BOVIN	Putative uncharacterized protein Fragment [Source:UniProtKB/TrEMBL;Acc:A7E3C6]
ENSBTAG00000026515	0.635017	0	1.27003	NA	NA	0.0624947	1	0	0.361229	.	.
100138522	0.585906	0	1.17181	NA	NA	0.0624968	1	0	0.23048	LOC100138522	PREDICTED: Bos taurus hypothetical LOC100138522 (LOC100138522)
100337155	0.585906	0	1.17181	NA	NA	0.0624968	1	0	0.23048	LOC100337155	The sequence of the transcript was modified to
ENSBTAG00000018507	0.585906	0	1.17181	NA	NA	0.0624968	1	0	0.23048	.	.
ENSBTAG00000022485	0.585906	0	1.17181	NA	NA	0.0624968	1	0	0.23048	.	.
ENSBTAG00000039314	0.585906	0	1.17181	NA	NA	0.0624968	1	0	0.23048	.	.
100336502	0.536795	0	1.07359	NA	NA	0.0624989	1	0	0.34151	LOC100336502	PREDICTED: Bos taurus ATPase H+/K+ exchanging, alpha
281309	0.536795	0	1.07359	NA	NA	0.0624989	1	0	0.34151	MMP3	PREDICTED: Bos taurus matrix metallopeptidase 3 (stromelysin 1
614931	0.536795	0	1.07359	NA	NA	0.0624989	1	0	0.34151	LOC614931	PREDICTED: Bos taurus olfactory receptor 1395-like (LOC614931)
790609	0.536795	0	1.07359	NA	NA	0.0624989	1	0	0.34151	LOC790609	PREDICTED: Bos taurus aminoacylase 1 (LOC790609)
ENSBTAG00000017282	0.536795	0	1.07359	NA	NA	0.0624989	1	0	0.34151	COL25A1	.
ENSBTAG00000043035	0.536795	0	1.07359	NA	NA	0.0624989	1	0	0.34151	U6	U6 spliceosomal RNA [Source:RFAM;Acc:RF00026]
ENSBTAG00000043557	0.536795	0	1.07359	NA	NA	0.0624989	1	0	0.34151	.	.
ENSBTAG00000044757	0.536795	0	1.07359	NA	NA	0.0624989	1	0	0.34151	SNORA27	Small nucleolar RNA SNORA27 [Source:RFAM;Acc:RF00443]
100298347	0.487684	0	0.975368	NA	NA	0.062501	1	0	0.767364	LOC100298347	PREDICTED: Bos taurus kazrin-like (LOC100298347)
100313002	0.487684	0	0.975368	NA	NA	0.062501	1	0	0.767364	MIR146B	microRNA mir-146b
617878	0.487684	0	0.975368	NA	NA	0.062501	1	0	0.767364	LOC617878	PREDICTED: Bos taurus olfactory receptor 78-like (LOC617878)
ENSBTAG00000010138	0.487684	0	0.975368	NA	NA	0.062501	1	0	0.767364	SEMA3B	.
ENSBTAG00000028692	0.487684	0	0.975368	NA	NA	0.062501	1	0	0.767364	5S_rRNA	5S ribosomal RNA [Source:RFAM;Acc:RF00001]
ENSBTAG00000032256	0.487684	0	0.975368	NA	NA	0.062501	1	0	0.767364	LOC787843	.
ENSBTAG00000037849	0.487684	0	0.975368	NA	NA	0.062501	1	0	0.767364	.	.
ENSBTAG00000038108	0.487684	0	0.975368	NA	NA	0.062501	1	0	0.767364	.	.
ENSBTAG00000038311	0.487684	0	0.975368	NA	NA	0.062501	1	0	0.767364	.	.
ENSBTAG00000038959	0.487684	0	0.975368	NA	NA	0.062501	1	0	0.767364	.	.
ENSBTAG00000039054	0.487684	0	0.975368	NA	NA	0.062501	1	0	0.767364	.	.
ENSBTAG00000039716	0.487684	0	0.975368	NA	NA	0.062501	1	0	0.767364	.	.
100337207	0.976738	0	1.95348	NA	NA	0.0626352	1	0	0.415629	LOC100337207	PREDICTED: Bos taurus transmembrane and coiled-coil
511502	2.34808	0	4.69616	NA	NA	0.0626359	1	0	3.27338	LOC511502	PREDICTED: Bos taurus olfactory receptor family 51, subfamily I,
ENSBTAG00000013124	2.34808	0	4.69616	NA	NA	0.0626359	1	0	3.27338	LRTM1	leucine-rich repeats and transmembrane domains 1 [Source:HGNC Symbol;Acc:25023]
ENSBTAG00000018229	2.34808	0	4.69616	NA	NA	0.0626359	1	0	3.27338	NFIX	.
ENSBTAG00000037992	2.34808	0	4.69616	NA	NA	0.0626359	1	0	3.27338	OR51Q1	.
ENSBTAG00000039930	2.34808	0	4.69616	NA	NA	0.0626359	1	0	3.27338	OR2G2	olfactory receptor, family 2, subfamily G, member 2 [Source:HGNC Symbol;Acc:15007]
ENSBTAG00000042414	2.34808	0	4.69616	NA	NA	0.0626359	1	0	3.27338	SNORA23	Small nucleolar RNA SNORA23 [Source:RFAM;Acc:RF00319]
ENSBTAG00000042770	2.34808	0	4.69616	NA	NA	0.0626359	1	0	3.27338	U6	U6 spliceosomal RNA [Source:RFAM;Acc:RF00026]
ENSBTAG00000038963	1.17284	0	2.34568	NA	NA	0.063341	1	0	0.584703	LOC504344	.
337916	2.05427	0	4.10854	NA	NA	0.0636834	1	0	2.50862	IRF2	PREDICTED: Bos taurus interferon regulatory factor 2 transcript
ENSBTAG00000009238	2.05427	0	4.10854	NA	NA	0.0636834	1	0	2.50862	Q28015_BOVIN	Antennapedia-type homeotic factor Fragment [Source:UniProtKB/TrEMBL;Acc:Q28015]
ENSBTAG00000036116	1.22195	0	2.4439	NA	NA	0.063783	1	0	0.405201	LOC786777	.
ENSBTAG00000043213	1.22195	0	2.4439	NA	NA	0.063783	1	0	0.405201	U6	U6 spliceosomal RNA [Source:RFAM;Acc:RF00026]
ENSBTAG00000011173	1.76046	0	3.52092	NA	NA	0.0645023	1	0	1.7795	LOC509420	.
ENSBTAG00000023028	1.76046	0	3.52092	NA	NA	0.0645023	1	0	1.7795	WDFY4	.
ENSBTAG00000012681	1.36929	0	2.73857	NA	NA	0.0645465	1	0	0.534456	CORO2B	coronin, actin binding protein, 2B [Source:HGNC Symbol;Acc:2256]
100336731	1.46665	0	2.9333	NA	NA	0.0647377	1	0	1.11617	LOC100336731	PREDICTED: Bos taurus hypothetical protein LOC100336731
514205	1.46665	0	2.9333	NA	NA	0.0647377	1	0	1.11617	SAMD9	PREDICTED: Bos taurus sterile alpha motif domain containing 9
ENSBTAG00000037932	1.46665	0	2.9333	NA	NA	0.0647377	1	0	1.11617	LOC615247	.
ENSBTAG00000032947	1.51576	0	3.03152	NA	NA	0.0647688	1	0	0.968619	GRXCR1	.
100140560	0.682758	0	1.36552	NA	NA	0.0656508	1	0	1.06927	LOC100140560	Derived by automated computational analysis using
540636	0.682758	0	1.36552	NA	NA	0.0656508	1	0	1.06927	LOC540636	PREDICTED: Bos taurus midline 1 (LOC540636)
616235	0.682758	0	1.36552	NA	NA	0.0656508	1	0	1.06927	LOC616235	PREDICTED: Bos taurus CCP modules 3-12 with parts of CCP 2 and
789363	0.682758	0	1.36552	NA	NA	0.0656508	1	0	1.06927	LOC789363	PREDICTED: Bos taurus neuronal pentraxin 2-like (LOC789363)
ENSBTAG00000004828	0.682758	0	1.36552	NA	NA	0.0656508	1	0	1.06927	CNIH2	cornichon homolog 2 (Drosophila) [Source:HGNC Symbol;Acc:28744]
ENSBTAG00000007140	0.682758	0	1.36552	NA	NA	0.0656508	1	0	1.06927	.	.
ENSBTAG00000007873	0.682758	0	1.36552	NA	NA	0.0656508	1	0	1.06927	LOC787535	.
ENSBTAG00000021329	0.682758	0	1.36552	NA	NA	0.0656508	1	0	1.06927	LOC508118	PREDICTED: Bos taurus misc_RNA (LOC508118), miscRNA. [Source:RefSeq DNA;Acc:XR_028662]
ENSBTAG00000024526	0.682758	0	1.36552	NA	NA	0.0656508	1	0	1.06927	A5PK36_BOVIN	DLC1 protein [Source:UniProtKB/TrEMBL;Acc:A5PK36]
ENSBTAG00000042148	0.682758	0	1.36552	NA	NA	0.0656508	1	0	1.06927	U6	U6 spliceosomal RNA [Source:RFAM;Acc:RF00026]
ENSBTAG00000004490	0.684128	0	1.36826	NA	NA	0.0672678	1	0	0.678379	TRIM31	.
ENSBTAG00000014537	0.684128	0	1.36826	NA	NA	0.0672678	1	0	0.678379	PLEKHN1	.
ENSBTAG00000027754	0.684128	0	1.36826	NA	NA	0.0672678	1	0	0.678379	.	.
ENSBTAG00000038803	0.684128	0	1.36826	NA	NA	0.0672678	1	0	0.678379	.	.
ENSBTAG00000000494	1.0741	0	2.14821	NA	NA	0.0689016	1	0	0.493304	PDE4D	.
ENSBTAG00000033839	1.0741	0	2.14821	NA	NA	0.0689016	1	0	0.493304	5S_rRNA	5S ribosomal RNA [Source:RFAM;Acc:RF00001]
ENSBTAG00000039764	1.07496	0	2.14992	NA	NA	0.068952	1	0	0.896699	IER5	immediate early response 5 [Source:HGNC Symbol;Acc:5393]
618571	1.12322	0	2.24643	NA	NA	0.071683	1	0	0.193331	HEXB	Glycosyl hydrolase family 20, domain 2; Region:
ENSBTAG00000017447	1.12322	0	2.24643	NA	NA	0.071683	1	0	0.193331	LOC613397	.
520275	0.733239	0	1.46648	NA	NA	0.0719263	1	0	1.14142	NOD1	PREDICTED: Bos taurus nucleotide-binding oligomerization domain
538797	0.733239	0	1.46648	NA	NA	0.0719263	1	0	1.14142	EPHA7	PREDICTED: Bos taurus EPH receptor A7 (EPHA7)
ENSBTAG00000042939	0.733239	0	1.46648	NA	NA	0.0719263	1	0	1.14142	U6	U6 spliceosomal RNA [Source:RFAM;Acc:RF00026]
100139189	0.731869	0	1.46374	NA	NA	0.0738431	1	0	0.591757	CSMD2	PREDICTED: Bos taurus CUB and Sushi multiple domains 2-like
505774	0.781494	0	1.56299	NA	NA	0.0755422	1	0	0.302476	LOC505774	PREDICTED: Bos taurus hypothetical LOC505774 (LOC505774)
521224	0.781494	0	1.56299	NA	NA	0.0755422	1	0	0.302476	RASA4	The sequence of the transcript was modified to
ENSBTAG00000009395	0.781494	0	1.56299	NA	NA	0.0755422	1	0	0.302476	MTL5	.
ENSBTAG00000010733	0.781494	0	1.56299	NA	NA	0.0755422	1	0	0.302476	SALL3	sal-like 3 (Drosophila) [Source:HGNC Symbol;Acc:10527]
ENSBTAG00000030020	0.781494	0	1.56299	NA	NA	0.0755422	1	0	0.302476	bta-mir-599	bta-mir-599 [Source:miRBase;Acc:MI0009876]
ENSBTAG00000027562	0.830605	0	1.66121	NA	NA	0.07846	1	0	0.0842963	CK094_BOVIN	Uncharacterized protein C11orf94 homolog Precursor [Source:UniProtKB/Swiss-Prot;Acc:A5PK62]
ENSBTAG00000042693	0.830605	0	1.66121	NA	NA	0.07846	1	0	0.0842963	U6	U6 spliceosomal RNA [Source:RFAM;Acc:RF00026]
ENSBTAG00000042979	0.830605	0	1.66121	NA	NA	0.07846	1	0	0.0842963	SNORA42	Small nucleolar RNA SNORA42/SNORA80 family [Source:RFAM;Acc:RF00406]
ENSBTAG00000043058	0.830605	0	1.66121	NA	NA	0.07846	1	0	0.0842963	SNORA42	Small nucleolar RNA SNORA42/SNORA80 family [Source:RFAM;Acc:RF00406]
521542	1.27055	0	2.5411	NA	NA	0.0787892	1	0	0.0782862	DEPDC5	PREDICTED: Bos taurus DEP domain containing 5 transcript variant 2
100313415	0.879716	0	1.75943	NA	NA	0.0807763	1	0	0.0503222	MIR1814A	microRNA mir-1814a
613397	0.879716	0	1.75943	NA	NA	0.0807763	1	0	0.0503222	LOC613397	PREDICTED: Bos taurus olfactory receptor Olfr335-like (LOC613397)
ENSBTAG00000031078	0.879716	0	1.75943	NA	NA	0.0807763	1	0	0.0503222	KY	kyphoscoliosis peptidase [Source:HGNC Symbol;Acc:26576]
ENSBTAG00000044317	0.879716	0	1.75943	NA	NA	0.0807763	1	0	0.0503222	U6	U6 spliceosomal RNA [Source:RFAM;Acc:RF00026]
100335363	0.78098	0	1.56196	NA	NA	0.0810873	1	0	0.358476	LOC100335363	PREDICTED: Bos taurus FGFR1 oncogene partner-like (LOC100335363)
ENSBTAG00000038891	0.78098	0	1.56196	NA	NA	0.0810873	1	0	0.358476	.	.
ENSBTAG00000009737	0.928827	0	1.85765	NA	NA	0.0826278	1	0	0.169031	LTC4S_BOVIN	Leukotriene C4 synthase (LTC4 synthase)(EC 4.4.1.20)(Leukotriene-C(4) synthase) [Source:UniProtKB/Swiss-Prot;Acc:Q2NKS0]
ENSBTAG00000040476	1.36877	0	2.73754	NA	NA	0.0826966	1	0	0.503467	LOC785656	.
ENSBTAG00000042629	1.46614	0	2.93227	NA	NA	0.0860689	1	0	0.200798	U6	U6 spliceosomal RNA [Source:RFAM;Acc:RF00026]
ENSBTAG00000039226	1.0753	0	2.15061	NA	NA	0.0862793	1	0	0.656544	.	.
100337494	1.12442	0	2.24883	NA	NA	0.0870719	1	0	0.5012	LOC100337494	PREDICTED: Bos taurus hCG1990708-like (LOC100337494)
ENSBTAG00000025328	0.830091	0	1.66018	NA	NA	0.0875124	1	0	0.32305	.	.
100335341	1.17353	0	2.34705	NA	NA	0.0877106	1	0	0.475182	LOC100335341	PREDICTED: Bos taurus Chromosome 10 open reading frame 92-like
100313400	1.22264	0	2.44527	NA	NA	0.088222	1	0	0.561571	MIR1248-1	microRNA mir-1248-1
ENSBTAG00000020992	1.22264	0	2.44527	NA	NA	0.088222	1	0	0.561571	RHBDL3	.
537810	1.36911	0	2.73823	NA	NA	0.0891894	1	0	1.27558	AKAP6	PREDICTED: Bos taurus A kinase (PRKA) anchor protein 6 (AKAP6)
ENSBTAG00000026792	1.36911	0	2.73823	NA	NA	0.0891894	1	0	1.27558	MUCS_BOVIN	Submaxillary mucin-like protein [Source:UniProtKB/Swiss-Prot;Acc:P98091]
ENSBTAG00000039802	1.95674	0	3.91347	NA	NA	0.0892153	1	0	2.77819	LOC784595	.
ENSBTAG00000039013	1.41823	0	2.83645	NA	NA	0.0893764	1	0	1.14559	.	.
ENSBTAG00000012837	1.71204	0	3.42407	NA	NA	0.0896346	1	0	1.88474	.	.
ENSBTAG00000024849	1.71204	0	3.42407	NA	NA	0.0896346	1	0	1.88474	Q9TS04_BOVIN	Oviduct-specific SIALO-glycoprotein Fragment [Source:UniProtKB/TrEMBL;Acc:Q9TS04]
ENSBTAG00000020904	0.879202	0	1.7584	NA	NA	0.0932369	1	0	0.449765	LOC538276	PREDICTED: Bos taurus misc_RNA (LOC538276), miscRNA. [Source:RefSeq DNA;Acc:XR_028700]
ENSBTAG00000010688	0.976568	0	1.95314	NA	NA	0.102973	1	0	0.41441	CYTA_BOVIN	Cystatin-A (Cystatin-AS)(Stefin-A) [Source:UniProtKB/Swiss-Prot;Acc:P80416]
ENSBTAG00000011992	0.976568	0	1.95314	NA	NA	0.102973	1	0	0.41441	PTH2R	.
ENSBTAG00000025364	0.976568	0	1.95314	NA	NA	0.102973	1	0	0.41441	LOC782262	.
ENSBTAG00000008940	0.977423	0	1.95485	NA	NA	0.10305	1	0	1.08374	NPTX1	.
ENSBTAG00000015402	0.585221	0	1.17044	NA	NA	0.10614	1	0	0.920837	GREB1	.
ENSBTAG00000022528	0.585221	0	1.17044	NA	NA	0.10614	1	0	0.920837	LOC538552	.
ENSBTAG00000043907	0.585221	0	1.17044	NA	NA	0.10614	1	0	0.920837	U2	U2 spliceosomal RNA [Source:RFAM;Acc:RF00004]
ENSBTAG00000010363	0.634332	0	1.26866	NA	NA	0.106143	1	0	0.465904	LSM11	LSM11, U7 small nuclear RNA associated [Source:HGNC Symbol;Acc:30860]
ENSBTAG00000043670	0.634332	0	1.26866	NA	NA	0.106143	1	0	0.465904	SNORD113	Small nucleolar RNA SNORD113/SNORD114 family [Source:RFAM;Acc:RF00181]
ENSBTAG00000042726	1.02568	0	2.05136	NA	NA	0.107242	1	0	0.136626	U6	U6 spliceosomal RNA [Source:RFAM;Acc:RF00026]
ENSBTAG00000016989	1.02653	0	2.05307	NA	NA	0.107313	1	0	1.55116	.	.
ENSBTAG00000032873	1.02653	0	2.05307	NA	NA	0.107313	1	0	1.55116	LOC783225	.
ENSBTAG00000039357	1.02653	0	2.05307	NA	NA	0.107313	1	0	1.55116	.	.
614652	1.07479	0	2.14958	NA	NA	0.11117	1	0	0.013297	LOC614652	PREDICTED: Bos taurus olfactory receptor 1264-like (LOC614652)
ENSBTAG00000024769	1.07479	0	2.14958	NA	NA	0.11117	1	0	0.013297	LOC783205	.
ENSBTAG00000042328	1.07479	0	2.14958	NA	NA	0.11117	1	0	0.013297	U6	U6 spliceosomal RNA [Source:RFAM;Acc:RF00026]
ENSBTAG00000016222	1.1239	0	2.2478	NA	NA	0.114798	1	0	0.0225444	.	.
100298705	0.683443	0	1.36689	NA	NA	0.115195	1	0	0.283684	LOC100298705	PREDICTED: Bos taurus predicted protein-like (LOC100298705)
540907	0.683443	0	1.36689	NA	NA	0.115195	1	0	0.283684	EPHB3	SAM domain (Sterile alpha motif); Region: SAM_2;
789523	0.683443	0	1.36689	NA	NA	0.115195	1	0	0.283684	LOC789523	PREDICTED: Bos taurus kinesin family member C2-like (LOC789523)
ENSBTAG00000005830	0.683443	0	1.36689	NA	NA	0.115195	1	0	0.283684	STRN4	striatin, calmodulin binding protein 4 [Source:HGNC Symbol;Acc:15721]
ENSBTAG00000044904	0.683443	0	1.36689	NA	NA	0.115195	1	0	0.283684	U6	U6 spliceosomal RNA [Source:RFAM;Acc:RF00026]
ENSBTAG00000018885	1.17301	0	2.34602	NA	NA	0.11815	1	0	0.14628	.	.
ENSBTAG00000043341	1.17301	0	2.34602	NA	NA	0.11815	1	0	0.14628	SNORD36	Small nucleolar RNA SNORD36 [Source:RFAM;Acc:RF00049]
518794	1.22212	0	2.44425	NA	NA	0.12125	1	0	0.369427	MAP6	PREDICTED: Bos taurus microtubule-associated protein 6 transcript
ENSBTAG00000014206	1.22212	0	2.44425	NA	NA	0.12125	1	0	0.369427	IL1RAPL1	interleukin 1 receptor accessory protein-like 1 [Source:HGNC Symbol;Acc:5996]
787549	0.732554	0	1.46511	NA	NA	0.124778	1	0	0.31971	LOC787549	The sequence of the transcript was modified to
ENSBTAG00000016108	0.732554	0	1.46511	NA	NA	0.124778	1	0	0.31971	LOC533435	PREDICTED: Bos taurus misc_RNA (LOC533435), miscRNA. [Source:RefSeq DNA;Acc:XR_027442]
ENSBTAG00000016664	0.732554	0	1.46511	NA	NA	0.124778	1	0	0.31971	SLC2A4RG	SLC2A4 regulator [Source:HGNC Symbol;Acc:15930]
ENSBTAG00000042218	0.830776	0	1.66155	NA	NA	0.14078	1	0	0.881657	SNORA11	Small nucleolar RNA SNORA11 [Source:RFAM;Acc:RF00614]
100335801	0.879031	0	1.75806	NA	NA	0.147402	1	0	0.348872	LOC100335801	PREDICTED: Bos taurus beta-crystallin B1-like (LOC100335801)
ENSBTAG00000027080	0.879031	0	1.75806	NA	NA	0.147402	1	0	0.348872	SLC8A3	.
ENSBTAG00000010458	0.879887	0	1.75977	NA	NA	0.147513	1	0	1.34815	A6QPQ8_BOVIN	SLAMF9 protein Fragment [Source:UniProtKB/TrEMBL;Acc:A6QPQ8]
ENSBTAG00000024762	0.879887	0	1.75977	NA	NA	0.147513	1	0	1.34815	LOC785701	.
ENSBTAG00000022908	0.928142	0	1.85628	NA	NA	0.15349	1	0	0.0978972	LOC783812	.
ENSBTAG00000040205	0.928142	0	1.85628	NA	NA	0.15349	1	0	0.0978972	.	.
ENSBTAG00000044788	0.928142	0	1.85628	NA	NA	0.15349	1	0	0.0978972	SNORA81	Small nucleolar RNA SNORA81 [Source:RFAM;Acc:RF01241]
ENSBTAG00000032447	0.977253	0	1.95451	NA	NA	0.159029	1	0	0.0150374	.	.
ENSBTAG00000034421	0.977253	0	1.95451	NA	NA	0.159029	1	0	0.0150374	.	.
100295762	0.586591	0	1.17318	NA	NA	0.210989	1	0	0.922993	LOC100295762	PREDICTED: Bos taurus hypothetical LOC100295762 (LOC100295762)
100336746	0.586591	0	1.17318	NA	NA	0.210989	1	0	0.922993	LOC100336746	PREDICTED: Bos taurus hypothetical protein LOC100336746
505546	0.586591	0	1.17318	NA	NA	0.210989	1	0	0.922993	LOC505546	PREDICTED: Bos taurus olfactory receptor family 8, subfamily A,
526285	0.586591	0	1.17318	NA	NA	0.210989	1	0	0.922993	IL24	PREDICTED: Bos taurus interleukin 24-like (IL24)
ENSBTAG00000004712	0.586591	0	1.17318	NA	NA	0.210989	1	0	0.922993	MC3R	melanocortin 3 receptor [Source:HGNC Symbol;Acc:6931]
ENSBTAG00000014922	0.586591	0	1.17318	NA	NA	0.210989	1	0	0.922993	SHB	.
ENSBTAG00000024445	0.586591	0	1.17318	NA	NA	0.210989	1	0	0.922993	.	.
ENSBTAG00000035681	0.586591	0	1.17318	NA	NA	0.210989	1	0	0.922993	LOC788742	.
ENSBTAG00000044086	0.586591	0	1.17318	NA	NA	0.210989	1	0	0.922993	LOC504845	PREDICTED: Bos taurus misc_RNA (LOC504845), miscRNA. [Source:RefSeq DNA;Acc:XR_028371]
100336451	0.53748	0	1.07496	NA	NA	0.210995	1	0	0.468851	LOC100336451	PREDICTED: Bos taurus IGL@ protein-like (LOC100336451)
100336708	0.53748	0	1.07496	NA	NA	0.210995	1	0	0.468851	LOC100336708	PREDICTED: Bos taurus regulator of telomere length-like
100336769	0.53748	0	1.07496	NA	NA	0.210995	1	0	0.468851	LOC100336769	PREDICTED: Bos taurus oncoprotein-induced transcript 3 protein-like
617011	0.53748	0	1.07496	NA	NA	0.210995	1	0	0.468851	LOC617011	PREDICTED: Bos taurus olfactory receptor family 8, subfamily A,
ENSBTAG00000016556	0.53748	0	1.07496	NA	NA	0.210995	1	0	0.468851	GCET2	.
ENSBTAG00000021132	0.53748	0	1.07496	NA	NA	0.210995	1	0	0.468851	SYNPO2L	synaptopodin 2-like [Source:HGNC Symbol;Acc:23532]
ENSBTAG00000030179	0.53748	0	1.07496	NA	NA	0.210995	1	0	0.468851	MAPK8IP2	.
ENSBTAG00000031099	0.53748	0	1.07496	NA	NA	0.210995	1	0	0.468851	LOC788285	.
ENSBTAG00000037684	0.53748	0	1.07496	NA	NA	0.210995	1	0	0.468851	.	.
ENSBTAG00000042209	0.53748	0	1.07496	NA	NA	0.210995	1	0	0.468851	U6	U6 spliceosomal RNA [Source:RFAM;Acc:RF00026]
ENSBTAG00000044335	0.53748	0	1.07496	NA	NA	0.210995	1	0	0.468851	U6	U6 spliceosomal RNA [Source:RFAM;Acc:RF00026]
100313146	0.488369	0	0.976738	NA	NA	0.211002	1	0	0.215423	MIR2329-2	microRNA mir-2329-2
518523	0.488369	0	0.976738	NA	NA	0.211002	1	0	0.215423	DGKG	PREDICTED: Bos taurus diacylglycerol kinase gamma 90kDa (DGKG),
751805	0.488369	0	0.976738	NA	NA	0.211002	1	0	0.215423	LOC751805	PREDICTED: Bos taurus WC1 isolate CH218 (LOC751805) partial
781663	0.488369	0	0.976738	NA	NA	0.211002	1	0	0.215423	LOC781663	The sequence of the transcript was modified to
782117	0.488369	0	0.976738	NA	NA	0.211002	1	0	0.215423	LOC782117	PREDICTED: Bos taurus hypothetical LOC782117 (LOC782117)
788911	0.488369	0	0.976738	NA	NA	0.211002	1	0	0.215423	LOC788911	PREDICTED: Bos taurus autotaxin (LOC788911) partial
ENSBTAG00000001608	0.488369	0	0.976738	NA	NA	0.211002	1	0	0.215423	.	.
ENSBTAG00000010462	0.488369	0	0.976738	NA	NA	0.211002	1	0	0.215423	Q32LG4_BOVIN	ROBO2 protein Fragment [Source:UniProtKB/TrEMBL;Acc:Q32LG4]
ENSBTAG00000015086	0.488369	0	0.976738	NA	NA	0.211002	1	0	0.215423	Q8HZJ8_BOVIN	11 beta-hydroxysteroid dehydrogenase type 1 [Source:UniProtKB/TrEMBL;Acc:Q8HZJ8]
ENSBTAG00000022058	0.488369	0	0.976738	NA	NA	0.211002	1	0	0.215423	Q50I04_BOVIN	Acetyl-CoA carboxylase, type beta Fragment [Source:UniProtKB/TrEMBL;Acc:Q50I04]
ENSBTAG00000042273	0.488369	0	0.976738	NA	NA	0.211002	1	0	0.215423	SNORA57	Small nucleolar RNA SNORA57 [Source:RFAM;Acc:RF00191]
ENSBTAG00000043742	0.488369	0	0.976738	NA	NA	0.211002	1	0	0.215423	SNORA79	Small nucleolar RNA SNORA79 [Source:RFAM;Acc:RF00600]
ENSBTAG00000044026	0.488369	0	0.976738	NA	NA	0.211002	1	0	0.215423	NELL1	NEL-like 1 (chicken) [Source:HGNC Symbol;Acc:7750]
100138210	0.439258	0	0.878517	NA	NA	0.211009	1	0	0.23003	LOC100138210	PREDICTED: Bos taurus 41 kDa flavoprotein-like (LOC100138210)
100300664	0.439258	0	0.878517	NA	NA	0.211009	1	0	0.23003	LOC100300664	PREDICTED: Bos taurus protocadherin beta 17-like transcript
100336143	0.439258	0	0.878517	NA	NA	0.211009	1	0	0.23003	LOC100336143	PREDICTED: Bos taurus target of myb1 (LOC100336143)
529969	0.439258	0	0.878517	NA	NA	0.211009	1	0	0.23003	PRAMEF12	PREDICTED: Bos taurus preferentially expressed antigen in
614544	0.439258	0	0.878517	NA	NA	0.211009	1	0	0.23003	LOC614544	PREDICTED: Bos taurus hypothetical LOC614544 (LOC614544)
787671	0.439258	0	0.878517	NA	NA	0.211009	1	0	0.23003	LOC787671	PREDICTED: Bos taurus delta globin-like (LOC787671)
ENSBTAG00000017316	0.439258	0	0.878517	NA	NA	0.211009	1	0	0.23003	.	.
ENSBTAG00000025951	0.439258	0	0.878517	NA	NA	0.211009	1	0	0.23003	.	.
ENSBTAG00000036408	0.439258	0	0.878517	NA	NA	0.211009	1	0	0.23003	bta-mir-302d	bta-mir-302d [Source:miRBase;Acc:MI0009792]
ENSBTAG00000039187	0.439258	0	0.878517	NA	NA	0.211009	1	0	0.23003	LOC507605	.
ENSBTAG00000042129	0.439258	0	0.878517	NA	NA	0.211009	1	0	0.23003	U6	U6 spliceosomal RNA [Source:RFAM;Acc:RF00026]
ENSBTAG00000042173	0.439258	0	0.878517	NA	NA	0.211009	1	0	0.23003	U6	U6 spliceosomal RNA [Source:RFAM;Acc:RF00026]
ENSBTAG00000042493	0.439258	0	0.878517	NA	NA	0.211009	1	0	0.23003	SNORA70	Small nucleolar RNA SNORA70 [Source:RFAM;Acc:RF00156]
ENSBTAG00000043117	0.439258	0	0.878517	NA	NA	0.211009	1	0	0.23003	U6atac	U6atac minor spliceosomal RNA [Source:RFAM;Acc:RF00619]
ENSBTAG00000043688	0.439258	0	0.878517	NA	NA	0.211009	1	0	0.23003	U2	U2 spliceosomal RNA [Source:RFAM;Acc:RF00004]
100138814	0.390147	0	0.780295	NA	NA	0.211016	1	0	0.613891	LOC100138814	PREDICTED: Bos taurus hypothetical LOC100138814 (LOC100138814)
100138953	0.390147	0	0.780295	NA	NA	0.211016	1	0	0.613891	BBS7	PREDICTED: Bos taurus Bardet-Biedl syndrome 7 (BBS7)
100336281	0.390147	0	0.780295	NA	NA	0.211016	1	0	0.613891	LOC100336281	PREDICTED: Bos taurus hypothetical protein LOC100336281
788141	0.390147	0	0.780295	NA	NA	0.211016	1	0	0.613891	LOC788141	PREDICTED: Bos taurus syntaxin 1A (brain)-like (LOC788141) partial
ENSBTAG00000001331	0.390147	0	0.780295	NA	NA	0.211016	1	0	0.613891	LOC617569	.
ENSBTAG00000003054	0.390147	0	0.780295	NA	NA	0.211016	1	0	0.613891	INSRR	.
ENSBTAG00000007268	0.390147	0	0.780295	NA	NA	0.211016	1	0	0.613891	F13A_BOVIN	Coagulation factor XIII A chain Precursor; Fragment (Coagulation factor XIIIa)(EC 2.3.2.13)(Protein-glutamine gamma-glutamyltransferase A chain)(Transglutaminase A chain) [Source:UniProtKB/Swiss-Prot;Acc:P12260]
ENSBTAG00000009570	0.390147	0	0.780295	NA	NA	0.211016	1	0	0.613891	.	.
ENSBTAG00000012618	0.390147	0	0.780295	NA	NA	0.211016	1	0	0.613891	SLC23A3	solute carrier family 23 (nucleobase transporters), member 3 [Source:HGNC Symbol;Acc:20601]
ENSBTAG00000014857	0.390147	0	0.780295	NA	NA	0.211016	1	0	0.613891	GBP7	.
ENSBTAG00000016173	0.390147	0	0.780295	NA	NA	0.211016	1	0	0.613891	.	.
ENSBTAG00000016667	0.390147	0	0.780295	NA	NA	0.211016	1	0	0.613891	ZBTB46	.
ENSBTAG00000016859	0.390147	0	0.780295	NA	NA	0.211016	1	0	0.613891	.	.
ENSBTAG00000021235	0.390147	0	0.780295	NA	NA	0.211016	1	0	0.613891	.	.
ENSBTAG00000026447	0.390147	0	0.780295	NA	NA	0.211016	1	0	0.613891	LOC100138269	.
ENSBTAG00000028212	0.390147	0	0.780295	NA	NA	0.211016	1	0	0.613891	U1	U1 spliceosomal RNA [Source:RFAM;Acc:RF00003]
ENSBTAG00000030459	0.390147	0	0.780295	NA	NA	0.211016	1	0	0.613891	BOSTAUV1R421	.
ENSBTAG00000030785	0.390147	0	0.780295	NA	NA	0.211016	1	0	0.613891	.	.
ENSBTAG00000033881	0.390147	0	0.780295	NA	NA	0.211016	1	0	0.613891	LOC617695	.
ENSBTAG00000036273	0.390147	0	0.780295	NA	NA	0.211016	1	0	0.613891	LOC786133	.
ENSBTAG00000040135	0.390147	0	0.780295	NA	NA	0.211016	1	0	0.613891	LOC525708	.
ENSBTAG00000040285	0.390147	0	0.780295	NA	NA	0.211016	1	0	0.613891	LOC529308	.
ENSBTAG00000042397	0.390147	0	0.780295	NA	NA	0.211016	1	0	0.613891	SNORD115	Small nucleolar RNA SNORD115 [Source:RFAM;Acc:RF00105]
ENSBTAG00000042494	0.390147	0	0.780295	NA	NA	0.211016	1	0	0.613891	U6	U6 spliceosomal RNA [Source:RFAM;Acc:RF00026]
ENSBTAG00000043720	0.390147	0	0.780295	NA	NA	0.211016	1	0	0.613891	7SK	7SK RNA [Source:RFAM;Acc:RF00100]
ENSBTAG00000043968	0.390147	0	0.780295	NA	NA	0.211016	1	0	0.613891	LOC782895	.
ENSBTAG00000044177	0.390147	0	0.780295	NA	NA	0.211016	1	0	0.613891	LOC618353	.
ENSBTAG00000044668	0.390147	0	0.780295	NA	NA	0.211016	1	0	0.613891	U6	U6 spliceosomal RNA [Source:RFAM;Acc:RF00026]
100313268	0.683958	0	1.36792	NA	NA	0.218201	1	0	0.284488	MIR599	microRNA mir-599
616734	0.683958	0	1.36792	NA	NA	0.218201	1	0	0.284488	FOXE1	PREDICTED: Bos taurus forkhead box E1 (thyroid transcription factor
ENSBTAG00000008924	0.683958	0	1.36792	NA	NA	0.218201	1	0	0.284488	TNFSF11	.
ENSBTAG00000009069	0.683958	0	1.36792	NA	NA	0.218201	1	0	0.284488	LOC527062	.
ENSBTAG00000013346	0.683958	0	1.36792	NA	NA	0.218201	1	0	0.284488	SIX5	.
ENSBTAG00000018211	0.683958	0	1.36792	NA	NA	0.218201	1	0	0.284488	LOC781976	.
ENSBTAG00000021882	0.683958	0	1.36792	NA	NA	0.218201	1	0	0.284488	.	.
ENSBTAG00000022690	0.683958	0	1.36792	NA	NA	0.218201	1	0	0.284488	.	.
ENSBTAG00000033707	0.683958	0	1.36792	NA	NA	0.218201	1	0	0.284488	.	.
ENSBTAG00000034925	0.683958	0	1.36792	NA	NA	0.218201	1	0	0.284488	LOC616454	.
ENSBTAG00000037496	0.683958	0	1.36792	NA	NA	0.218201	1	0	0.284488	LOC788278	.
ENSBTAG00000038399	0.683958	0	1.36792	NA	NA	0.218201	1	0	0.284488	LOC509891	.
ENSBTAG00000039469	0.683958	0	1.36792	NA	NA	0.218201	1	0	0.284488	DEFB4_BOVIN	Beta-defensin 4 Precursor (BNDB-4)(BNBD-4) [Source:UniProtKB/Swiss-Prot;Acc:P46162]
ENSBTAG00000042115	0.683958	0	1.36792	NA	NA	0.218201	1	0	0.284488	SNORD116	Small nucleolar RNA SNORD116 [Source:RFAM;Acc:RF00108]
ENSBTAG00000042668	0.683958	0	1.36792	NA	NA	0.218201	1	0	0.284488	U6	U6 spliceosomal RNA [Source:RFAM;Acc:RF00026]
ENSBTAG00000043089	0.683958	0	1.36792	NA	NA	0.218201	1	0	0.284488	U6	U6 spliceosomal RNA [Source:RFAM;Acc:RF00026]
ENSBTAG00000043212	0.683958	0	1.36792	NA	NA	0.218201	1	0	0.284488	SNORD12	Small nucleolar SNORD12/SNORD106 [Source:RFAM;Acc:RF00581]
ENSBTAG00000043465	0.683958	0	1.36792	NA	NA	0.218201	1	0	0.284488	U6	U6 spliceosomal RNA [Source:RFAM;Acc:RF00026]
ENSBTAG00000044539	0.683958	0	1.36792	NA	NA	0.218201	1	0	0.284488	U6	U6 spliceosomal RNA [Source:RFAM;Acc:RF00026]
100336456	0.733068	0	1.46614	NA	NA	0.224427	1	0	0.10697	LOC100336456	PREDICTED: Bos taurus limbic system-associated membrane
100336775	0.733068	0	1.46614	NA	NA	0.224427	1	0	0.10697	LOC100336775	The sequence of the transcript was modified to
537901	0.733068	0	1.46614	NA	NA	0.224427	1	0	0.10697	SLC4A8	PREDICTED: Bos taurus solute carrier family 4 sodium bicarbonate
ENSBTAG00000000402	0.733068	0	1.46614	NA	NA	0.224427	1	0	0.10697	RPS29	ribosomal protein S29 [Source:HGNC Symbol;Acc:10419]
ENSBTAG00000005966	0.733068	0	1.46614	NA	NA	0.224427	1	0	0.10697	C9orf79	chromosome 9 open reading frame 79 [Source:HGNC Symbol;Acc:26672]
ENSBTAG00000014003	0.733068	0	1.46614	NA	NA	0.224427	1	0	0.10697	MYF6_BOVIN	Myogenic factor 6 (Myf-6)(Muscle-specific regulatory factor 4) [Source:UniProtKB/Swiss-Prot;Acc:Q7YS80]
ENSBTAG00000021328	0.733068	0	1.46614	NA	NA	0.224427	1	0	0.10697	SPHKAP	.
ENSBTAG00000025817	0.733068	0	1.46614	NA	NA	0.224427	1	0	0.10697	.	.
ENSBTAG00000034109	0.733068	0	1.46614	NA	NA	0.224427	1	0	0.10697	.	.
ENSBTAG00000039542	0.733068	0	1.46614	NA	NA	0.224427	1	0	0.10697	LOC510257	.
ENSBTAG00000042393	0.733068	0	1.46614	NA	NA	0.224427	1	0	0.10697	U6	U6 spliceosomal RNA [Source:RFAM;Acc:RF00026]
ENSBTAG00000042409	0.733068	0	1.46614	NA	NA	0.224427	1	0	0.10697	U6	U6 spliceosomal RNA [Source:RFAM;Acc:RF00026]
ENSBTAG00000044219	0.733068	0	1.46614	NA	NA	0.224427	1	0	0.10697	.	.
ENSBTAG00000044748	0.733068	0	1.46614	NA	NA	0.224427	1	0	0.10697	SNORA81	Small nucleolar RNA SNORA81 [Source:RFAM;Acc:RF01241]
ENSBTAG00000045172	0.733068	0	1.46614	NA	NA	0.224427	1	0	0.10697	bta-mir-2358	bta-mir-2358 [Source:miRBase;Acc:MI0011388]
100298828	0.782179	0	1.56436	NA	NA	0.228855	1	0	0.132862	LOC100298828	PREDICTED: Bos taurus predicted protein-like (LOC100298828)
100337080	0.782179	0	1.56436	NA	NA	0.228855	1	0	0.132862	LOC100337080	PREDICTED: Bos taurus T-cell activation Rho GTPase-activating
ENSBTAG00000013909	0.782179	0	1.56436	NA	NA	0.228855	1	0	0.132862	BOC	.
ENSBTAG00000000617	1.56539	0	3.13078	NA	NA	0.231553	1	0	2.27258	.	.
ENSBTAG00000020620	1.56539	0	3.13078	NA	NA	0.231553	1	0	2.27258	.	.
ENSBTAG00000020991	1.56539	0	3.13078	NA	NA	0.231553	1	0	2.27258	.	.
ENSBTAG00000039306	1.56539	0	3.13078	NA	NA	0.231553	1	0	2.27258	LOC505692	.
ENSBTAG00000043701	1.56539	0	3.13078	NA	NA	0.231553	1	0	2.27258	5S_rRNA	5S ribosomal RNA [Source:RFAM;Acc:RF00001]
790997	0.83129	0	1.66258	NA	NA	0.231968	1	0	0.323302	MIR181A-2	microRNA mir-181a-2
ENSBTAG00000001739	0.83129	0	1.66258	NA	NA	0.231968	1	0	0.323302	CDH20	.
ENSBTAG00000011521	0.83129	0	1.66258	NA	NA	0.231968	1	0	0.323302	LOC528722	.
ENSBTAG00000044726	0.83129	0	1.66258	NA	NA	0.231968	1	0	0.323302	7SK	7SK RNA [Source:RFAM;Acc:RF00100]
100300401	1.32069	0	2.64138	NA	NA	0.235056	1	0	1.37197	LOC100300401	PREDICTED: Bos taurus olfactory receptor Olfr1279-like
531898	1.32069	0	2.64138	NA	NA	0.235056	1	0	1.37197	LOC531898	PREDICTED: Bos taurus hypothetical LOC531898 (LOC531898)
100299475	1.27158	0	2.54316	NA	NA	0.235639	1	0	1.4833	LOC100299475	PREDICTED: Bos taurus Protein FAM83E-like (LOC100299475)
ENSBTAG00000002245	1.27158	0	2.54316	NA	NA	0.235639	1	0	1.4833	MRGPRX2	.
ENSBTAG00000010769	1.27158	0	2.54316	NA	NA	0.235639	1	0	1.4833	GPR12	.
ENSBTAG00000038380	1.27158	0	2.54316	NA	NA	0.235639	1	0	1.4833	.	.
ENSBTAG00000039801	1.27158	0	2.54316	NA	NA	0.235639	1	0	1.4833	OR9G9	.
ENSBTAG00000042858	1.27158	0	2.54316	NA	NA	0.235639	1	0	1.4833	SNORA79	Small nucleolar RNA SNORA79 [Source:RFAM;Acc:RF00600]
100298530	0.977768	0	1.95554	NA	NA	0.23635	1	0	0.773005	LOC100298530	PREDICTED: Bos taurus interferon-tau-like (LOC100298530)
785539	0.977768	0	1.95554	NA	NA	0.23635	1	0	0.773005	LOC785539	PREDICTED: Bos taurus L-gulonolactone oxidase-like (LOC785539)
789339	0.977768	0	1.95554	NA	NA	0.23635	1	0	0.773005	LOC789339	PREDICTED: Bos taurus myosin light chain 2a-like (LOC789339)
ENSBTAG00000033555	0.977768	0	1.95554	NA	NA	0.23635	1	0	0.773005	LOC513384	.
ENSBTAG00000033748	0.977768	0	1.95554	NA	NA	0.23635	1	0	0.773005	Q5TKS9_BOVIN	IL-18 receptor beta Fragment [Source:UniProtKB/TrEMBL;Acc:Q5TKS9]
ENSBTAG00000034437	0.977768	0	1.95554	NA	NA	0.23635	1	0	0.773005	LOC781486	.
ENSBTAG00000036154	0.977768	0	1.95554	NA	NA	0.23635	1	0	0.773005	A6QQ38_BOVIN	PREDICTED: Bos taurus misc_RNA (LOC788400), miscRNA. [Source:RefSeq DNA;Acc:XR_042740]
ENSBTAG00000037535	0.977768	0	1.95554	NA	NA	0.23635	1	0	0.773005	LOC513250	.
513250	1.02688	0	2.05376	NA	NA	0.236803	1	0	0.644801	LOC513250	PREDICTED: Bos taurus olfactory receptor 669-like (LOC513250)
526847	1.02688	0	2.05376	NA	NA	0.236803	1	0	0.644801	LOC526847	Derived by automated computational analysis using
535049	1.02688	0	2.05376	NA	NA	0.236803	1	0	0.644801	SLC4A3	PREDICTED: Bos taurus anion exchange protein 3-like (SLC4A3)
540627	1.02688	0	2.05376	NA	NA	0.236803	1	0	0.644801	LOC540627	PREDICTED: Bos taurus cytochrome P450 family 2, subfamily C,
785098	1.02688	0	2.05376	NA	NA	0.236803	1	0	0.644801	LOC785098	PREDICTED: Bos taurus cGMP-specific 3 5-cyclic
ENSBTAG00000017748	1.02688	0	2.05376	NA	NA	0.236803	1	0	0.644801	RNF44	.
ENSBTAG00000017790	1.02688	0	2.05376	NA	NA	0.236803	1	0	0.644801	A8NH28_BOVIN	B9D1 protein [Source:UniProtKB/TrEMBL;Acc:A8NH28]
ENSBTAG00000020614	1.02688	0	2.05376	NA	NA	0.236803	1	0	0.644801	PRKCE	.
ENSBTAG00000043284	1.02688	0	2.05376	NA	NA	0.236803	1	0	0.644801	U6	U6 spliceosomal RNA [Source:RFAM;Acc:RF00026]
ENSBTAG00000004765	1.07599	0	2.15198	NA	NA	0.23694	1	0	0.655899	LOC521946	.
ENSBTAG00000040558	1.07599	0	2.15198	NA	NA	0.23694	1	0	0.655899	.	.
ENSBTAG00000043445	1.07599	0	2.15198	NA	NA	0.23694	1	0	0.655899	U6	U6 spliceosomal RNA [Source:RFAM;Acc:RF00026]
100297019	0.635532	0	1.27106	NA	NA	0.430693	1	0	0.183974	LOC100297019	The sequence of the transcript was modified to
100336888	0.635532	0	1.27106	NA	NA	0.430693	1	0	0.183974	LOC100336888	PREDICTED: Bos taurus melanoma antigen family D 4-like
281684	0.635532	0	1.27106	NA	NA	0.430693	1	0	0.183974	CHRM1	PREDICTED: Bos taurus cholinergic receptor muscarinic 1 (CHRM1),
531150	0.635532	0	1.27106	NA	NA	0.430693	1	0	0.183974	ABCB11	PREDICTED: Bos taurus ATP-binding cassette sub-family B (MDR/TAP),
536906	0.635532	0	1.27106	NA	NA	0.430693	1	0	0.183974	PPFIA2	PREDICTED: Bos taurus protein tyrosine phosphatase receptor type,
538601	0.635532	0	1.27106	NA	NA	0.430693	1	0	0.183974	MLLT6	PREDICTED: Bos taurus myeloid/lymphoid or mixed-lineage leukemia
783760	0.635532	0	1.27106	NA	NA	0.430693	1	0	0.183974	EIF2B5	PREDICTED: Bos taurus hypothetical LOC783760 (EIF2B5)
788817	0.635532	0	1.27106	NA	NA	0.430693	1	0	0.183974	LOC788817	PREDICTED: Bos taurus MANEA protein-like (LOC788817) partial
ENSBTAG00000007456	0.635532	0	1.27106	NA	NA	0.430693	1	0	0.183974	TAZ	.
ENSBTAG00000020902	0.635532	0	1.27106	NA	NA	0.430693	1	0	0.183974	COASY	.
ENSBTAG00000030358	0.635532	0	1.27106	NA	NA	0.430693	1	0	0.183974	.	.
ENSBTAG00000039628	0.635532	0	1.27106	NA	NA	0.430693	1	0	0.183974	.	.
ENSBTAG00000040482	0.635532	0	1.27106	NA	NA	0.430693	1	0	0.183974	LOC786750	.
ENSBTAG00000042498	0.635532	0	1.27106	NA	NA	0.430693	1	0	0.183974	SNORA2	Small nucleolar RNA SNORA2/SNORA34 family [Source:RFAM;Acc:RF00410]
ENSBTAG00000042640	0.635532	0	1.27106	NA	NA	0.430693	1	0	0.183974	U6	U6 spliceosomal RNA [Source:RFAM;Acc:RF00026]
ENSBTAG00000042772	0.635532	0	1.27106	NA	NA	0.430693	1	0	0.183974	U6	U6 spliceosomal RNA [Source:RFAM;Acc:RF00026]
ENSBTAG00000044404	0.635532	0	1.27106	NA	NA	0.430693	1	0	0.183974	U2	U2 spliceosomal RNA [Source:RFAM;Acc:RF00004]
100299692	0.586421	0	1.17284	NA	NA	0.430697	1	0	0.308205	LOC100299692	PREDICTED: Bos taurus rCG27644-like (LOC100299692)
100313229	0.586421	0	1.17284	NA	NA	0.430697	1	0	0.308205	MIR1434	microRNA mir-1434
507022	0.586421	0	1.17284	NA	NA	0.430697	1	0	0.308205	LOC507022	PREDICTED: Bos taurus olfactory receptor 521-like (LOC507022)
520004	0.586421	0	1.17284	NA	NA	0.430697	1	0	0.308205	UNC5D	PREDICTED: Bos taurus unc-5 homolog D (C. elegans) (UNC5D)
536610	0.586421	0	1.17284	NA	NA	0.430697	1	0	0.308205	UNC80	PREDICTED: Bos taurus unc-80 homolog (C. elegans) (UNC80)
782664	0.586421	0	1.17284	NA	NA	0.430697	1	0	0.308205	LOC782664	PREDICTED: Bos taurus ADAM metallopeptidase domain 21 (LOC782664)
783525	0.586421	0	1.17284	NA	NA	0.430697	1	0	0.308205	ATPGD1	PREDICTED: Bos taurus ATP-grasp domain containing 1 (ATPGD1)
ENSBTAG00000000119	0.586421	0	1.17284	NA	NA	0.430697	1	0	0.308205	.	.
ENSBTAG00000001000	0.586421	0	1.17284	NA	NA	0.430697	1	0	0.308205	A7E338_BOVIN	CA13 protein [Source:UniProtKB/TrEMBL;Acc:A7E338]
ENSBTAG00000002340	0.586421	0	1.17284	NA	NA	0.430697	1	0	0.308205	STEAP4	.
ENSBTAG00000002673	0.586421	0	1.17284	NA	NA	0.430697	1	0	0.308205	FIGNL2	.
ENSBTAG00000002850	0.586421	0	1.17284	NA	NA	0.430697	1	0	0.308205	LOC616772	.
ENSBTAG00000005451	0.586421	0	1.17284	NA	NA	0.430697	1	0	0.308205	CYP3A24	.
ENSBTAG00000005925	0.586421	0	1.17284	NA	NA	0.430697	1	0	0.308205	SLC10A2	.
ENSBTAG00000015600	0.586421	0	1.17284	NA	NA	0.430697	1	0	0.308205	LOC617709	.
ENSBTAG00000018133	0.586421	0	1.17284	NA	NA	0.430697	1	0	0.308205	LOC537777	.
ENSBTAG00000022368	0.586421	0	1.17284	NA	NA	0.430697	1	0	0.308205	LOC519071	.
ENSBTAG00000026029	0.586421	0	1.17284	NA	NA	0.430697	1	0	0.308205	LOC788114	.
ENSBTAG00000027176	0.586421	0	1.17284	NA	NA	0.430697	1	0	0.308205	LOC786777	.
ENSBTAG00000037829	0.586421	0	1.17284	NA	NA	0.430697	1	0	0.308205	LOC788552	.
ENSBTAG00000039661	0.586421	0	1.17284	NA	NA	0.430697	1	0	0.308205	.	.
ENSBTAG00000042101	0.586421	0	1.17284	NA	NA	0.430697	1	0	0.308205	U6	U6 spliceosomal RNA [Source:RFAM;Acc:RF00026]
ENSBTAG00000043672	0.586421	0	1.17284	NA	NA	0.430697	1	0	0.308205	U2	U2 spliceosomal RNA [Source:RFAM;Acc:RF00004]
ENSBTAG00000043676	0.586421	0	1.17284	NA	NA	0.430697	1	0	0.308205	U2	U2 spliceosomal RNA [Source:RFAM;Acc:RF00004]
ENSBTAG00000043976	0.586421	0	1.17284	NA	NA	0.430697	1	0	0.308205	RNFT2	.
100299995	0.439943	0	0.879887	NA	NA	0.43071	1	0	0.692245	LOC100299995	PREDICTED: Bos taurus hemoglobin subunit mu-like (LOC100299995)
100313483	0.439943	0	0.879887	NA	NA	0.43071	1	0	0.692245	MIR100	microRNA mir-100
100335349	0.439943	0	0.879887	NA	NA	0.43071	1	0	0.692245	LOC100335349	PREDICTED: Bos taurus proteoglycan 3-like (LOC100335349)
281339	0.439943	0	0.879887	NA	NA	0.43071	1	0	0.692245	MYH8	PREDICTED: Bos taurus myosin heavy chain 8, skeletal muscle,
539525	0.439943	0	0.879887	NA	NA	0.43071	1	0	0.692245	RUNDC1	PREDICTED: Bos taurus RUN domain containing 1 transcript variant 1
618706	0.439943	0	0.879887	NA	NA	0.43071	1	0	0.692245	SLURP1	PREDICTED: Bos taurus ARS component B-like (SLURP1)
784038	0.439943	0	0.879887	NA	NA	0.43071	1	0	0.692245	LOC784038	PREDICTED: Bos taurus hypothetical LOC784038 (LOC784038)
784075	0.439943	0	0.879887	NA	NA	0.43071	1	0	0.692245	CACNA2D4	PREDICTED: Bos taurus calcium channel voltage-dependent, alpha
784932	0.439943	0	0.879887	NA	NA	0.43071	1	0	0.692245	LOC784932	PREDICTED: Bos taurus endopin 2B-like (LOC784932)
785083	0.439943	0	0.879887	NA	NA	0.43071	1	0	0.692245	OBP	PREDICTED: Bos taurus odorant-binding protein (OBP)
789472	0.439943	0	0.879887	NA	NA	0.43071	1	0	0.692245	SYDE1	PREDICTED: Bos taurus synapse defective 1 Rho GTPase, homolog 1
790178	0.439943	0	0.879887	NA	NA	0.43071	1	0	0.692245	F10	PREDICTED: Bos taurus coagulation factor X-like (F10) partial
ENSBTAG00000004808	0.439943	0	0.879887	NA	NA	0.43071	1	0	0.692245	LOC531024	.
ENSBTAG00000008198	0.439943	0	0.879887	NA	NA	0.43071	1	0	0.692245	RGL3	ral guanine nucleotide dissociation stimulator-like 3 [Source:HGNC Symbol;Acc:30282]
ENSBTAG00000012209	0.439943	0	0.879887	NA	NA	0.43071	1	0	0.692245	.	.
ENSBTAG00000012896	0.439943	0	0.879887	NA	NA	0.43071	1	0	0.692245	METTL7B	PREDICTED: Bos taurus misc_RNA (METTL7B), miscRNA. [Source:RefSeq DNA;Acc:XR_043006]
ENSBTAG00000020673	0.439943	0	0.879887	NA	NA	0.43071	1	0	0.692245	.	.
ENSBTAG00000029861	0.439943	0	0.879887	NA	NA	0.43071	1	0	0.692245	bta-let-7g	bta-let-7g [Source:miRBase;Acc:MI0005051]
ENSBTAG00000030505	0.439943	0	0.879887	NA	NA	0.43071	1	0	0.692245	LOC785907	.
ENSBTAG00000031208	0.439943	0	0.879887	NA	NA	0.43071	1	0	0.692245	.	.
ENSBTAG00000032888	0.439943	0	0.879887	NA	NA	0.43071	1	0	0.692245	.	.
ENSBTAG00000037613	0.439943	0	0.879887	NA	NA	0.43071	1	0	0.692245	LOC100138908	.
ENSBTAG00000038160	0.439943	0	0.879887	NA	NA	0.43071	1	0	0.692245	.	.
ENSBTAG00000043986	0.439943	0	0.879887	NA	NA	0.43071	1	0	0.692245	LSAMP	.
ENSBTAG00000044698	0.439943	0	0.879887	NA	NA	0.43071	1	0	0.692245	U5	U5 spliceosomal RNA [Source:RFAM;Acc:RF00020]
ENSBTAG00000045240	0.439943	0	0.879887	NA	NA	0.43071	1	0	0.692245	.	.
ENSBTAG00000045243	0.439943	0	0.879887	NA	NA	0.43071	1	0	0.692245	snoU109	Small nucleolar RNA U109 [Source:RFAM;Acc:RF01233]
100299244	0.390832	0	0.781665	NA	NA	0.430714	1	0	0.269454	LOC100299244	PREDICTED: Bos taurus predicted protein-like (LOC100299244)
100299277	0.390832	0	0.781665	NA	NA	0.430714	1	0	0.269454	LOC100299277	PREDICTED: Bos taurus hypothetical LOC100299277 (LOC100299277)
100300687	0.390832	0	0.781665	NA	NA	0.430714	1	0	0.269454	LOC100300687	PREDICTED: Bos taurus Os04g0182900-like (LOC100300687) partial
100300716	0.390832	0	0.781665	NA	NA	0.430714	1	0	0.269454	LOC100300716	PREDICTED: Bos taurus Ig heavy chain-like (LOC100300716) partial
100313214	0.390832	0	0.781665	NA	NA	0.430714	1	0	0.269454	MIR2433	microRNA mir-2433
100336432	0.390832	0	0.781665	NA	NA	0.430714	1	0	0.269454	LOC100336432	PREDICTED: Bos taurus protein phosphatase 1 catalytic subunit,
282413	0.390832	0	0.781665	NA	NA	0.430714	1	0	0.269454	CACNA1I	PREDICTED: Bos taurus calcium channel voltage-dependent, T type,
507383	0.390832	0	0.781665	NA	NA	0.430714	1	0	0.269454	LOC507383	PREDICTED: Bos taurus olfactory receptor 157-like (LOC507383)
510912	0.390832	0	0.781665	NA	NA	0.430714	1	0	0.269454	NEURL1B	PREDICTED: Bos taurus neuralized homolog 1B (NEURL1B)
515082	0.390832	0	0.781665	NA	NA	0.430714	1	0	0.269454	OLFM4	PREDICTED: Bos taurus olfactomedin 4 (OLFM4)
515758	0.390832	0	0.781665	NA	NA	0.430714	1	0	0.269454	TTC12	PREDICTED: Bos taurus tetratricopeptide repeat domain 12 (TTC12)
529067	0.390832	0	0.781665	NA	NA	0.430714	1	0	0.269454	PPAPDC1A	PREDICTED: Bos taurus phosphatidic acid phosphatase type 2 domain
535378	0.390832	0	0.781665	NA	NA	0.430714	1	0	0.269454	PARD3B	PREDICTED: Bos taurus par-3 partitioning defective 3 homolog B (C.
614990	0.390832	0	0.781665	NA	NA	0.430714	1	0	0.269454	KIAA0556	PREDICTED: Bos taurus kiaa0556 protein (KIAA0556)
783516	0.390832	0	0.781665	NA	NA	0.430714	1	0	0.269454	LOC783516	PREDICTED: Bos taurus hypothetical LOC783516 (LOC783516)
ENSBTAG00000000951	0.390832	0	0.781665	NA	NA	0.430714	1	0	0.269454	JAKMIP3	.
ENSBTAG00000003398	0.390832	0	0.781665	NA	NA	0.430714	1	0	0.269454	KCNG1	.
ENSBTAG00000004176	0.390832	0	0.781665	NA	NA	0.430714	1	0	0.269454	PHOS_BOVIN	Phosducin (PHD)(33 kDa phototransducing protein)(Protein MEKA) [Source:UniProtKB/Swiss-Prot;Acc:P19632]
ENSBTAG00000007063	0.390832	0	0.781665	NA	NA	0.430714	1	0	0.269454	GPHA2	.
ENSBTAG00000013071	0.390832	0	0.781665	NA	NA	0.430714	1	0	0.269454	GPR153	G protein-coupled receptor 153 [Source:HGNC Symbol;Acc:23618]
ENSBTAG00000014126	0.390832	0	0.781665	NA	NA	0.430714	1	0	0.269454	UNKL	unkempt homolog (Drosophila)-like [Source:HGNC Symbol;Acc:14184]
ENSBTAG00000017276	0.390832	0	0.781665	NA	NA	0.430714	1	0	0.269454	TXNDC2	thioredoxin domain containing 2 (spermatozoa) [Source:HGNC Symbol;Acc:16470]
ENSBTAG00000017813	0.390832	0	0.781665	NA	NA	0.430714	1	0	0.269454	LOC783876	.
ENSBTAG00000023039	0.390832	0	0.781665	NA	NA	0.430714	1	0	0.269454	Q2T9T8_BOVIN	DUSP13 protein [Source:UniProtKB/TrEMBL;Acc:Q2T9T8]
ENSBTAG00000029778	0.390832	0	0.781665	NA	NA	0.430714	1	0	0.269454	bta-mir-32	bta-mir-32 [Source:miRBase;Acc:MI0009796]
ENSBTAG00000037490	0.390832	0	0.781665	NA	NA	0.430714	1	0	0.269454	A7MBB1_BOVIN	LOC783604 protein Fragment [Source:UniProtKB/TrEMBL;Acc:A7MBB1]
ENSBTAG00000042305	0.390832	0	0.781665	NA	NA	0.430714	1	0	0.269454	snoZ30	Z30 small nucleolar RNA [Source:RFAM;Acc:RF00288]
ENSBTAG00000042313	0.390832	0	0.781665	NA	NA	0.430714	1	0	0.269454	U6	U6 spliceosomal RNA [Source:RFAM;Acc:RF00026]
ENSBTAG00000043419	0.390832	0	0.781665	NA	NA	0.430714	1	0	0.269454	U6	U6 spliceosomal RNA [Source:RFAM;Acc:RF00026]
100139854	0.341721	0	0.683443	NA	NA	0.430718	1	0	0.142522	ZNF862	PREDICTED: Bos taurus zinc finger protein 862 (ZNF862)
100140306	0.341721	0	0.683443	NA	NA	0.430718	1	0	0.142522	LMTK3	PREDICTED: Bos taurus lemur tyrosine kinase 3 (LMTK3)
100336993	0.341721	0	0.683443	NA	NA	0.430718	1	0	0.142522	LOC100336993	PREDICTED: Bos taurus hypothetical protein LOC100336993
100337236	0.341721	0	0.683443	NA	NA	0.430718	1	0	0.142522	LOC100337236	PREDICTED: Bos taurus Nuclear factor 1 C-type-like (LOC100337236)
507053	0.341721	0	0.683443	NA	NA	0.430718	1	0	0.142522	LOC507053	PREDICTED: Bos taurus G protein coupled receptor affecting
520408	0.341721	0	0.683443	NA	NA	0.430718	1	0	0.142522	RNF32	PREDICTED: Bos taurus ring finger protein 32-like (RNF32)
521905	0.341721	0	0.683443	NA	NA	0.430718	1	0	0.142522	CCDC73	PREDICTED: Bos taurus coiled-coil domain containing 73 (CCDC73)
539099	0.341721	0	0.683443	NA	NA	0.430718	1	0	0.142522	HMBOX1	PREDICTED: Bos taurus homeobox containing 1 (HMBOX1)
539825	0.341721	0	0.683443	NA	NA	0.430718	1	0	0.142522	MAST1	PREDICTED: Bos taurus microtubule associated serine/threonine
781250	0.341721	0	0.683443	NA	NA	0.430718	1	0	0.142522	LOC781250	PREDICTED: Bos taurus insulin-like growth factor-binding
785769	0.341721	0	0.683443	NA	NA	0.430718	1	0	0.142522	SPATA13	PREDICTED: Bos taurus spermatogenesis associated 13 (SPATA13)
786299	0.341721	0	0.683443	NA	NA	0.430718	1	0	0.142522	LOC786299	The sequence of the transcript was modified to
790273	0.341721	0	0.683443	NA	NA	0.430718	1	0	0.142522	LOC790273	PREDICTED: Bos taurus cerebellin 1-like (LOC790273)
ENSBTAG00000008036	0.341721	0	0.683443	NA	NA	0.430718	1	0	0.142522	CELSR1	.
ENSBTAG00000012173	0.341721	0	0.683443	NA	NA	0.430718	1	0	0.142522	FBXO46	F-box protein 46 [Source:HGNC Symbol;Acc:25069]
ENSBTAG00000013813	0.341721	0	0.683443	NA	NA	0.430718	1	0	0.142522	KLHL17	.
ENSBTAG00000015419	0.341721	0	0.683443	NA	NA	0.430718	1	0	0.142522	ARHGEF37	.
ENSBTAG00000016592	0.341721	0	0.683443	NA	NA	0.430718	1	0	0.142522	SOLH	.
ENSBTAG00000030496	0.341721	0	0.683443	NA	NA	0.430718	1	0	0.142522	.	.
ENSBTAG00000030936	0.341721	0	0.683443	NA	NA	0.430718	1	0	0.142522	IFI44	.
ENSBTAG00000033001	0.341721	0	0.683443	NA	NA	0.430718	1	0	0.142522	PGLYRP4	peptidoglycan recognition protein 4 [Source:HGNC Symbol;Acc:30015]
ENSBTAG00000034252	0.341721	0	0.683443	NA	NA	0.430718	1	0	0.142522	LOC613799	.
ENSBTAG00000038636	0.341721	0	0.683443	NA	NA	0.430718	1	0	0.142522	.	.
ENSBTAG00000042265	0.341721	0	0.683443	NA	NA	0.430718	1	0	0.142522	U6	U6 spliceosomal RNA [Source:RFAM;Acc:RF00026]
ENSBTAG00000043032	0.341721	0	0.683443	NA	NA	0.430718	1	0	0.142522	U6	U6 spliceosomal RNA [Source:RFAM;Acc:RF00026]
ENSBTAG00000043746	0.341721	0	0.683443	NA	NA	0.430718	1	0	0.142522	7SK	7SK RNA [Source:RFAM;Acc:RF00100]
ENSBTAG00000044621	0.341721	0	0.683443	NA	NA	0.430718	1	0	0.142522	U6	U6 spliceosomal RNA [Source:RFAM;Acc:RF00026]
ENSBTAG00000044890	0.341721	0	0.683443	NA	NA	0.430718	1	0	0.142522	5S_rRNA	5S ribosomal RNA [Source:RFAM;Acc:RF00001]
ENSBTAG00000045047	0.341721	0	0.683443	NA	NA	0.430718	1	0	0.142522	7SK	7SK RNA [Source:RFAM;Acc:RF00100]
ENSBTAG00000045315	0.341721	0	0.683443	NA	NA	0.430718	1	0	0.142522	U6	U6 spliceosomal RNA [Source:RFAM;Acc:RF00026]
100299915	0.29261	0	0.585221	NA	NA	0.430723	1	0	0.460418	LOC100299915	PREDICTED: Bos taurus 2-isopropylmalate synthase-like
100313231	0.29261	0	0.585221	NA	NA	0.430723	1	0	0.460418	MIR2459	microRNA mir-2459
100335537	0.29261	0	0.585221	NA	NA	0.430723	1	0	0.460418	LOC100335537	PREDICTED: Bos taurus hypothetical protein LOC100335537
407131	0.29261	0	0.585221	NA	NA	0.430723	1	0	0.460418	CD80	PREDICTED: Bos taurus CD80 molecule (CD80)
507207	0.29261	0	0.585221	NA	NA	0.430723	1	0	0.460418	SMPD4	PREDICTED: Bos taurus sphingomyelin phosphodiesterase 4 neutral
509890	0.29261	0	0.585221	NA	NA	0.430723	1	0	0.460418	LOC509890	PREDICTED: Bos taurus olfactory receptor family 5, subfamily B,
522856	0.29261	0	0.585221	NA	NA	0.430723	1	0	0.460418	DNAH5	PREDICTED: Bos taurus dynein axonemal, heavy chain 5 (DNAH5),
535868	0.29261	0	0.585221	NA	NA	0.430723	1	0	0.460418	BRSK2	PREDICTED: Bos taurus BR serine/threonine kinase 2-like (BRSK2)
540056	0.29261	0	0.585221	NA	NA	0.430723	1	0	0.460418	LOC540056	PREDICTED: Bos taurus hypothetical LOC540056 (LOC540056) partial
617450	0.29261	0	0.585221	NA	NA	0.430723	1	0	0.460418	LRP11	PREDICTED: Bos taurus low density lipoprotein receptor-related
618142	0.29261	0	0.585221	NA	NA	0.430723	1	0	0.460418	SEBOX	PREDICTED: Bos taurus SEBOX homeobox-like (SEBOX)
783995	0.29261	0	0.585221	NA	NA	0.430723	1	0	0.460418	LOC783995	PREDICTED: Bos taurus hypothetical LOC783995 (LOC783995)
789284	0.29261	0	0.585221	NA	NA	0.430723	1	0	0.460418	LOC789284	PREDICTED: Bos taurus hypothetical LOC789284 (LOC789284)
789333	0.29261	0	0.585221	NA	NA	0.430723	1	0	0.460418	LY86	PREDICTED: Bos taurus lymphocyte antigen 86 (LY86)
791005	0.29261	0	0.585221	NA	NA	0.430723	1	0	0.460418	MIR107	microRNA mir-107
ENSBTAG00000000357	0.29261	0	0.585221	NA	NA	0.430723	1	0	0.460418	LOC533821	PREDICTED: Bos taurus misc_RNA (LOC533821), miscRNA. [Source:RefSeq DNA;Acc:XR_028156]
ENSBTAG00000001195	0.29261	0	0.585221	NA	NA	0.430723	1	0	0.460418	KCNH4	.
ENSBTAG00000001443	0.29261	0	0.585221	NA	NA	0.430723	1	0	0.460418	CP21A_BOVIN	Steroid 21-hydroxylase (EC 1.14.99.10)(Cytochrome P450 21)(Cytochrome P450 XXI)(21-OHase)(Cytochrome P450-C21)(Cytochrome P-450c21) [Source:UniProtKB/Swiss-Prot;Acc:P00191]
ENSBTAG00000003006	0.29261	0	0.585221	NA	NA	0.430723	1	0	0.460418	RNASE9	ribonuclease, RNase A family, 9 (non-active) [Source:HGNC Symbol;Acc:20673]
ENSBTAG00000003169	0.29261	0	0.585221	NA	NA	0.430723	1	0	0.460418	FBXO24	.
ENSBTAG00000006147	0.29261	0	0.585221	NA	NA	0.430723	1	0	0.460418	GPR149	G protein-coupled receptor 149 [Source:HGNC Symbol;Acc:23627]
ENSBTAG00000008695	0.29261	0	0.585221	NA	NA	0.430723	1	0	0.460418	TCF3	.
ENSBTAG00000010427	0.29261	0	0.585221	NA	NA	0.430723	1	0	0.460418	RASSF5	.
ENSBTAG00000010486	0.29261	0	0.585221	NA	NA	0.430723	1	0	0.460418	OR9G1	.
ENSBTAG00000010531	0.29261	0	0.585221	NA	NA	0.430723	1	0	0.460418	A9CSS1_BOVIN	Cytochrome P450 1B1 Fragment [Source:UniProtKB/TrEMBL;Acc:A9CSS1]
ENSBTAG00000011719	0.29261	0	0.585221	NA	NA	0.430723	1	0	0.460418	HCRTR2	.
ENSBTAG00000011820	0.29261	0	0.585221	NA	NA	0.430723	1	0	0.460418	DAPK2	death-associated protein kinase 2 [Source:HGNC Symbol;Acc:2675]
ENSBTAG00000013503	0.29261	0	0.585221	NA	NA	0.430723	1	0	0.460418	LOC617507	.
ENSBTAG00000015994	0.29261	0	0.585221	NA	NA	0.430723	1	0	0.460418	LRRC63	leucine rich repeat containing 63 [Source:HGNC Symbol;Acc:34296]
ENSBTAG00000017300	0.29261	0	0.585221	NA	NA	0.430723	1	0	0.460418	Q0V7N8_BOVIN	Topoisomerase (DNA) III beta Fragment [Source:UniProtKB/TrEMBL;Acc:Q0V7N8]
ENSBTAG00000017339	0.29261	0	0.585221	NA	NA	0.430723	1	0	0.460418	RUNX1T1	runt-related transcription factor 1; translocated to, 1 (cyclin D-related) [Source:HGNC Symbol;Acc:1535]
ENSBTAG00000023546	0.29261	0	0.585221	NA	NA	0.430723	1	0	0.460418	FAM186A	family with sequence similarity 186, member A [Source:HGNC Symbol;Acc:26980]
ENSBTAG00000024230	0.29261	0	0.585221	NA	NA	0.430723	1	0	0.460418	LOC507229	.
ENSBTAG00000032738	0.29261	0	0.585221	NA	NA	0.430723	1	0	0.460418	LOC616184	.
ENSBTAG00000032783	0.29261	0	0.585221	NA	NA	0.430723	1	0	0.460418	OR4K2	.
ENSBTAG00000032792	0.29261	0	0.585221	NA	NA	0.430723	1	0	0.460418	OR4Q3	olfactory receptor, family 4, subfamily Q, member 3 [Source:HGNC Symbol;Acc:15426]
ENSBTAG00000032825	0.29261	0	0.585221	NA	NA	0.430723	1	0	0.460418	Q32L80_BOVIN	LOC616962 protein Fragment [Source:UniProtKB/TrEMBL;Acc:Q32L80]
ENSBTAG00000033156	0.29261	0	0.585221	NA	NA	0.430723	1	0	0.460418	.	.
ENSBTAG00000036420	0.29261	0	0.585221	NA	NA	0.430723	1	0	0.460418	bta-mir-500	bta-mir-500 [Source:miRBase;Acc:MI0009851]
ENSBTAG00000036423	0.29261	0	0.585221	NA	NA	0.430723	1	0	0.460418	bta-mir-146b	bta-mir-146b [Source:miRBase;Acc:MI0009745]
ENSBTAG00000038677	0.29261	0	0.585221	NA	NA	0.430723	1	0	0.460418	.	.
ENSBTAG00000042509	0.29261	0	0.585221	NA	NA	0.430723	1	0	0.460418	U6	U6 spliceosomal RNA [Source:RFAM;Acc:RF00026]
ENSBTAG00000042788	0.29261	0	0.585221	NA	NA	0.430723	1	0	0.460418	U6	U6 spliceosomal RNA [Source:RFAM;Acc:RF00026]
ENSBTAG00000042861	0.29261	0	0.585221	NA	NA	0.430723	1	0	0.460418	U6	U6 spliceosomal RNA [Source:RFAM;Acc:RF00026]
ENSBTAG00000043388	0.29261	0	0.585221	NA	NA	0.430723	1	0	0.460418	U6atac	U6atac minor spliceosomal RNA [Source:RFAM;Acc:RF00619]
ENSBTAG00000043491	0.29261	0	0.585221	NA	NA	0.430723	1	0	0.460418	U6	U6 spliceosomal RNA [Source:RFAM;Acc:RF00026]
ENSBTAG00000043615	0.29261	0	0.585221	NA	NA	0.430723	1	0	0.460418	U6	U6 spliceosomal RNA [Source:RFAM;Acc:RF00026]
ENSBTAG00000043647	0.29261	0	0.585221	NA	NA	0.430723	1	0	0.460418	5S_rRNA	5S ribosomal RNA [Source:RFAM;Acc:RF00001]
ENSBTAG00000044130	0.29261	0	0.585221	NA	NA	0.430723	1	0	0.460418	FRMPD1	.
ENSBTAG00000044519	0.29261	0	0.585221	NA	NA	0.430723	1	0	0.460418	.	.
100139830	0.684643	0	1.36929	NA	NA	0.437986	1	0	0.284484	LOC100139830	PREDICTED: Bos taurus olfactory receptor 1105-like (LOC100139830)
100294994	0.684643	0	1.36929	NA	NA	0.437986	1	0	0.284484	LOC100294994	PREDICTED: Bos taurus hypothetical LOC100294994 (LOC100294994)
100313218	0.684643	0	1.36929	NA	NA	0.437986	1	0	0.284484	MIR2441	microRNA mir-2441
510901	0.684643	0	1.36929	NA	NA	0.437986	1	0	0.284484	LOC510901	PREDICTED: Bos taurus olfactory receptor 1264-like (LOC510901)
515424	0.684643	0	1.36929	NA	NA	0.437986	1	0	0.284484	CPNE7	PREDICTED: Bos taurus copine VII (CPNE7)
517246	0.684643	0	1.36929	NA	NA	0.437986	1	0	0.284484	LOC517246	PREDICTED: Bos taurus similar to cytochrome P450 CYP3A24
522114	0.684643	0	1.36929	NA	NA	0.437986	1	0	0.284484	IL1RL2	PREDICTED: Bos taurus interleukin 1 receptor-like 2-like (IL1RL2)
530095	0.684643	0	1.36929	NA	NA	0.437986	1	0	0.284484	DGKI	PREDICTED: Bos taurus diacylglycerol kinase iota (DGKI),
ENSBTAG00000004952	0.684643	0	1.36929	NA	NA	0.437986	1	0	0.284484	LOC515128	PREDICTED: Bos taurus misc_RNA (LOC515128), miscRNA. [Source:RefSeq DNA;Acc:XR_028719]
ENSBTAG00000014502	0.684643	0	1.36929	NA	NA	0.437986	1	0	0.284484	Q1JP86_BOVIN	PREDICTED: Bos taurus misc_RNA (C7orf27), miscRNA. [Source:RefSeq DNA;Acc:XR_028465]
ENSBTAG00000018831	0.684643	0	1.36929	NA	NA	0.437986	1	0	0.284484	DAO	.
ENSBTAG00000019078	0.684643	0	1.36929	NA	NA	0.437986	1	0	0.284484	Q0KK90_BOVIN	urocortin 2 [Source:RefSeq peptide;Acc:NP_001069998]
ENSBTAG00000023542	0.684643	0	1.36929	NA	NA	0.437986	1	0	0.284484	.	.
ENSBTAG00000024304	0.684643	0	1.36929	NA	NA	0.437986	1	0	0.284484	.	.
ENSBTAG00000035013	0.684643	0	1.36929	NA	NA	0.437986	1	0	0.284484	LOC618307	.
ENSBTAG00000037705	0.684643	0	1.36929	NA	NA	0.437986	1	0	0.284484	LOC615258	.
ENSBTAG00000038443	0.684643	0	1.36929	NA	NA	0.437986	1	0	0.284484	.	.
ENSBTAG00000044119	0.684643	0	1.36929	NA	NA	0.437986	1	0	0.284484	KSR2	kinase suppressor of ras 2 [Source:HGNC Symbol;Acc:18610]
ENSBTAG00000044461	0.684643	0	1.36929	NA	NA	0.437986	1	0	0.284484	U3	Small nucleolar RNA U3 [Source:RFAM;Acc:RF00012]
100140839	0.880231	0	1.76046	NA	NA	0.45749	1	0	0.949988	LOC100140839	PREDICTED: Bos taurus SFT2 domain containing 1-like (LOC100140839)
511266	0.880231	0	1.76046	NA	NA	0.45749	1	0	0.949988	LOC511266	PREDICTED: Bos taurus olfactory receptor family 2, subfamily G,
526194	0.880231	0	1.76046	NA	NA	0.45749	1	0	0.949988	LOC526194	The sequence of the transcript was modified to
526865	0.880231	0	1.76046	NA	NA	0.45749	1	0	0.949988	PVR	PREDICTED: Bos taurus poliovirus receptor-like (PVR)
615941	0.880231	0	1.76046	NA	NA	0.45749	1	0	0.949988	LOC615941	PREDICTED: Bos taurus olfactory receptor family 1, subfamily F,
751562	0.880231	0	1.76046	NA	NA	0.45749	1	0	0.949988	LOC751562	Somatotropin hormone family; Region: Hormone_1;
ENSBTAG00000001191	0.880231	0	1.76046	NA	NA	0.45749	1	0	0.949988	CCL17	.
ENSBTAG00000005523	0.880231	0	1.76046	NA	NA	0.45749	1	0	0.949988	XYLT1	xylosyltransferase I [Source:HGNC Symbol;Acc:15516]
ENSBTAG00000012204	0.880231	0	1.76046	NA	NA	0.45749	1	0	0.949988	.	.
ENSBTAG00000018346	0.880231	0	1.76046	NA	NA	0.45749	1	0	0.949988	TRIM42	.
ENSBTAG00000024794	0.880231	0	1.76046	NA	NA	0.45749	1	0	0.949988	.	.
ENSBTAG00000037650	0.880231	0	1.76046	NA	NA	0.45749	1	0	0.949988	RGAG1	.
ENSBTAG00000039416	0.880231	0	1.76046	NA	NA	0.45749	1	0	0.949988	LOC530485	.
ENSBTAG00000040438	0.880231	0	1.76046	NA	NA	0.45749	1	0	0.949988	LOC539468	.
100297492	0.929342	0	1.85868	NA	NA	0.460355	1	0	0.85205	LOC100297492	PREDICTED: Bos taurus hypothetical LOC100297492 (LOC100297492)
100336004	0.929342	0	1.85868	NA	NA	0.460355	1	0	0.85205	LOC100336004	PREDICTED: Bos taurus T-cell activation Rho GTPase-activating
614307	0.929342	0	1.85868	NA	NA	0.460355	1	0	0.85205	HAUS4	PREDICTED: Bos taurus HAUS augmin-like complex subunit 4 (HAUS4),
618746	0.929342	0	1.85868	NA	NA	0.460355	1	0	0.85205	DLEC1	PREDICTED: Bos taurus deleted in lung and esophageal cancer 1
ENSBTAG00000010119	0.929342	0	1.85868	NA	NA	0.460355	1	0	0.85205	ALDH1A2	.
ENSBTAG00000014580	0.929342	0	1.85868	NA	NA	0.460355	1	0	0.85205	FCRLB	.
ENSBTAG00000032462	0.929342	0	1.85868	NA	NA	0.460355	1	0	0.85205	LOC515540	.
511657	1.17404	0	2.34808	NA	NA	0.469045	1	0	1.75214	LOC511657	PREDICTED: Bos taurus Olfactory receptor 8B3-like (LOC511657)
790762	1.17404	0	2.34808	NA	NA	0.469045	1	0	1.75214	LOC790762	PREDICTED: Bos taurus trace amine associated receptor 8-like
ENSBTAG00000006597	1.17404	0	2.34808	NA	NA	0.469045	1	0	1.75214	.	.
ENSBTAG00000017180	1.17404	0	2.34808	NA	NA	0.469045	1	0	1.75214	SLITRK3	SLIT and NTRK-like family, member 3 [Source:HGNC Symbol;Acc:23501]
ENSBTAG00000027241	1.17404	0	2.34808	NA	NA	0.469045	1	0	1.75214	LOC518816	.
ENSBTAG00000030729	1.17404	0	2.34808	NA	NA	0.469045	1	0	1.75214	LOC787932	.
ENSBTAG00000035007	1.17404	0	2.34808	NA	NA	0.469045	1	0	1.75214	GALNTL6	.
ENSBTAG00000039484	1.17404	0	2.34808	NA	NA	0.469045	1	0	1.75214	OR2G2	.
ENSBTAG00000044372	1.17404	0	2.34808	NA	NA	0.469045	1	0	1.75214	.	.
ENSBTAG00000045392	1.17404	0	2.34808	NA	NA	0.469045	1	0	1.75214	.	.
100170930	0.537995	0	1.07599	NA	NA	0.680995	1	0	0.342976	MIR34A	microRNA mir-34a
100294983	0.537995	0	1.07599	NA	NA	0.680995	1	0	0.342976	LOC100294983	PREDICTED: Bos taurus hypothetical LOC100294983 (LOC100294983)
100298682	0.537995	0	1.07599	NA	NA	0.680995	1	0	0.342976	LOC100298682	PREDICTED: Bos taurus beta-defensin 402-like (LOC100298682)
100313174	0.537995	0	1.07599	NA	NA	0.680995	1	0	0.342976	MIR2374	microRNA mir-2374
100336925	0.537995	0	1.07599	NA	NA	0.680995	1	0	0.342976	LOC100336925	PREDICTED: Bos taurus mucin 2-like (LOC100336925)
504631	0.537995	0	1.07599	NA	NA	0.680995	1	0	0.342976	GRID1	PREDICTED: Bos taurus glutamate receptor delta-1 subunit-like
506636	0.537995	0	1.07599	NA	NA	0.680995	1	0	0.342976	SEMA5A	PREDICTED: Bos taurus sema domain seven thrombospondin repeats
508958	0.537995	0	1.07599	NA	NA	0.680995	1	0	0.342976	SLC26A9	PREDICTED: Bos taurus solute carrier family 26 member 9 (SLC26A9),
514865	0.537995	0	1.07599	NA	NA	0.680995	1	0	0.342976	CHKA	PREDICTED: Bos taurus choline kinase alpha-like (CHKA)
518816	0.537995	0	1.07599	NA	NA	0.680995	1	0	0.342976	LOC518816	PREDICTED: Bos taurus olfactory receptor Olr1455-like (LOC518816)
524684	0.537995	0	1.07599	NA	NA	0.680995	1	0	0.342976	PCSK6	PREDICTED: Bos taurus proprotein convertase subtilisin/kexin type 6
614121	0.537995	0	1.07599	NA	NA	0.680995	1	0	0.342976	LOC614121	Derived by automated computational analysis using
617449	0.537995	0	1.07599	NA	NA	0.680995	1	0	0.342976	CLDN9	PREDICTED: Bos taurus claudin 9 (CLDN9)
782425	0.537995	0	1.07599	NA	NA	0.680995	1	0	0.342976	R3HCC1	PREDICTED: Bos taurus hypothetical LOC782425 (R3HCC1)
789626	0.537995	0	1.07599	NA	NA	0.680995	1	0	0.342976	LOC789626	PREDICTED: Bos taurus signal-induced proliferation-associated 1
790600	0.537995	0	1.07599	NA	NA	0.680995	1	0	0.342976	LOC790600	PREDICTED: Bos taurus transmembrane 4 superfamily member 16-like
ENSBTAG00000007736	0.537995	0	1.07599	NA	NA	0.680995	1	0	0.342976	OC90	.
ENSBTAG00000016728	0.537995	0	1.07599	NA	NA	0.680995	1	0	0.342976	PLEKHG5	.
ENSBTAG00000017735	0.537995	0	1.07599	NA	NA	0.680995	1	0	0.342976	.	.
ENSBTAG00000021122	0.537995	0	1.07599	NA	NA	0.680995	1	0	0.342976	LOC529303	.
ENSBTAG00000021321	0.537995	0	1.07599	NA	NA	0.680995	1	0	0.342976	SDCBP2	syndecan binding protein (syntenin) 2 [Source:HGNC Symbol;Acc:15756]
ENSBTAG00000021954	0.537995	0	1.07599	NA	NA	0.680995	1	0	0.342976	.	.
ENSBTAG00000024272	0.537995	0	1.07599	NA	NA	0.680995	1	0	0.342976	.	.
ENSBTAG00000031168	0.537995	0	1.07599	NA	NA	0.680995	1	0	0.342976	.	.
ENSBTAG00000034940	0.537995	0	1.07599	NA	NA	0.680995	1	0	0.342976	.	.
ENSBTAG00000036210	0.537995	0	1.07599	NA	NA	0.680995	1	0	0.342976	.	.
ENSBTAG00000037384	0.537995	0	1.07599	NA	NA	0.680995	1	0	0.342976	LOC782645	.
ENSBTAG00000037817	0.537995	0	1.07599	NA	NA	0.680995	1	0	0.342976	.	.
ENSBTAG00000039095	0.537995	0	1.07599	NA	NA	0.680995	1	0	0.342976	A7Y471_BOVIN	Solute carrier family 6 member 14 Fragment [Source:UniProtKB/TrEMBL;Acc:A7Y471]
ENSBTAG00000039872	0.537995	0	1.07599	NA	NA	0.680995	1	0	0.342976	LOC786916	.
ENSBTAG00000042593	0.537995	0	1.07599	NA	NA	0.680995	1	0	0.342976	U6	U6 spliceosomal RNA [Source:RFAM;Acc:RF00026]
ENSBTAG00000042615	0.537995	0	1.07599	NA	NA	0.680995	1	0	0.342976	SNORA74	Small nucleolar RNA SNORA74 [Source:RFAM;Acc:RF00090]
ENSBTAG00000042660	0.537995	0	1.07599	NA	NA	0.680995	1	0	0.342976	U6	U6 spliceosomal RNA [Source:RFAM;Acc:RF00026]
ENSBTAG00000042678	0.537995	0	1.07599	NA	NA	0.680995	1	0	0.342976	SNORA71	Small nucleolar RNA SNORA71 [Source:RFAM;Acc:RF00056]
ENSBTAG00000042725	0.537995	0	1.07599	NA	NA	0.680995	1	0	0.342976	U6	U6 spliceosomal RNA [Source:RFAM;Acc:RF00026]
ENSBTAG00000042843	0.537995	0	1.07599	NA	NA	0.680995	1	0	0.342976	U6	U6 spliceosomal RNA [Source:RFAM;Acc:RF00026]
ENSBTAG00000045156	0.537995	0	1.07599	NA	NA	0.680995	1	0	0.342976	SNORA48	Small nucleolar RNA SNORA48 [Source:RFAM;Acc:RF00554]
100295227	0.488884	0	0.977768	NA	NA	0.680997	1	0	0.400691	LOC100295227	PREDICTED: Bos taurus tetra-peptide repeat homeobox 1-like
100313334	0.488884	0	0.977768	NA	NA	0.680997	1	0	0.400691	MIR2362	microRNA mir-2362
100335742	0.488884	0	0.977768	NA	NA	0.680997	1	0	0.400691	LOC100335742	PREDICTED: Bos taurus hypothetical protein LOC100335742
100337449	0.488884	0	0.977768	NA	NA	0.680997	1	0	0.400691	LOC100337449	PREDICTED: Bos taurus methyl-CpG binding domain protein 3-like
100526412	0.488884	0	0.977768	NA	NA	0.680997	1	0	0.400691	MIR3431	microRNA mir-3431
507332	0.488884	0	0.977768	NA	NA	0.680997	1	0	0.400691	CLEC4G	PREDICTED: Bos taurus C-type lectin domain family 4 member G-like
508348	0.488884	0	0.977768	NA	NA	0.680997	1	0	0.400691	IFI44	PREDICTED: Bos taurus histocompatibility 28-like transcript
513653	0.488884	0	0.977768	NA	NA	0.680997	1	0	0.400691	WDR52	PREDICTED: Bos taurus WD repeat domain 52 (WDR52)
522422	0.488884	0	0.977768	NA	NA	0.680997	1	0	0.400691	CELSR1	PREDICTED: Bos taurus cadherin EGF LAG seven-pass G-type receptor
536121	0.488884	0	0.977768	NA	NA	0.680997	1	0	0.400691	RSPO2	PREDICTED: Bos taurus R-spondin 2 homolog (Xenopus laevis) (RSPO2)
537555	0.488884	0	0.977768	NA	NA	0.680997	1	0	0.400691	MAGI2	PREDICTED: Bos taurus membrane-associated guanylate kinase WW and
539901	0.488884	0	0.977768	NA	NA	0.680997	1	0	0.400691	RNF40	PREDICTED: Bos taurus ring finger protein 40 (RNF40)
615479	0.488884	0	0.977768	NA	NA	0.680997	1	0	0.400691	PIWIL3	PREDICTED: Bos taurus piwi-like 3 (PIWIL3)
782628	0.488884	0	0.977768	NA	NA	0.680997	1	0	0.400691	KRTAP12-2	PREDICTED: Bos taurus keratin-associated protein 12-2-like
787014	0.488884	0	0.977768	NA	NA	0.680997	1	0	0.400691	LOC787014	PREDICTED: Bos taurus probable hydrolase PNKD-like (LOC787014)
789246	0.488884	0	0.977768	NA	NA	0.680997	1	0	0.400691	LOC789246	PREDICTED: Bos taurus olfactory receptor 374-like (LOC789246)
ENSBTAG00000001937	0.488884	0	0.977768	NA	NA	0.680997	1	0	0.400691	APC11_BOVIN	Anaphase-promoting complex subunit 11 (APC11)(Cyclosome subunit 11) [Source:UniProtKB/Swiss-Prot;Acc:Q3ZCF6]
ENSBTAG00000002319	0.488884	0	0.977768	NA	NA	0.680997	1	0	0.400691	.	.
ENSBTAG00000002851	0.488884	0	0.977768	NA	NA	0.680997	1	0	0.400691	.	.
ENSBTAG00000004919	0.488884	0	0.977768	NA	NA	0.680997	1	0	0.400691	.	.
ENSBTAG00000005560	0.488884	0	0.977768	NA	NA	0.680997	1	0	0.400691	ST18	.
ENSBTAG00000008197	0.488884	0	0.977768	NA	NA	0.680997	1	0	0.400691	Q28206_BOVIN	Erythropoietin receptor Fragment [Source:UniProtKB/TrEMBL;Acc:Q28206]
ENSBTAG00000008714	0.488884	0	0.977768	NA	NA	0.680997	1	0	0.400691	CLSTN2	calsyntenin 2 [Source:HGNC Symbol;Acc:17448]
ENSBTAG00000009975	0.488884	0	0.977768	NA	NA	0.680997	1	0	0.400691	PBX4	.
ENSBTAG00000010560	0.488884	0	0.977768	NA	NA	0.680997	1	0	0.400691	Q3ZFI2_BOVIN	prokineticin 1 [Source:RefSeq peptide;Acc:NP_001029190]
ENSBTAG00000010754	0.488884	0	0.977768	NA	NA	0.680997	1	0	0.400691	.	.
ENSBTAG00000013898	0.488884	0	0.977768	NA	NA	0.680997	1	0	0.400691	NPB_BOVIN	Neuropeptide B Precursor (Preproprotein L7)(bPPL7) [Contains Neuropeptide B-29(NPB29)(L7C)] [Source:UniProtKB/Swiss-Prot;Acc:Q8MJV4]
ENSBTAG00000019009	0.488884	0	0.977768	NA	NA	0.680997	1	0	0.400691	.	.
ENSBTAG00000019545	0.488884	0	0.977768	NA	NA	0.680997	1	0	0.400691	SPATA13	.
ENSBTAG00000020082	0.488884	0	0.977768	NA	NA	0.680997	1	0	0.400691	F71E1_BOVIN	Protein FAM71E1 [Source:UniProtKB/Swiss-Prot;Acc:Q32L49]
ENSBTAG00000021513	0.488884	0	0.977768	NA	NA	0.680997	1	0	0.400691	.	.
ENSBTAG00000021741	0.488884	0	0.977768	NA	NA	0.680997	1	0	0.400691	RPS6KA2	.
ENSBTAG00000023187	0.488884	0	0.977768	NA	NA	0.680997	1	0	0.400691	.	.
ENSBTAG00000025793	0.488884	0	0.977768	NA	NA	0.680997	1	0	0.400691	LOC528987	.
ENSBTAG00000031810	0.488884	0	0.977768	NA	NA	0.680997	1	0	0.400691	WDR88	.
ENSBTAG00000032257	0.488884	0	0.977768	NA	NA	0.680997	1	0	0.400691	.	.
ENSBTAG00000037787	0.488884	0	0.977768	NA	NA	0.680997	1	0	0.400691	.	.
ENSBTAG00000038389	0.488884	0	0.977768	NA	NA	0.680997	1	0	0.400691	.	.
ENSBTAG00000039256	0.488884	0	0.977768	NA	NA	0.680997	1	0	0.400691	.	.
ENSBTAG00000039281	0.488884	0	0.977768	NA	NA	0.680997	1	0	0.400691	LOC523582	.
ENSBTAG00000039455	0.488884	0	0.977768	NA	NA	0.680997	1	0	0.400691	.	.
ENSBTAG00000039487	0.488884	0	0.977768	NA	NA	0.680997	1	0	0.400691	.	.
ENSBTAG00000040523	0.488884	0	0.977768	NA	NA	0.680997	1	0	0.400691	.	.
ENSBTAG00000042297	0.488884	0	0.977768	NA	NA	0.680997	1	0	0.400691	SNORD72	Small nucleolar RNA SNORD72 [Source:RFAM;Acc:RF00577]
ENSBTAG00000042454	0.488884	0	0.977768	NA	NA	0.680997	1	0	0.400691	U6	U6 spliceosomal RNA [Source:RFAM;Acc:RF00026]
ENSBTAG00000042555	0.488884	0	0.977768	NA	NA	0.680997	1	0	0.400691	U6	U6 spliceosomal RNA [Source:RFAM;Acc:RF00026]
ENSBTAG00000042597	0.488884	0	0.977768	NA	NA	0.680997	1	0	0.400691	U6	U6 spliceosomal RNA [Source:RFAM;Acc:RF00026]
ENSBTAG00000042792	0.488884	0	0.977768	NA	NA	0.680997	1	0	0.400691	Telomerase-vert	Vertebrate telomerase RNA [Source:RFAM;Acc:RF00024]
ENSBTAG00000042877	0.488884	0	0.977768	NA	NA	0.680997	1	0	0.400691	U6	U6 spliceosomal RNA [Source:RFAM;Acc:RF00026]
ENSBTAG00000043019	0.488884	0	0.977768	NA	NA	0.680997	1	0	0.400691	U6	U6 spliceosomal RNA [Source:RFAM;Acc:RF00026]
ENSBTAG00000043098	0.488884	0	0.977768	NA	NA	0.680997	1	0	0.400691	SNORD67	Small nucleolar RNA SNORD67 [Source:RFAM;Acc:RF00573]
ENSBTAG00000043157	0.488884	0	0.977768	NA	NA	0.680997	1	0	0.400691	Telomerase-vert	Vertebrate telomerase RNA [Source:RFAM;Acc:RF00024]
ENSBTAG00000043313	0.488884	0	0.977768	NA	NA	0.680997	1	0	0.400691	U6	U6 spliceosomal RNA [Source:RFAM;Acc:RF00026]
ENSBTAG00000044891	0.488884	0	0.977768	NA	NA	0.680997	1	0	0.400691	snoU109	Small nucleolar RNA U109 [Source:RFAM;Acc:RF01233]
ENSBTAG00000044954	0.488884	0	0.977768	NA	NA	0.680997	1	0	0.400691	U6	U6 spliceosomal RNA [Source:RFAM;Acc:RF00026]
100141289	0.293296	0	0.586591	NA	NA	0.681005	1	0	0.461496	USP13	PREDICTED: Bos taurus ubiquitin specific peptidase 13 (isopeptidase
100170924	0.293296	0	0.586591	NA	NA	0.681005	1	0	0.461496	MIR204	microRNA mir-204
100313111	0.293296	0	0.586591	NA	NA	0.681005	1	0	0.461496	MIR1306	microRNA mir-1306
100313196	0.293296	0	0.586591	NA	NA	0.681005	1	0	0.461496	MIR2408	microRNA mir-2408
100313258	0.293296	0	0.586591	NA	NA	0.681005	1	0	0.461496	MIR218-1	microRNA mir-218-1
100313277	0.293296	0	0.586591	NA	NA	0.681005	1	0	0.461496	MIR2285A	microRNA mir-2285a
100313452	0.293296	0	0.586591	NA	NA	0.681005	1	0	0.461496	MIR196B	microRNA mir-196b
100313482	0.293296	0	0.586591	NA	NA	0.681005	1	0	0.461496	MIR2464	microRNA mir-2464
100336452	0.293296	0	0.586591	NA	NA	0.681005	1	0	0.461496	LOC100336452	PREDICTED: Bos taurus leukocyte membrane antigen-like
100336885	0.293296	0	0.586591	NA	NA	0.681005	1	0	0.461496	LOC100336885	PREDICTED: Bos taurus interferon-tau-like (LOC100336885)
100498806	0.293296	0	0.586591	NA	NA	0.681005	1	0	0.461496	MIR450-1	microRNA mir-450-1
512271	0.293296	0	0.586591	NA	NA	0.681005	1	0	0.461496	LOC512271	Derived by automated computational analysis using
512548	0.293296	0	0.586591	NA	NA	0.681005	1	0	0.461496	SLPI	PREDICTED: Bos taurus secretory leukocyte peptidase inhibitor
513071	0.293296	0	0.586591	NA	NA	0.681005	1	0	0.461496	GNB1L	PREDICTED: Bos taurus guanine nucleotide binding protein
523579	0.293296	0	0.586591	NA	NA	0.681005	1	0	0.461496	LOC523579	PREDICTED: Bos taurus optic atrophy 3 protein-like (LOC523579)
526163	0.293296	0	0.586591	NA	NA	0.681005	1	0	0.461496	LOC526163	The sequence of the transcript was modified to
527364	0.293296	0	0.586591	NA	NA	0.681005	1	0	0.461496	LOC527364	Derived by automated computational analysis using
530171	0.293296	0	0.586591	NA	NA	0.681005	1	0	0.461496	KLHDC7A	PREDICTED: Bos taurus Kelch domain-containing protein 7A-like
531296	0.293296	0	0.586591	NA	NA	0.681005	1	0	0.461496	MSLNL	PREDICTED: Bos taurus mesothelin-like (MSLNL)
539811	0.293296	0	0.586591	NA	NA	0.681005	1	0	0.461496	VPS37D	PREDICTED: Bos taurus VPS37D protein-like (VPS37D)
614810	0.293296	0	0.586591	NA	NA	0.681005	1	0	0.461496	JAKMIP3	PREDICTED: Bos taurus mKIAA4091 protein-like (JAKMIP3)
781096	0.293296	0	0.586591	NA	NA	0.681005	1	0	0.461496	LOC781096	The sequence of the transcript was modified to
782193	0.293296	0	0.586591	NA	NA	0.681005	1	0	0.461496	ZSCAN5C	PREDICTED: Bos taurus zinc finger and SCAN domain containing 5A
782395	0.293296	0	0.586591	NA	NA	0.681005	1	0	0.461496	LOC782395	Derived by automated computational analysis using
783780	0.293296	0	0.586591	NA	NA	0.681005	1	0	0.461496	LOC783780	PREDICTED: Bos taurus Olfactory receptor 11H7-like (LOC783780)
786487	0.293296	0	0.586591	NA	NA	0.681005	1	0	0.461496	LOC786487	PREDICTED: Bos taurus follistatin-like 1 (LOC786487) partial
790011	0.293296	0	0.586591	NA	NA	0.681005	1	0	0.461496	LOC790011	PREDICTED: Bos taurus olfactory receptor MOR254-1-like (LOC790011)
790326	0.293296	0	0.586591	NA	NA	0.681005	1	0	0.461496	LOC790326	PREDICTED: Bos taurus olfactory receptor Olr94-like (LOC790326)
791047	0.293296	0	0.586591	NA	NA	0.681005	1	0	0.461496	MIR450	microRNA mir-450
ENSBTAG00000001560	0.293296	0	0.586591	NA	NA	0.681005	1	0	0.461496	LOC789153	PREDICTED: Bos taurus misc_RNA (LOC789153), partial miscRNA. [Source:RefSeq DNA;Acc:XR_028731]
ENSBTAG00000004578	0.293296	0	0.586591	NA	NA	0.681005	1	0	0.461496	LGI3	leucine-rich repeat LGI family, member 3 [Source:HGNC Symbol;Acc:18711]
ENSBTAG00000006760	0.293296	0	0.586591	NA	NA	0.681005	1	0	0.461496	OTX1	.
ENSBTAG00000008385	0.293296	0	0.586591	NA	NA	0.681005	1	0	0.461496	KLHL36	kelch-like 36 (Drosophila) [Source:HGNC Symbol;Acc:17844]
ENSBTAG00000008585	0.293296	0	0.586591	NA	NA	0.681005	1	0	0.461496	ARHGEF10	Rho guanine nucleotide exchange factor (GEF) 10 [Source:HGNC Symbol;Acc:14103]
ENSBTAG00000010828	0.293296	0	0.586591	NA	NA	0.681005	1	0	0.461496	GZMH	.
ENSBTAG00000011772	0.293296	0	0.586591	NA	NA	0.681005	1	0	0.461496	PPP1R12B	protein phosphatase 1, regulatory (inhibitor) subunit 12B [Source:HGNC Symbol;Acc:7619]
ENSBTAG00000012628	0.293296	0	0.586591	NA	NA	0.681005	1	0	0.461496	A5HSH1_BOVIN	Solute carrier family 1 member 2 Fragment [Source:UniProtKB/TrEMBL;Acc:A5HSH1]
ENSBTAG00000012668	0.293296	0	0.586591	NA	NA	0.681005	1	0	0.461496	.	.
ENSBTAG00000013306	0.293296	0	0.586591	NA	NA	0.681005	1	0	0.461496	ZBTB7C	.
ENSBTAG00000017198	0.293296	0	0.586591	NA	NA	0.681005	1	0	0.461496	CHRNA4	.
ENSBTAG00000018390	0.293296	0	0.586591	NA	NA	0.681005	1	0	0.461496	GLB1L2	.
ENSBTAG00000021567	0.293296	0	0.586591	NA	NA	0.681005	1	0	0.461496	.	.
ENSBTAG00000021861	0.293296	0	0.586591	NA	NA	0.681005	1	0	0.461496	A4FUE8_BOVIN	COBRA1 protein Fragment [Source:UniProtKB/TrEMBL;Acc:A4FUE8]
ENSBTAG00000026133	0.293296	0	0.586591	NA	NA	0.681005	1	0	0.461496	.	.
ENSBTAG00000026696	0.293296	0	0.586591	NA	NA	0.681005	1	0	0.461496	DCDC2B	doublecortin domain containing 2B [Source:HGNC Symbol;Acc:32576]
ENSBTAG00000026796	0.293296	0	0.586591	NA	NA	0.681005	1	0	0.461496	.	.
ENSBTAG00000027489	0.293296	0	0.586591	NA	NA	0.681005	1	0	0.461496	OR4D6	.
ENSBTAG00000031080	0.293296	0	0.586591	NA	NA	0.681005	1	0	0.461496	.	.
ENSBTAG00000032962	0.293296	0	0.586591	NA	NA	0.681005	1	0	0.461496	.	.
ENSBTAG00000033766	0.293296	0	0.586591	NA	NA	0.681005	1	0	0.461496	KRT16	keratin 16 [Source:HGNC Symbol;Acc:6423]
ENSBTAG00000035567	0.293296	0	0.586591	NA	NA	0.681005	1	0	0.461496	.	.
ENSBTAG00000036777	0.293296	0	0.586591	NA	NA	0.681005	1	0	0.461496	5S_rRNA	5S ribosomal RNA [Source:RFAM;Acc:RF00001]
ENSBTAG00000037584	0.293296	0	0.586591	NA	NA	0.681005	1	0	0.461496	.	.
ENSBTAG00000037876	0.293296	0	0.586591	NA	NA	0.681005	1	0	0.461496	.	.
ENSBTAG00000038451	0.293296	0	0.586591	NA	NA	0.681005	1	0	0.461496	LOC783862	.
ENSBTAG00000038820	0.293296	0	0.586591	NA	NA	0.681005	1	0	0.461496	LOC783791	.
ENSBTAG00000038899	0.293296	0	0.586591	NA	NA	0.681005	1	0	0.461496	LOC783862	.
ENSBTAG00000039190	0.293296	0	0.586591	NA	NA	0.681005	1	0	0.461496	SLC9A5	.
ENSBTAG00000039491	0.293296	0	0.586591	NA	NA	0.681005	1	0	0.461496	.	.
ENSBTAG00000039889	0.293296	0	0.586591	NA	NA	0.681005	1	0	0.461496	ARSD	.
ENSBTAG00000040062	0.293296	0	0.586591	NA	NA	0.681005	1	0	0.461496	.	.
ENSBTAG00000040069	0.293296	0	0.586591	NA	NA	0.681005	1	0	0.461496	bta-mir-1179	bta-mir-1179 [Source:miRBase;Acc:MI0010459]
ENSBTAG00000040186	0.293296	0	0.586591	NA	NA	0.681005	1	0	0.461496	LOC506981	.
ENSBTAG00000040335	0.293296	0	0.586591	NA	NA	0.681005	1	0	0.461496	A3RLY6_BOVIN	PR domain zinc finger protein 9 Fragment [Source:UniProtKB/TrEMBL;Acc:A3RLY6]
ENSBTAG00000042274	0.293296	0	0.586591	NA	NA	0.681005	1	0	0.461496	U6	U6 spliceosomal RNA [Source:RFAM;Acc:RF00026]
ENSBTAG00000042598	0.293296	0	0.586591	NA	NA	0.681005	1	0	0.461496	SNORA18	Small nucleolar RNA SNORA18 [Source:RFAM;Acc:RF00425]
ENSBTAG00000042737	0.293296	0	0.586591	NA	NA	0.681005	1	0	0.461496	U6	U6 spliceosomal RNA [Source:RFAM;Acc:RF00026]
ENSBTAG00000042848	0.293296	0	0.586591	NA	NA	0.681005	1	0	0.461496	U6	U6 spliceosomal RNA [Source:RFAM;Acc:RF00026]
ENSBTAG00000043055	0.293296	0	0.586591	NA	NA	0.681005	1	0	0.461496	U6	U6 spliceosomal RNA [Source:RFAM;Acc:RF00026]
ENSBTAG00000043811	0.293296	0	0.586591	NA	NA	0.681005	1	0	0.461496	5S_rRNA	5S ribosomal RNA [Source:RFAM;Acc:RF00001]
ENSBTAG00000043930	0.293296	0	0.586591	NA	NA	0.681005	1	0	0.461496	5S_rRNA	5S ribosomal RNA [Source:RFAM;Acc:RF00001]
ENSBTAG00000044004	0.293296	0	0.586591	NA	NA	0.681005	1	0	0.461496	LOC617568	.
ENSBTAG00000044042	0.293296	0	0.586591	NA	NA	0.681005	1	0	0.461496	AGBL1	ATP/GTP binding protein-like 1 [Source:HGNC Symbol;Acc:26504]
ENSBTAG00000044384	0.293296	0	0.586591	NA	NA	0.681005	1	0	0.461496	U6	U6 spliceosomal RNA [Source:RFAM;Acc:RF00026]
ENSBTAG00000044472	0.293296	0	0.586591	NA	NA	0.681005	1	0	0.461496	5S_rRNA	5S ribosomal RNA [Source:RFAM;Acc:RF00001]
ENSBTAG00000044580	0.293296	0	0.586591	NA	NA	0.681005	1	0	0.461496	bta-mir-2388	bta-mir-2388 [Source:miRBase;Acc:MI0011428]
ENSBTAG00000044706	0.293296	0	0.586591	NA	NA	0.681005	1	0	0.461496	SNORA42	Small nucleolar RNA SNORA42/SNORA80 family [Source:RFAM;Acc:RF00406]
ENSBTAG00000044999	0.293296	0	0.586591	NA	NA	0.681005	1	0	0.461496	ACA59	Small nucleolar RNA ACA59 [Source:RFAM;Acc:RF01293]
ENSBTAG00000045043	0.293296	0	0.586591	NA	NA	0.681005	1	0	0.461496	U4	U4 spliceosomal RNA [Source:RFAM;Acc:RF00015]
ENSBTAG00000045464	0.293296	0	0.586591	NA	NA	0.681005	1	0	0.461496	U6	U6 spliceosomal RNA [Source:RFAM;Acc:RF00026]
100138861	0.244185	0	0.488369	NA	NA	0.681007	1	0	0.107712	LRWD1	PREDICTED: Bos taurus leucine-rich repeats and WD repeat domain
100140149	0.244185	0	0.488369	NA	NA	0.681007	1	0	0.107712	HBA1	PREDICTED: Bos taurus hemoglobin alpha 1 (HBA1),
100297068	0.244185	0	0.488369	NA	NA	0.681007	1	0	0.107712	LOC100297068	PREDICTED: Bos taurus testis expressed sequence 264-like
100299268	0.244185	0	0.488369	NA	NA	0.681007	1	0	0.107712	LOC100299268	PREDICTED: Bos taurus seminal plasma protein A3-like
100300483	0.244185	0	0.488369	NA	NA	0.681007	1	0	0.107712	LOC100300483	PREDICTED: Bos taurus Granulysin-like (LOC100300483)
100300695	0.244185	0	0.488369	NA	NA	0.681007	1	0	0.107712	LOC100300695	PREDICTED: Bos taurus intelectin 2-like (LOC100300695)
100313088	0.244185	0	0.488369	NA	NA	0.681007	1	0	0.107712	MIR92B	microRNA mir-92b
100313329	0.244185	0	0.488369	NA	NA	0.681007	1	0	0.107712	MIR2329-1	microRNA mir-2329-1
100313399	0.244185	0	0.488369	NA	NA	0.681007	1	0	0.107712	MIR1839	microRNA mir-1839
100335460	0.244185	0	0.488369	NA	NA	0.681007	1	0	0.107712	LOC100335460	PREDICTED: Bos taurus hypothetical protein LOC100335460
100335811	0.244185	0	0.488369	NA	NA	0.681007	1	0	0.107712	LOC100335811	PREDICTED: Bos taurus stomatin-like 3-like (LOC100335811)
100336705	0.244185	0	0.488369	NA	NA	0.681007	1	0	0.107712	LOC100336705	PREDICTED: Bos taurus hypothetical protein LOC100336705
100337205	0.244185	0	0.488369	NA	NA	0.681007	1	0	0.107712	LOC100337205	PREDICTED: Bos taurus interferon-induced transmembrane protein 3
100337313	0.244185	0	0.488369	NA	NA	0.681007	1	0	0.107712	LOC100337313	PREDICTED: Bos taurus hypothetical protein LOC100337313
100337388	0.244185	0	0.488369	NA	NA	0.681007	1	0	0.107712	LOC100337388	PREDICTED: Bos taurus mannosidase alpha, class 2B, member 2-like
337901	0.244185	0	0.488369	NA	NA	0.681007	1	0	0.107712	PAG7	Eukaryotic aspartyl protease; Region: Asp;
506181	0.244185	0	0.488369	NA	NA	0.681007	1	0	0.107712	LOC506181	PREDICTED: Bos taurus similar to zinc finger protein 77 (pT1)
506884	0.244185	0	0.488369	NA	NA	0.681007	1	0	0.107712	SYTL3	PREDICTED: Bos taurus synaptotagmin-like 3-like transcript variant
507323	0.244185	0	0.488369	NA	NA	0.681007	1	0	0.107712	RIMKLA	PREDICTED: Bos taurus ribosomal modification protein rimK-like
507418	0.244185	0	0.488369	NA	NA	0.681007	1	0	0.107712	DDX51	PREDICTED: Bos taurus DEAD (Asp-Glu-Ala-Asp) box polypeptide 51
508119	0.244185	0	0.488369	NA	NA	0.681007	1	0	0.107712	IGSF21	PREDICTED: Bos taurus immunoglobin superfamily member 21-like
508417	0.244185	0	0.488369	NA	NA	0.681007	1	0	0.107712	LYRM1	PREDICTED: Bos taurus LYR motif containing 1 transcript variant 4
508997	0.244185	0	0.488369	NA	NA	0.681007	1	0	0.107712	LOC508997	PREDICTED: Bos taurus Temporarily Assigned Gene name family member
509362	0.244185	0	0.488369	NA	NA	0.681007	1	0	0.107712	LOC509362	PREDICTED: Bos taurus C-type lectin domain family 2 member h-like
511517	0.244185	0	0.488369	NA	NA	0.681007	1	0	0.107712	TAS1R3	PREDICTED: Bos taurus taste receptor type 1, member 3 (TAS1R3),
513916	0.244185	0	0.488369	NA	NA	0.681007	1	0	0.107712	LOC513916	PREDICTED: Bos taurus olfactory receptor family 7, subfamily G,
515159	0.244185	0	0.488369	NA	NA	0.681007	1	0	0.107712	GNA12	PREDICTED: Bos taurus guanine nucleotide binding protein alpha
516318	0.244185	0	0.488369	NA	NA	0.681007	1	0	0.107712	PER1	PREDICTED: Bos taurus period 1 (PER1)
516429	0.244185	0	0.488369	NA	NA	0.681007	1	0	0.107712	LOC516429	PREDICTED: Bos taurus parvin alpha-like (LOC516429),
516494	0.244185	0	0.488369	NA	NA	0.681007	1	0	0.107712	ARSD	PREDICTED: Bos taurus arylsulfatase D-like (ARSD) partial
517420	0.244185	0	0.488369	NA	NA	0.681007	1	0	0.107712	GLP1R	PREDICTED: Bos taurus glucagon-like peptide 1 receptor-like
520133	0.244185	0	0.488369	NA	NA	0.681007	1	0	0.107712	ADAMTS16	PREDICTED: Bos taurus ADAM metallopeptidase with thrombospondin
526046	0.244185	0	0.488369	NA	NA	0.681007	1	0	0.107712	SURF2	PREDICTED: Bos taurus surfeit 2-like (SURF2)
527366	0.244185	0	0.488369	NA	NA	0.681007	1	0	0.107712	FER1L6	PREDICTED: Bos taurus dysferlin-like (FER1L6)
533859	0.244185	0	0.488369	NA	NA	0.681007	1	0	0.107712	PITPNM1	PREDICTED: Bos taurus phosphatidylinositol transfer protein
535409	0.244185	0	0.488369	NA	NA	0.681007	1	0	0.107712	LOC535409	PREDICTED: Bos taurus hCG1642212-like (LOC535409)
538255	0.244185	0	0.488369	NA	NA	0.681007	1	0	0.107712	HCN1	PREDICTED: Bos taurus hyperpolarization activated cyclic
540384	0.244185	0	0.488369	NA	NA	0.681007	1	0	0.107712	GDF2	TGF-beta propeptide; Region: TGFb_propeptide;
614854	0.244185	0	0.488369	NA	NA	0.681007	1	0	0.107712	MIXL1	PREDICTED: Bos taurus Mix-like homeobox protein 1-like (MIXL1)
615258	0.244185	0	0.488369	NA	NA	0.681007	1	0	0.107712	LOC615258	PREDICTED: Bos taurus RIKEN cDNA 4930443G12-like (LOC615258)
617357	0.244185	0	0.488369	NA	NA	0.681007	1	0	0.107712	MYL10	PREDICTED: Bos taurus myosin light chain 2 precursor
617662	0.244185	0	0.488369	NA	NA	0.681007	1	0	0.107712	LOC617662	PREDICTED: Bos taurus olfactory receptor Olr1346-like (LOC617662)
783287	0.244185	0	0.488369	NA	NA	0.681007	1	0	0.107712	LOC783287	PREDICTED: Bos taurus hypothetical LOC783287 (LOC783287)
783548	0.244185	0	0.488369	NA	NA	0.681007	1	0	0.107712	TNKS1BP1	PREDICTED: Bos taurus tankyrase 1 binding protein 1 182kDa
783700	0.244185	0	0.488369	NA	NA	0.681007	1	0	0.107712	GPR152	PREDICTED: Bos taurus G protein-coupled receptor 152-like (GPR152)
784128	0.244185	0	0.488369	NA	NA	0.681007	1	0	0.107712	ASIP	PREDICTED: Bos taurus agouti-signaling protein-like (ASIP)
784618	0.244185	0	0.488369	NA	NA	0.681007	1	0	0.107712	MTERF	PREDICTED: Bos taurus MTERF protein-like (MTERF)
784741	0.244185	0	0.488369	NA	NA	0.681007	1	0	0.107712	LOC784741	PREDICTED: Bos taurus hypothetical LOC784741 (LOC784741)
785007	0.244185	0	0.488369	NA	NA	0.681007	1	0	0.107712	LOC785007	Derived by automated computational analysis using
785351	0.244185	0	0.488369	NA	NA	0.681007	1	0	0.107712	LOC785351	PREDICTED: Bos taurus hypothetical LOC785351 (LOC785351)
786318	0.244185	0	0.488369	NA	NA	0.681007	1	0	0.107712	LOC786318	PREDICTED: Bos taurus apolipoprotein L2-like (LOC786318)
789168	0.244185	0	0.488369	NA	NA	0.681007	1	0	0.107712	ZACN	PREDICTED: Bos taurus zinc activated ligand-gated ion channel-like
790469	0.244185	0	0.488369	NA	NA	0.681007	1	0	0.107712	LOC790469	PREDICTED: Bos taurus follistatin-like 1-like (LOC790469) partial
790497	0.244185	0	0.488369	NA	NA	0.681007	1	0	0.107712	LOC790497	PREDICTED: Bos taurus roundabout 1-like (LOC790497) partial
ENSBTAG00000000144	0.244185	0	0.488369	NA	NA	0.681007	1	0	0.107712	A6QQ86_BOVIN	Putative uncharacterized protein [Source:UniProtKB/TrEMBL;Acc:A6QQ86]
ENSBTAG00000001726	0.244185	0	0.488369	NA	NA	0.681007	1	0	0.107712	CDX4	caudal type homeobox 4 [Source:HGNC Symbol;Acc:1808]
ENSBTAG00000002132	0.244185	0	0.488369	NA	NA	0.681007	1	0	0.107712	DRD3	dopamine receptor D3 [Source:HGNC Symbol;Acc:3024]
ENSBTAG00000002290	0.244185	0	0.488369	NA	NA	0.681007	1	0	0.107712	.	.
ENSBTAG00000002416	0.244185	0	0.488369	NA	NA	0.681007	1	0	0.107712	LOC781675	.
ENSBTAG00000004783	0.244185	0	0.488369	NA	NA	0.681007	1	0	0.107712	Q58CZ1_BOVIN	coronin, actin binding protein, 1B [Source:RefSeq peptide;Acc:NP_001019681]
ENSBTAG00000005244	0.244185	0	0.488369	NA	NA	0.681007	1	0	0.107712	RASL11A	.
ENSBTAG00000006569	0.244185	0	0.488369	NA	NA	0.681007	1	0	0.107712	SEZ6L	.
ENSBTAG00000007228	0.244185	0	0.488369	NA	NA	0.681007	1	0	0.107712	Q52T66_BOVIN	Chromobox-like protein 7 Fragment [Source:UniProtKB/TrEMBL;Acc:Q52T66]
ENSBTAG00000008480	0.244185	0	0.488369	NA	NA	0.681007	1	0	0.107712	A5D9F1_BOVIN	C-terminal binding protein 1 Fragment [Source:UniProtKB/TrEMBL;Acc:A5D9F1]
ENSBTAG00000010219	0.244185	0	0.488369	NA	NA	0.681007	1	0	0.107712	KRBA1	KRAB-A domain containing 1 [Source:HGNC Symbol;Acc:22228]
ENSBTAG00000010482	0.244185	0	0.488369	NA	NA	0.681007	1	0	0.107712	PITPNM1	.
ENSBTAG00000011818	0.244185	0	0.488369	NA	NA	0.681007	1	0	0.107712	EMID2	.
ENSBTAG00000011896	0.244185	0	0.488369	NA	NA	0.681007	1	0	0.107712	GRIP2	.
ENSBTAG00000012016	0.244185	0	0.488369	NA	NA	0.681007	1	0	0.107712	LMTK3	.
ENSBTAG00000012987	0.244185	0	0.488369	NA	NA	0.681007	1	0	0.107712	ULK1	.
ENSBTAG00000013255	0.244185	0	0.488369	NA	NA	0.681007	1	0	0.107712	LOC785647	.
ENSBTAG00000014100	0.244185	0	0.488369	NA	NA	0.681007	1	0	0.107712	BAIAP3	BAI1-associated protein 3 [Source:HGNC Symbol;Acc:948]
ENSBTAG00000015650	0.244185	0	0.488369	NA	NA	0.681007	1	0	0.107712	TNN	.
ENSBTAG00000015953	0.244185	0	0.488369	NA	NA	0.681007	1	0	0.107712	IL13_BOVIN	Interleukin-13 Precursor (IL-13) [Source:UniProtKB/Swiss-Prot;Acc:Q9XSV9]
ENSBTAG00000016285	0.244185	0	0.488369	NA	NA	0.681007	1	0	0.107712	NGB_BOVIN	Neuroglobin [Source:UniProtKB/Swiss-Prot;Acc:Q6WZ19]
ENSBTAG00000017216	0.244185	0	0.488369	NA	NA	0.681007	1	0	0.107712	FRMD5	FERM domain containing 5 [Source:HGNC Symbol;Acc:28214]
ENSBTAG00000023079	0.244185	0	0.488369	NA	NA	0.681007	1	0	0.107712	.	.
ENSBTAG00000023244	0.244185	0	0.488369	NA	NA	0.681007	1	0	0.107712	LOC787991	.
ENSBTAG00000023511	0.244185	0	0.488369	NA	NA	0.681007	1	0	0.107712	LOC787385	.
ENSBTAG00000024841	0.244185	0	0.488369	NA	NA	0.681007	1	0	0.107712	.	.
ENSBTAG00000026861	0.244185	0	0.488369	NA	NA	0.681007	1	0	0.107712	.	.
ENSBTAG00000027052	0.244185	0	0.488369	NA	NA	0.681007	1	0	0.107712	.	.
ENSBTAG00000030652	0.244185	0	0.488369	NA	NA	0.681007	1	0	0.107712	Q32LI7_BOVIN	hypothetical protein LOC767965 [Source:RefSeq peptide;Acc:NP_001070501]
ENSBTAG00000033009	0.244185	0	0.488369	NA	NA	0.681007	1	0	0.107712	.	.
ENSBTAG00000033030	0.244185	0	0.488369	NA	NA	0.681007	1	0	0.107712	.	.
ENSBTAG00000033445	0.244185	0	0.488369	NA	NA	0.681007	1	0	0.107712	LOC615983	.
ENSBTAG00000033476	0.244185	0	0.488369	NA	NA	0.681007	1	0	0.107712	LOC508589	.
ENSBTAG00000034189	0.244185	0	0.488369	NA	NA	0.681007	1	0	0.107712	Q2T9S5_BOVIN	ADH1C protein Fragment [Source:UniProtKB/TrEMBL;Acc:Q2T9S5]
ENSBTAG00000034996	0.244185	0	0.488369	NA	NA	0.681007	1	0	0.107712	LOC788713	.
ENSBTAG00000035309	0.244185	0	0.488369	NA	NA	0.681007	1	0	0.107712	OR4F15	.
ENSBTAG00000035427	0.244185	0	0.488369	NA	NA	0.681007	1	0	0.107712	Q704W7_BOVIN	Signal transducer and activator of transcription 3 Fragment [Source:UniProtKB/TrEMBL;Acc:Q704W7]
ENSBTAG00000036411	0.244185	0	0.488369	NA	NA	0.681007	1	0	0.107712	bta-mir-374a	bta-mir-374a [Source:miRBase;Acc:MI0005466]
ENSBTAG00000038041	0.244185	0	0.488369	NA	NA	0.681007	1	0	0.107712	.	.
ENSBTAG00000038067	0.244185	0	0.488369	NA	NA	0.681007	1	0	0.107712	MT1A_BOVIN	Metallothionein-1A (MT-1A)(Metallothionein-IA)(MT-IA)(MTC) [Source:UniProtKB/Swiss-Prot;Acc:P67983]
ENSBTAG00000038500	0.244185	0	0.488369	NA	NA	0.681007	1	0	0.107712	LOC781225	.
ENSBTAG00000038625	0.244185	0	0.488369	NA	NA	0.681007	1	0	0.107712	LOC533818	.
ENSBTAG00000038729	0.244185	0	0.488369	NA	NA	0.681007	1	0	0.107712	.	.
ENSBTAG00000039260	0.244185	0	0.488369	NA	NA	0.681007	1	0	0.107712	RPTN	.
ENSBTAG00000039817	0.244185	0	0.488369	NA	NA	0.681007	1	0	0.107712	LOC523576	PREDICTED: Bos taurus misc_RNA (LOC523576), miscRNA. [Source:RefSeq DNA;Acc:XR_028422]
ENSBTAG00000039921	0.244185	0	0.488369	NA	NA	0.681007	1	0	0.107712	LOC614095	.
ENSBTAG00000040297	0.244185	0	0.488369	NA	NA	0.681007	1	0	0.107712	LOC532426	.
ENSBTAG00000042230	0.244185	0	0.488369	NA	NA	0.681007	1	0	0.107712	U6	U6 spliceosomal RNA [Source:RFAM;Acc:RF00026]
ENSBTAG00000042405	0.244185	0	0.488369	NA	NA	0.681007	1	0	0.107712	U6	U6 spliceosomal RNA [Source:RFAM;Acc:RF00026]
ENSBTAG00000042717	0.244185	0	0.488369	NA	NA	0.681007	1	0	0.107712	U6	U6 spliceosomal RNA [Source:RFAM;Acc:RF00026]
ENSBTAG00000043045	0.244185	0	0.488369	NA	NA	0.681007	1	0	0.107712	U6	U6 spliceosomal RNA [Source:RFAM;Acc:RF00026]
ENSBTAG00000043047	0.244185	0	0.488369	NA	NA	0.681007	1	0	0.107712	SNORA65	Small nucleolar RNA SNORA65 [Source:RFAM;Acc:RF00302]
ENSBTAG00000043105	0.244185	0	0.488369	NA	NA	0.681007	1	0	0.107712	SNORA65	Small nucleolar RNA SNORA65 [Source:RFAM;Acc:RF00302]
ENSBTAG00000043150	0.244185	0	0.488369	NA	NA	0.681007	1	0	0.107712	SNORD88	Small nucleolar RNA SNORD88 [Source:RFAM;Acc:RF00604]
ENSBTAG00000043421	0.244185	0	0.488369	NA	NA	0.681007	1	0	0.107712	U6	U6 spliceosomal RNA [Source:RFAM;Acc:RF00026]
ENSBTAG00000043434	0.244185	0	0.488369	NA	NA	0.681007	1	0	0.107712	U6	U6 spliceosomal RNA [Source:RFAM;Acc:RF00026]
ENSBTAG00000044134	0.244185	0	0.488369	NA	NA	0.681007	1	0	0.107712	DISC1	disrupted in schizophrenia 1 [Source:HGNC Symbol;Acc:2888]
ENSBTAG00000044222	0.244185	0	0.488369	NA	NA	0.681007	1	0	0.107712	bta-mir-2448	bta-mir-2448 [Source:miRBase;Acc:MI0011502]
ENSBTAG00000044723	0.244185	0	0.488369	NA	NA	0.681007	1	0	0.107712	SNORA72	Small nucleolar RNA SNORA72 [Source:RFAM;Acc:RF00139]
ENSBTAG00000044887	0.244185	0	0.488369	NA	NA	0.681007	1	0	0.107712	SCARNA18	small Cajal body-specific RNA 18 [Source:RFAM;Acc:RF00283]
ENSBTAG00000045185	0.244185	0	0.488369	NA	NA	0.681007	1	0	0.107712	7SK	7SK RNA [Source:RFAM;Acc:RF00100]
ENSBTAG00000045341	0.244185	0	0.488369	NA	NA	0.681007	1	0	0.107712	U6	U6 spliceosomal RNA [Source:RFAM;Acc:RF00026]
100138286	0.195074	0	0.390147	NA	NA	0.681009	1	0	0.306946	CABLES1	PREDICTED: Bos taurus Cdk5 and Abl enzyme substrate 1 (CABLES1)
100138565	0.195074	0	0.390147	NA	NA	0.681009	1	0	0.306946	KSR1	PREDICTED: Bos taurus kinase suppressor of ras-like (KSR1)
100295878	0.195074	0	0.390147	NA	NA	0.681009	1	0	0.306946	LOC100295878	PREDICTED: Bos taurus Trappin-6-like (LOC100295878)
100299061	0.195074	0	0.390147	NA	NA	0.681009	1	0	0.306946	LOC100299061	PREDICTED: Bos taurus hypothetical LOC100299061 (LOC100299061)
100313018	0.195074	0	0.390147	NA	NA	0.681009	1	0	0.306946	MIR212	microRNA mir-212
100313058	0.195074	0	0.390147	NA	NA	0.681009	1	0	0.306946	MIR496	microRNA mir-496
100313166	0.195074	0	0.390147	NA	NA	0.681009	1	0	0.306946	MIR2363-1	microRNA mir-2363-1
100313250	0.195074	0	0.390147	NA	NA	0.681009	1	0	0.306946	MIR2488	microRNA mir-2488
100313311	0.195074	0	0.390147	NA	NA	0.681009	1	0	0.306946	MIR365-2	microRNA mir-365-2
100313324	0.195074	0	0.390147	NA	NA	0.681009	1	0	0.306946	MIR2290	microRNA mir-2290
100313330	0.195074	0	0.390147	NA	NA	0.681009	1	0	0.306946	MIR2336	microRNA mir-2336
100313420	0.195074	0	0.390147	NA	NA	0.681009	1	0	0.306946	MIR2363-2	microRNA mir-2363-2
100335187	0.195074	0	0.390147	NA	NA	0.681009	1	0	0.306946	LOC100335187	PREDICTED: Bos taurus peptidylprolyl isomerase (cyclophilin)-like
100335474	0.195074	0	0.390147	NA	NA	0.681009	1	0	0.306946	LOC100335474	PREDICTED: Bos taurus ring finger protein LIM domain
100335721	0.195074	0	0.390147	NA	NA	0.681009	1	0	0.306946	LOC100335721	PREDICTED: Bos taurus KIAA0556-like (LOC100335721)
100335947	0.195074	0	0.390147	NA	NA	0.681009	1	0	0.306946	LOC100335947	PREDICTED: Bos taurus parvin gamma-like (LOC100335947),
100336522	0.195074	0	0.390147	NA	NA	0.681009	1	0	0.306946	LOC100336522	PREDICTED: Bos taurus collectin-46-like transcript variant 2
100336665	0.195074	0	0.390147	NA	NA	0.681009	1	0	0.306946	LOC100336665	PREDICTED: Bos taurus misshapen-like kinase 1-like (LOC100336665)
100336850	0.195074	0	0.390147	NA	NA	0.681009	1	0	0.306946	LOC100336850	PREDICTED: Bos taurus hypothetical protein LOC100336850
100337266	0.195074	0	0.390147	NA	NA	0.681009	1	0	0.306946	LOC100337266	PREDICTED: Bos taurus melanoma antigen family A 9-like
282647	0.195074	0	0.390147	NA	NA	0.681009	1	0	0.306946	PAPPA	PREDICTED: Bos taurus pregnancy-associated plasma protein A
507283	0.195074	0	0.390147	NA	NA	0.681009	1	0	0.306946	LOC507283	PREDICTED: Bos taurus olfactory receptor 78-like (LOC507283)
507766	0.195074	0	0.390147	NA	NA	0.681009	1	0	0.306946	ZNF217	PREDICTED: Bos taurus zinc finger protein 217 (ZNF217)
509427	0.195074	0	0.390147	NA	NA	0.681009	1	0	0.306946	AP3M2	PREDICTED: Bos taurus adaptor-related protein complex 3 mu 2
514187	0.195074	0	0.390147	NA	NA	0.681009	1	0	0.306946	THADA	PREDICTED: Bos taurus thyroid adenoma associated (THADA)
522344	0.195074	0	0.390147	NA	NA	0.681009	1	0	0.306946	RGL1	PREDICTED: Bos taurus ral guanine nucleotide dissociation
527165	0.195074	0	0.390147	NA	NA	0.681009	1	0	0.306946	PDGFRB	Protein kinase; unclassified specificity; Region:
528642	0.195074	0	0.390147	NA	NA	0.681009	1	0	0.306946	LOC528642	PREDICTED: Bos taurus glutamate receptor ionotropic, delta 1
529805	0.195074	0	0.390147	NA	NA	0.681009	1	0	0.306946	CABLES2	PREDICTED: Bos taurus CDK5 and ABL1 enzyme substrate 2-like
531992	0.195074	0	0.390147	NA	NA	0.681009	1	0	0.306946	SERHL2	PREDICTED: Bos taurus serine hydrolase-like 2 (SERHL2)
532521	0.195074	0	0.390147	NA	NA	0.681009	1	0	0.306946	PODXL2	PREDICTED: Bos taurus podocalyxin-like 2-like (PODXL2)
538131	0.195074	0	0.390147	NA	NA	0.681009	1	0	0.306946	ADAMTS17	PREDICTED: Bos taurus ADAM metallopeptidase with thrombospondin
614290	0.195074	0	0.390147	NA	NA	0.681009	1	0	0.306946	LOC614290	The sequence of the transcript was modified to
615837	0.195074	0	0.390147	NA	NA	0.681009	1	0	0.306946	ASAH2	PREDICTED: Bos taurus N-acylsphingosine amidohydrolase
617708	0.195074	0	0.390147	NA	NA	0.681009	1	0	0.306946	SLC18A1	PREDICTED: Bos taurus solute carrier family 18 (vesicular
618304	0.195074	0	0.390147	NA	NA	0.681009	1	0	0.306946	LOC618304	PREDICTED: Bos taurus ferritin heavy chain-like (LOC618304)
782205	0.195074	0	0.390147	NA	NA	0.681009	1	0	0.306946	LOC782205	PREDICTED: Bos taurus inhibitor of kappa light polypeptide gene
789493	0.195074	0	0.390147	NA	NA	0.681009	1	0	0.306946	COL9A3	PREDICTED: Bos taurus collagen type IX, alpha 3 (COL9A3),
789846	0.195074	0	0.390147	NA	NA	0.681009	1	0	0.306946	ZNF503	PREDICTED: Bos taurus zinc finger protein 703-like (ZNF503)
789943	0.195074	0	0.390147	NA	NA	0.681009	1	0	0.306946	LOC789943	PREDICTED: Bos taurus olfactory receptor family 13, subfamily C,
ENSBTAG00000000713	0.195074	0	0.390147	NA	NA	0.681009	1	0	0.306946	AGFG2	.
ENSBTAG00000001597	0.195074	0	0.390147	NA	NA	0.681009	1	0	0.306946	C3VEX1_BOVIN	Phosphatidylinositol transfer protein membrane-associated 2 Fragment [Source:UniProtKB/TrEMBL;Acc:C3VEX1]
ENSBTAG00000001959	0.195074	0	0.390147	NA	NA	0.681009	1	0	0.306946	TFAP2E	transcription factor AP-2 epsilon (activating enhancer binding protein 2 epsilon) [Source:HGNC Symbol;Acc:30774]
ENSBTAG00000002226	0.195074	0	0.390147	NA	NA	0.681009	1	0	0.306946	FBXO31	.
ENSBTAG00000004768	0.195074	0	0.390147	NA	NA	0.681009	1	0	0.306946	RAI1	.
ENSBTAG00000004851	0.195074	0	0.390147	NA	NA	0.681009	1	0	0.306946	NCKAP5L	.
ENSBTAG00000005070	0.195074	0	0.390147	NA	NA	0.681009	1	0	0.306946	LOC618173	.
ENSBTAG00000006136	0.195074	0	0.390147	NA	NA	0.681009	1	0	0.306946	CDA	.
ENSBTAG00000006592	0.195074	0	0.390147	NA	NA	0.681009	1	0	0.306946	SGSM1	small G protein signaling modulator 1 [Source:HGNC Symbol;Acc:29410]
ENSBTAG00000008092	0.195074	0	0.390147	NA	NA	0.681009	1	0	0.306946	RAB37	RAB37, member RAS oncogene family [Source:HGNC Symbol;Acc:30268]
ENSBTAG00000008421	0.195074	0	0.390147	NA	NA	0.681009	1	0	0.306946	SCRIB	scribbled homolog (Drosophila) [Source:HGNC Symbol;Acc:30377]
ENSBTAG00000008556	0.195074	0	0.390147	NA	NA	0.681009	1	0	0.306946	POU2F2	POU class 2 homeobox 2 [Source:HGNC Symbol;Acc:9213]
ENSBTAG00000009159	0.195074	0	0.390147	NA	NA	0.681009	1	0	0.306946	PLXNA1	plexin A1 [Source:HGNC Symbol;Acc:9099]
ENSBTAG00000009165	0.195074	0	0.390147	NA	NA	0.681009	1	0	0.306946	LPIN3	.
ENSBTAG00000010720	0.195074	0	0.390147	NA	NA	0.681009	1	0	0.306946	MIB2	.
ENSBTAG00000010782	0.195074	0	0.390147	NA	NA	0.681009	1	0	0.306946	.	.
ENSBTAG00000011384	0.195074	0	0.390147	NA	NA	0.681009	1	0	0.306946	TBX5	.
ENSBTAG00000012798	0.195074	0	0.390147	NA	NA	0.681009	1	0	0.306946	Q5BLU6_BOVIN	KCNH8-like protein Fragment [Source:UniProtKB/TrEMBL;Acc:Q5BLU6]
ENSBTAG00000014355	0.195074	0	0.390147	NA	NA	0.681009	1	0	0.306946	MYCBPAP	.
ENSBTAG00000014400	0.195074	0	0.390147	NA	NA	0.681009	1	0	0.306946	E2F2	.
ENSBTAG00000015702	0.195074	0	0.390147	NA	NA	0.681009	1	0	0.306946	PITX3	.
ENSBTAG00000017536	0.195074	0	0.390147	NA	NA	0.681009	1	0	0.306946	MPP3	membrane protein, palmitoylated 3 (MAGUK p55 subfamily member 3) [Source:HGNC Symbol;Acc:7221]
ENSBTAG00000017645	0.195074	0	0.390147	NA	NA	0.681009	1	0	0.306946	.	.
ENSBTAG00000019771	0.195074	0	0.390147	NA	NA	0.681009	1	0	0.306946	PALM	.
ENSBTAG00000019988	0.195074	0	0.390147	NA	NA	0.681009	1	0	0.306946	Q4JM29_BOVIN	Guanine nucleotide-binding protein Gq Fragment [Source:UniProtKB/TrEMBL;Acc:Q4JM29]
ENSBTAG00000021381	0.195074	0	0.390147	NA	NA	0.681009	1	0	0.306946	DAAM2	.
ENSBTAG00000021672	0.195074	0	0.390147	NA	NA	0.681009	1	0	0.306946	A6QNV8_BOVIN	RGS1 protein [Source:UniProtKB/TrEMBL;Acc:A6QNV8]
ENSBTAG00000021971	0.195074	0	0.390147	NA	NA	0.681009	1	0	0.306946	SNCAIP	.
ENSBTAG00000022939	0.195074	0	0.390147	NA	NA	0.681009	1	0	0.306946	.	.
ENSBTAG00000023143	0.195074	0	0.390147	NA	NA	0.681009	1	0	0.306946	.	.
ENSBTAG00000023926	0.195074	0	0.390147	NA	NA	0.681009	1	0	0.306946	Q7M3H5_BOVIN	GTP-binding protein rhoB Fragments [Source:UniProtKB/TrEMBL;Acc:Q7M3H5]
ENSBTAG00000028358	0.195074	0	0.390147	NA	NA	0.681009	1	0	0.306946	Vault	Vault RNA [Source:RFAM;Acc:RF00006]
ENSBTAG00000029843	0.195074	0	0.390147	NA	NA	0.681009	1	0	0.306946	bta-mir-107	bta-mir-107 [Source:miRBase;Acc:MI0005006]
ENSBTAG00000030663	0.195074	0	0.390147	NA	NA	0.681009	1	0	0.306946	U1	U1 spliceosomal RNA [Source:RFAM;Acc:RF00003]
ENSBTAG00000030976	0.195074	0	0.390147	NA	NA	0.681009	1	0	0.306946	Q2KIG9_BOVIN	LOC788133 protein Fragment [Source:UniProtKB/TrEMBL;Acc:Q2KIG9]
ENSBTAG00000031968	0.195074	0	0.390147	NA	NA	0.681009	1	0	0.306946	C16orf92	chromosome 16 open reading frame 92 [Source:HGNC Symbol;Acc:26346]
ENSBTAG00000032074	0.195074	0	0.390147	NA	NA	0.681009	1	0	0.306946	U1	U1 spliceosomal RNA [Source:RFAM;Acc:RF00003]
ENSBTAG00000032455	0.195074	0	0.390147	NA	NA	0.681009	1	0	0.306946	.	.
ENSBTAG00000033169	0.195074	0	0.390147	NA	NA	0.681009	1	0	0.306946	LAMB4	laminin, beta 4 [Source:HGNC Symbol;Acc:6491]
ENSBTAG00000033604	0.195074	0	0.390147	NA	NA	0.681009	1	0	0.306946	.	.
ENSBTAG00000034243	0.195074	0	0.390147	NA	NA	0.681009	1	0	0.306946	LOC790137	PREDICTED: Bos taurus misc_RNA (LOC790137), partial miscRNA. [Source:RefSeq DNA;Acc:XR_028845]
ENSBTAG00000035706	0.195074	0	0.390147	NA	NA	0.681009	1	0	0.306946	.	.
ENSBTAG00000036135	0.195074	0	0.390147	NA	NA	0.681009	1	0	0.306946	.	.
ENSBTAG00000036958	0.195074	0	0.390147	NA	NA	0.681009	1	0	0.306946	U2	U2 spliceosomal RNA [Source:RFAM;Acc:RF00004]
ENSBTAG00000037072	0.195074	0	0.390147	NA	NA	0.681009	1	0	0.306946	U1	U1 spliceosomal RNA [Source:RFAM;Acc:RF00003]
ENSBTAG00000037319	0.195074	0	0.390147	NA	NA	0.681009	1	0	0.306946	bta-mir-296	bta-mir-296 [Source:miRBase;Acc:MI0009786]
ENSBTAG00000037589	0.195074	0	0.390147	NA	NA	0.681009	1	0	0.306946	.	.
ENSBTAG00000037831	0.195074	0	0.390147	NA	NA	0.681009	1	0	0.306946	.	.
ENSBTAG00000037895	0.195074	0	0.390147	NA	NA	0.681009	1	0	0.306946	.	.
ENSBTAG00000037905	0.195074	0	0.390147	NA	NA	0.681009	1	0	0.306946	bta-mir-1271	bta-mir-1271 [Source:miRBase;Acc:MI0010480]
ENSBTAG00000038035	0.195074	0	0.390147	NA	NA	0.681009	1	0	0.306946	.	.
ENSBTAG00000038099	0.195074	0	0.390147	NA	NA	0.681009	1	0	0.306946	.	.
ENSBTAG00000038138	0.195074	0	0.390147	NA	NA	0.681009	1	0	0.306946	ACE	.
ENSBTAG00000038465	0.195074	0	0.390147	NA	NA	0.681009	1	0	0.306946	.	.
ENSBTAG00000038578	0.195074	0	0.390147	NA	NA	0.681009	1	0	0.306946	.	.
ENSBTAG00000038718	0.195074	0	0.390147	NA	NA	0.681009	1	0	0.306946	.	.
ENSBTAG00000038817	0.195074	0	0.390147	NA	NA	0.681009	1	0	0.306946	.	.
ENSBTAG00000039133	0.195074	0	0.390147	NA	NA	0.681009	1	0	0.306946	C3orf49	chromosome 3 open reading frame 49 [Source:HGNC Symbol;Acc:25190]
ENSBTAG00000039291	0.195074	0	0.390147	NA	NA	0.681009	1	0	0.306946	.	.
ENSBTAG00000039294	0.195074	0	0.390147	NA	NA	0.681009	1	0	0.306946	.	.
ENSBTAG00000039302	0.195074	0	0.390147	NA	NA	0.681009	1	0	0.306946	ANGPTL6	.
ENSBTAG00000039410	0.195074	0	0.390147	NA	NA	0.681009	1	0	0.306946	.	.
ENSBTAG00000039444	0.195074	0	0.390147	NA	NA	0.681009	1	0	0.306946	.	.
ENSBTAG00000039615	0.195074	0	0.390147	NA	NA	0.681009	1	0	0.306946	.	.
ENSBTAG00000039718	0.195074	0	0.390147	NA	NA	0.681009	1	0	0.306946	FABP9	.
ENSBTAG00000039747	0.195074	0	0.390147	NA	NA	0.681009	1	0	0.306946	A7Z076_BOVIN	GRM1 protein Fragment [Source:UniProtKB/TrEMBL;Acc:A7Z076]
ENSBTAG00000039910	0.195074	0	0.390147	NA	NA	0.681009	1	0	0.306946	.	.
ENSBTAG00000042171	0.195074	0	0.390147	NA	NA	0.681009	1	0	0.306946	SNORA70	Small nucleolar RNA SNORA70 [Source:RFAM;Acc:RF00156]
ENSBTAG00000042204	0.195074	0	0.390147	NA	NA	0.681009	1	0	0.306946	U6	U6 spliceosomal RNA [Source:RFAM;Acc:RF00026]
ENSBTAG00000042304	0.195074	0	0.390147	NA	NA	0.681009	1	0	0.306946	U6	U6 spliceosomal RNA [Source:RFAM;Acc:RF00026]
ENSBTAG00000042356	0.195074	0	0.390147	NA	NA	0.681009	1	0	0.306946	U6	U6 spliceosomal RNA [Source:RFAM;Acc:RF00026]
ENSBTAG00000042360	0.195074	0	0.390147	NA	NA	0.681009	1	0	0.306946	U6	U6 spliceosomal RNA [Source:RFAM;Acc:RF00026]
ENSBTAG00000042445	0.195074	0	0.390147	NA	NA	0.681009	1	0	0.306946	U6	U6 spliceosomal RNA [Source:RFAM;Acc:RF00026]
ENSBTAG00000042534	0.195074	0	0.390147	NA	NA	0.681009	1	0	0.306946	U6	U6 spliceosomal RNA [Source:RFAM;Acc:RF00026]
ENSBTAG00000042582	0.195074	0	0.390147	NA	NA	0.681009	1	0	0.306946	U6	U6 spliceosomal RNA [Source:RFAM;Acc:RF00026]
ENSBTAG00000042633	0.195074	0	0.390147	NA	NA	0.681009	1	0	0.306946	U6	U6 spliceosomal RNA [Source:RFAM;Acc:RF00026]
ENSBTAG00000042746	0.195074	0	0.390147	NA	NA	0.681009	1	0	0.306946	U6	U6 spliceosomal RNA [Source:RFAM;Acc:RF00026]
ENSBTAG00000042762	0.195074	0	0.390147	NA	NA	0.681009	1	0	0.306946	SNORA33	Small nucleolar RNA SNORA33 [Source:RFAM;Acc:RF00438]
ENSBTAG00000042796	0.195074	0	0.390147	NA	NA	0.681009	1	0	0.306946	U6	U6 spliceosomal RNA [Source:RFAM;Acc:RF00026]
ENSBTAG00000042818	0.195074	0	0.390147	NA	NA	0.681009	1	0	0.306946	U6	U6 spliceosomal RNA [Source:RFAM;Acc:RF00026]
ENSBTAG00000042821	0.195074	0	0.390147	NA	NA	0.681009	1	0	0.306946	U6	U6 spliceosomal RNA [Source:RFAM;Acc:RF00026]
ENSBTAG00000042840	0.195074	0	0.390147	NA	NA	0.681009	1	0	0.306946	U6	U6 spliceosomal RNA [Source:RFAM;Acc:RF00026]
ENSBTAG00000042980	0.195074	0	0.390147	NA	NA	0.681009	1	0	0.306946	U6	U6 spliceosomal RNA [Source:RFAM;Acc:RF00026]
ENSBTAG00000042993	0.195074	0	0.390147	NA	NA	0.681009	1	0	0.306946	U6	U6 spliceosomal RNA [Source:RFAM;Acc:RF00026]
ENSBTAG00000043029	0.195074	0	0.390147	NA	NA	0.681009	1	0	0.306946	U6	U6 spliceosomal RNA [Source:RFAM;Acc:RF00026]
ENSBTAG00000043074	0.195074	0	0.390147	NA	NA	0.681009	1	0	0.306946	U6	U6 spliceosomal RNA [Source:RFAM;Acc:RF00026]
ENSBTAG00000043097	0.195074	0	0.390147	NA	NA	0.681009	1	0	0.306946	U6	U6 spliceosomal RNA [Source:RFAM;Acc:RF00026]
ENSBTAG00000043231	0.195074	0	0.390147	NA	NA	0.681009	1	0	0.306946	U6	U6 spliceosomal RNA [Source:RFAM;Acc:RF00026]
ENSBTAG00000043288	0.195074	0	0.390147	NA	NA	0.681009	1	0	0.306946	U6	U6 spliceosomal RNA [Source:RFAM;Acc:RF00026]
ENSBTAG00000043343	0.195074	0	0.390147	NA	NA	0.681009	1	0	0.306946	U6	U6 spliceosomal RNA [Source:RFAM;Acc:RF00026]
ENSBTAG00000043493	0.195074	0	0.390147	NA	NA	0.681009	1	0	0.306946	U6	U6 spliceosomal RNA [Source:RFAM;Acc:RF00026]
ENSBTAG00000043520	0.195074	0	0.390147	NA	NA	0.681009	1	0	0.306946	U6	U6 spliceosomal RNA [Source:RFAM;Acc:RF00026]
ENSBTAG00000043696	0.195074	0	0.390147	NA	NA	0.681009	1	0	0.306946	SNORA35	Small nucleolar RNA SNORA35 [Source:RFAM;Acc:RF00566]
ENSBTAG00000043946	0.195074	0	0.390147	NA	NA	0.681009	1	0	0.306946	7SK	7SK RNA [Source:RFAM;Acc:RF00100]
ENSBTAG00000044009	0.195074	0	0.390147	NA	NA	0.681009	1	0	0.306946	PPP1R1C	.
ENSBTAG00000044124	0.195074	0	0.390147	NA	NA	0.681009	1	0	0.306946	FAM19A3	family with sequence similarity 19 (chemokine (C-C motif)-like), member A3 [Source:HGNC Symbol;Acc:21590]
ENSBTAG00000044182	0.195074	0	0.390147	NA	NA	0.681009	1	0	0.306946	LOC100140616	.
ENSBTAG00000044269	0.195074	0	0.390147	NA	NA	0.681009	1	0	0.306946	U6	U6 spliceosomal RNA [Source:RFAM;Acc:RF00026]
ENSBTAG00000045037	0.195074	0	0.390147	NA	NA	0.681009	1	0	0.306946	.	.
ENSBTAG00000045079	0.195074	0	0.390147	NA	NA	0.681009	1	0	0.306946	U2	U2 spliceosomal RNA [Source:RFAM;Acc:RF00004]
ENSBTAG00000045111	0.195074	0	0.390147	NA	NA	0.681009	1	0	0.306946	snoU54	Small nucleolar RNA U54 [Source:RFAM;Acc:RF01277]
ENSBTAG00000045128	0.195074	0	0.390147	NA	NA	0.681009	1	0	0.306946	7SK	7SK RNA [Source:RFAM;Acc:RF00100]
100300400	0.782694	0	1.56539	NA	NA	0.689045	1	0	1.21159	LOC100300400	PREDICTED: Bos taurus clock-like (LOC100300400)
100313023	0.782694	0	1.56539	NA	NA	0.689045	1	0	1.21159	MIR224	microRNA mir-224
507205	0.782694	0	1.56539	NA	NA	0.689045	1	0	1.21159	DCLK3	The sequence of the transcript was modified to
519907	0.782694	0	1.56539	NA	NA	0.689045	1	0	1.21159	LOC519907	PREDICTED: Bos taurus ceruloplasmin-like (LOC519907) partial
525155	0.782694	0	1.56539	NA	NA	0.689045	1	0	1.21159	ACOT12	PREDICTED: Bos taurus acyl-CoA thioesterase 12 (ACOT12)
538491	0.782694	0	1.56539	NA	NA	0.689045	1	0	1.21159	TMEM178	PREDICTED: Bos taurus transmembrane protein 178-like (TMEM178)
784081	0.782694	0	1.56539	NA	NA	0.689045	1	0	1.21159	LOC784081	PREDICTED: Bos taurus olfactory receptor 555 (predicted)-like
788623	0.782694	0	1.56539	NA	NA	0.689045	1	0	1.21159	LOC788623	PREDICTED: Bos taurus olfactory receptor family 51, subfamily V,
789015	0.782694	0	1.56539	NA	NA	0.689045	1	0	1.21159	LOC789015	PREDICTED: Bos taurus ADAM metallopeptidase domain 21 (LOC789015)
790041	0.782694	0	1.56539	NA	NA	0.689045	1	0	1.21159	LOC790041	PREDICTED: Bos taurus olfactory receptor 78-like (LOC790041)
ENSBTAG00000002822	0.782694	0	1.56539	NA	NA	0.689045	1	0	1.21159	LOC517009	.
ENSBTAG00000002928	0.782694	0	1.56539	NA	NA	0.689045	1	0	1.21159	AMTN	.
ENSBTAG00000005017	0.782694	0	1.56539	NA	NA	0.689045	1	0	1.21159	ZNF169	.
ENSBTAG00000009763	0.782694	0	1.56539	NA	NA	0.689045	1	0	1.21159	LOC618139	.
ENSBTAG00000010660	0.782694	0	1.56539	NA	NA	0.689045	1	0	1.21159	Q704P5_BOVIN	Voltage-gated calcium channel alpha 1C subunit Fragment [Source:UniProtKB/TrEMBL;Acc:Q704P5]
ENSBTAG00000011487	0.782694	0	1.56539	NA	NA	0.689045	1	0	1.21159	LOC529092	.
ENSBTAG00000015707	0.782694	0	1.56539	NA	NA	0.689045	1	0	1.21159	TREML2	.
ENSBTAG00000016647	0.782694	0	1.56539	NA	NA	0.689045	1	0	1.21159	LOC517144	.
ENSBTAG00000016732	0.782694	0	1.56539	NA	NA	0.689045	1	0	1.21159	DNAI2	.
ENSBTAG00000021718	0.782694	0	1.56539	NA	NA	0.689045	1	0	1.21159	.	.
ENSBTAG00000023668	0.782694	0	1.56539	NA	NA	0.689045	1	0	1.21159	LOC100137810	.
ENSBTAG00000026030	0.782694	0	1.56539	NA	NA	0.689045	1	0	1.21159	LOC787659	.
ENSBTAG00000026481	0.782694	0	1.56539	NA	NA	0.689045	1	0	1.21159	LOC781543	PREDICTED: Bos taurus misc_RNA (LOC781543), miscRNA. [Source:RefSeq DNA;Acc:XR_027419]
ENSBTAG00000030221	0.782694	0	1.56539	NA	NA	0.689045	1	0	1.21159	LOC529574	.
ENSBTAG00000030726	0.782694	0	1.56539	NA	NA	0.689045	1	0	1.21159	LOC787850	.
ENSBTAG00000031891	0.782694	0	1.56539	NA	NA	0.689045	1	0	1.21159	Q0II35_BOVIN	NLGN1 protein Fragment [Source:UniProtKB/TrEMBL;Acc:Q0II35]
ENSBTAG00000031993	0.782694	0	1.56539	NA	NA	0.689045	1	0	1.21159	LOC617781	.
ENSBTAG00000034416	0.782694	0	1.56539	NA	NA	0.689045	1	0	1.21159	.	.
ENSBTAG00000036488	0.782694	0	1.56539	NA	NA	0.689045	1	0	1.21159	5S_rRNA	5S ribosomal RNA [Source:RFAM;Acc:RF00001]
ENSBTAG00000037770	0.782694	0	1.56539	NA	NA	0.689045	1	0	1.21159	LOC527415	.
ENSBTAG00000038216	0.782694	0	1.56539	NA	NA	0.689045	1	0	1.21159	U1	U1 spliceosomal RNA [Source:RFAM;Acc:RF00003]
ENSBTAG00000038247	0.782694	0	1.56539	NA	NA	0.689045	1	0	1.21159	.	.
ENSBTAG00000038269	0.782694	0	1.56539	NA	NA	0.689045	1	0	1.21159	SERP2	stress-associated endoplasmic reticulum protein family member 2 [Source:HGNC Symbol;Acc:20607]
ENSBTAG00000039056	0.782694	0	1.56539	NA	NA	0.689045	1	0	1.21159	.	.
ENSBTAG00000039203	0.782694	0	1.56539	NA	NA	0.689045	1	0	1.21159	.	.
ENSBTAG00000039723	0.782694	0	1.56539	NA	NA	0.689045	1	0	1.21159	.	.
ENSBTAG00000040237	0.782694	0	1.56539	NA	NA	0.689045	1	0	1.21159	.	.
ENSBTAG00000040398	0.782694	0	1.56539	NA	NA	0.689045	1	0	1.21159	A6QPE4_BOVIN	hypothetical protein LOC511259 [Source:RefSeq peptide;Acc:NP_001095411]
ENSBTAG00000042411	0.782694	0	1.56539	NA	NA	0.689045	1	0	1.21159	U6	U6 spliceosomal RNA [Source:RFAM;Acc:RF00026]
ENSBTAG00000044236	0.782694	0	1.56539	NA	NA	0.689045	1	0	1.21159	bta-mir-2299	bta-mir-2299 [Source:miRBase;Acc:MI0011309]
ENSBTAG00000044652	0.782694	0	1.56539	NA	NA	0.689045	1	0	1.21159	.	.
100138187	0.146648	0	0.293296	NA	NA	1	1	0	0.230748	LOC100138187	PREDICTED: Bos taurus rCG40189-like (LOC100138187) partial
100138392	0.0975368	0	0.195074	NA	NA	1	1	0	0.153473	LOC100138392	Derived by automated computational analysis using
100138473	0.0975368	0	0.195074	NA	NA	1	1	0	0.153473	LOC100138473	PREDICTED: Bos taurus hypothetical LOC100138473 (LOC100138473)
100138846	0.0975368	0	0.195074	NA	NA	1	1	0	0.153473	LOC100138846	PREDICTED: Bos taurus endopin 2C-like (LOC100138846)
100139125	0.146648	0	0.293296	NA	NA	1	1	0	0.230748	MCF2L2	PREDICTED: Bos taurus Probable guanine nucleotide exchange factor
100139381	0.0975368	0	0.195074	NA	NA	1	1	0	0.153473	LOC100139381	PREDICTED: Bos taurus hCG1799097-like (LOC100139381)
100139560	0.391347	0	0.782694	NA	NA	1	1	0	0.615779	SIM2	PREDICTED: Bos taurus single-minded homolog 2 (SIM2)
100139566	0.146648	0	0.293296	NA	NA	1	1	0	0.230748	LOC100139566	PREDICTED: Bos taurus hypothetical LOC100139566 (LOC100139566)
100139700	0.146648	0	0.293296	NA	NA	1	1	0	0.230748	LOC100139700	PREDICTED: Bos taurus SPARC related modular calcium binding 2-like
100139775	0.146648	0	0.293296	NA	NA	1	1	0	0.230748	LOC100139775	PREDICTED: Bos taurus multiple EGF-like-domains 11 (LOC100139775)
100140073	0.0975368	0	0.195074	NA	NA	1	1	0	0.153473	LOC100140073	PREDICTED: Bos taurus zinc finger and SCAN domain containing
100140417	0.0975368	0	0.195074	NA	NA	1	1	0	0.153473	LOC100140417	PREDICTED: Bos taurus keratin associated protein 9.2-like
100140477	0.146648	0	0.293296	NA	NA	1	1	0	0.230748	KLF12	PREDICTED: Bos taurus Kruppel-like factor 12-like (KLF12)
100140616	0.0975368	0	0.195074	NA	NA	1	1	0	0.153473	LOC100140616	PREDICTED: Bos taurus hypothetical LOC100140616 (LOC100140616)
100141009	0.0975368	0	0.195074	NA	NA	1	1	0	0.153473	ASB18	PREDICTED: Bos taurus ankyrin repeat and SOCS box-containing 18
100141202	0.391347	0	0.782694	NA	NA	1	1	0	0.615779	SLC6A18	PREDICTED: Bos taurus sodium-dependent neutral amino acid
100141215	0.391347	0	0.782694	NA	NA	1	1	0	0.615779	LOC100141215	PREDICTED: Bos taurus mCG22096-like (LOC100141215)
100294774	0.391347	0	0.782694	NA	NA	1	1	0	0.615779	LOC100294774	PREDICTED: Bos taurus lens epithelial protein (LOC100294774)
100295234	0.0975368	0	0.195074	NA	NA	1	1	0	0.153473	LOC100295234	PREDICTED: Bos taurus hypothetical LOC100295234 (LOC100295234)
100295281	0.146648	0	0.293296	NA	NA	1	1	0	0.230748	LOC100295281	Derived by automated computational analysis using
100295627	0.0975368	0	0.195074	NA	NA	1	1	0	0.153473	LOC100295627	PREDICTED: Bos taurus hypothetical LOC100295627 (LOC100295627)
100295717	0.146648	0	0.293296	NA	NA	1	1	0	0.230748	LOC100295717	PREDICTED: Bos taurus hCG40442-like (LOC100295717)
100295817	0.0975368	0	0.195074	NA	NA	1	1	0	0.153473	DOCK8	PREDICTED: Bos taurus dedicator of cytokinesis 8 (DOCK8)
100295849	0.146648	0	0.293296	NA	NA	1	1	0	0.230748	LOC100295849	PREDICTED: Bos taurus hypothetical LOC100295849 (LOC100295849)
100295932	0.391347	0	0.782694	NA	NA	1	1	0	0.615779	LOC100295932	PREDICTED: Bos taurus Uncharacterized protein C6orf201 homolog
100296257	0.0975368	0	0.195074	NA	NA	1	1	0	0.153473	LOC100296257	PREDICTED: Bos taurus hypothetical LOC100296257 (LOC100296257)
100296928	0.146648	0	0.293296	NA	NA	1	1	0	0.230748	LOC100296928	PREDICTED: Bos taurus nucleolar protein family A member 3-like
100298277	0.0975368	0	0.195074	NA	NA	1	1	0	0.153473	LOC100298277	PREDICTED: Bos taurus melanoma antigen family A 9-like
100298398	0.146648	0	0.293296	NA	NA	1	1	0	0.230748	LOC100298398	PREDICTED: Bos taurus ABCC4 protein-like (LOC100298398) partial
100298873	0.0975368	0	0.195074	NA	NA	1	1	0	0.153473	LOC100298873	PREDICTED: Bos taurus PRSS2 protein-like (LOC100298873)
100299118	0.146648	0	0.293296	NA	NA	1	1	0	0.230748	LOC100299118	PREDICTED: Bos taurus hypothetical LOC100299118 (LOC100299118)
100299732	0.0975368	0	0.195074	NA	NA	1	1	0	0.153473	LOC100299732	PREDICTED: Bos taurus testis expressed gene 19.2-like
100300059	0.146648	0	0.293296	NA	NA	1	1	0	0.230748	LOC100300059	PREDICTED: Bos taurus neuroligin 4 Y-linked-like, transcript
100300234	0.0975368	0	0.195074	NA	NA	1	1	0	0.153473	LOC100300234	PREDICTED: Bos taurus rCG46344-like (LOC100300234)
100300352	0.146648	0	0.293296	NA	NA	1	1	0	0.230748	LOC100300352	PREDICTED: Bos taurus 2-hydroxy-3-oxopropionate reductase-like
100300473	0.0975368	0	0.195074	NA	NA	1	1	0	0.153473	LOC100300473	PREDICTED: Bos taurus GF15022-like (LOC100300473) partial
100300543	0.0975368	0	0.195074	NA	NA	1	1	0	0.153473	LOC100300543	PREDICTED: Bos taurus CG8520-like (LOC100300543)
100300818	0.0975368	0	0.195074	NA	NA	1	1	0	0.153473	LOC100300818	PREDICTED: Bos taurus hypothetical LOC100300818 (LOC100300818)
100301407	0.0975368	0	0.195074	NA	NA	1	1	0	0.153473	LOC100301407	PREDICTED: Bos taurus hypothetical LOC100301407 (LOC100301407)
100312988	0.0975368	0	0.195074	NA	NA	1	1	0	0.153473	MIR1-2	microRNA mir-1-2
100312993	0.0975368	0	0.195074	NA	NA	1	1	0	0.153473	MIR129-1	microRNA mir-129-1
100313006	0.146648	0	0.293296	NA	NA	1	1	0	0.230748	MIR155	microRNA mir-155
100313031	0.146648	0	0.293296	NA	NA	1	1	0	0.230748	MIR326	microRNA mir-326
100313047	0.391347	0	0.782694	NA	NA	1	1	0	0.615779	MIR429	microRNA mir-429
100313053	0.146648	0	0.293296	NA	NA	1	1	0	0.230748	MIR483	microRNA mir-483
100313057	0.0975368	0	0.195074	NA	NA	1	1	0	0.153473	MIR493	microRNA mir-493
100313087	0.0975368	0	0.195074	NA	NA	1	1	0	0.153473	MIR877	microRNA mir-877
100313118	0.391347	0	0.782694	NA	NA	1	1	0	0.615779	MIR2291	microRNA mir-2291
100313130	0.391347	0	0.782694	NA	NA	1	1	0	0.615779	MIR2309	microRNA mir-2309
100313137	0.146648	0	0.293296	NA	NA	1	1	0	0.230748	MIR2317	microRNA mir-2317
100313143	0.146648	0	0.293296	NA	NA	1	1	0	0.230748	MIR2324	microRNA mir-2324
100313149	0.146648	0	0.293296	NA	NA	1	1	0	0.230748	MIR2334	microRNA mir-2334
100313155	0.0975368	0	0.195074	NA	NA	1	1	0	0.153473	MIR2344	microRNA mir-2344
100313159	0.146648	0	0.293296	NA	NA	1	1	0	0.230748	MIR2351	microRNA mir-2351
100313168	0.146648	0	0.293296	NA	NA	1	1	0	0.230748	MIR2366	microRNA mir-2366
100313171	0.146648	0	0.293296	NA	NA	1	1	0	0.230748	MIR2368	microRNA mir-2368
100313185	0.146648	0	0.293296	NA	NA	1	1	0	0.230748	MIR2389	microRNA mir-2389
100313188	0.0975368	0	0.195074	NA	NA	1	1	0	0.153473	MIR2395	microRNA mir-2395
100313194	0.146648	0	0.293296	NA	NA	1	1	0	0.230748	MIR449D	microRNA mir-449d
100313195	0.0975368	0	0.195074	NA	NA	1	1	0	0.153473	MIR2405	microRNA mir-2405
100313204	0.146648	0	0.293296	NA	NA	1	1	0	0.230748	MIR1814C	microRNA mir-1814c
100313205	0.391347	0	0.782694	NA	NA	1	1	0	0.615779	MIR2420	microRNA mir-2420
100313213	0.391347	0	0.782694	NA	NA	1	1	0	0.615779	MIR2432	microRNA mir-2432
100313215	0.146648	0	0.293296	NA	NA	1	1	0	0.230748	MIR2435	microRNA mir-2435
100313224	0.146648	0	0.293296	NA	NA	1	1	0	0.230748	MIR2450B	microRNA mir-2450b
100313232	0.0975368	0	0.195074	NA	NA	1	1	0	0.153473	MIR1777B	microRNA mir-1777b
100313237	0.391347	0	0.782694	NA	NA	1	1	0	0.615779	MIR2469	microRNA mir-2469
100313242	0.0975368	0	0.195074	NA	NA	1	1	0	0.153473	MIR2284O	microRNA mir-2284o
100313265	0.146648	0	0.293296	NA	NA	1	1	0	0.230748	MIR491	microRNA mir-491
100313267	0.0975368	0	0.195074	NA	NA	1	1	0	0.153473	MIR551B	microRNA mir-551b
100313290	0.0975368	0	0.195074	NA	NA	1	1	0	0.153473	MIR2284V	microRNA mir-2284v
100313297	0.391347	0	0.782694	NA	NA	1	1	0	0.615779	MIR2434	microRNA mir-2434
100313308	0.146648	0	0.293296	NA	NA	1	1	0	0.230748	MIR211	microRNA mir-211
100313336	0.0975368	0	0.195074	NA	NA	1	1	0	0.153473	MIR2373	microRNA mir-2373
100313352	0.0975368	0	0.195074	NA	NA	1	1	0	0.153473	MIR335	microRNA mir-335
100313354	0.146648	0	0.293296	NA	NA	1	1	0	0.230748	MIR1185	microRNA mir-1185
100313373	0.0975368	0	0.195074	NA	NA	1	1	0	0.153473	MIR329A	microRNA mir-329a
100313381	0.0975368	0	0.195074	NA	NA	1	1	0	0.153473	MIR486	microRNA mir-486
100313397	0.0975368	0	0.195074	NA	NA	1	1	0	0.153473	MIR1301	microRNA mir-1301
100313398	0.0975368	0	0.195074	NA	NA	1	1	0	0.153473	MIR1251	microRNA mir-1251
100313429	0.0975368	0	0.195074	NA	NA	1	1	0	0.153473	MIR2402	microRNA mir-2402
100313430	0.146648	0	0.293296	NA	NA	1	1	0	0.230748	MIR2407	microRNA mir-2407
100313439	0.146648	0	0.293296	NA	NA	1	1	0	0.230748	MIR2443	microRNA mir-2443
100313442	0.0975368	0	0.195074	NA	NA	1	1	0	0.153473	MIR339B	microRNA mir-339b
100313471	0.146648	0	0.293296	NA	NA	1	1	0	0.230748	MIR202	microRNA mir-202
100313472	0.391347	0	0.782694	NA	NA	1	1	0	0.615779	MIR329B	microRNA mir-329b
100329206	0.0975368	0	0.195074	NA	NA	1	1	0	0.153473	IFNAG	N-glycosylation site [posttranslational
100335235	0.0975368	0	0.195074	NA	NA	1	1	0	0.153473	LOC100335235	PREDICTED: Bos taurus nucleolar protein family A member 3-like
100335327	0.391347	0	0.782694	NA	NA	1	1	0	0.615779	LOC100335327	PREDICTED: Bos taurus aristaless-like homeobox 4-like
100335376	0.391347	0	0.782694	NA	NA	1	1	0	0.615779	LOC100335376	PREDICTED: Bos taurus hypothetical protein LOC100335376
100335390	0.146648	0	0.293296	NA	NA	1	1	0	0.230748	LOC100335390	PREDICTED: Bos taurus melanoma antigen family B 4-like
100335459	0.0975368	0	0.195074	NA	NA	1	1	0	0.153473	LOC100335459	PREDICTED: Bos taurus cathelicidin 6-like (LOC100335459)
100335471	0.146648	0	0.293296	NA	NA	1	1	0	0.230748	LOC100335471	PREDICTED: Bos taurus TRA@ protein-like (LOC100335471)
100335480	0.391347	0	0.782694	NA	NA	1	1	0	0.615779	LOC100335480	PREDICTED: Bos taurus alpha 1 type IX collagen-like (LOC100335480)
100335494	0.391347	0	0.782694	NA	NA	1	1	0	0.615779	LOC100335494	PREDICTED: Bos taurus protein kinase C-binding protein NELL1-like
100335511	0.0975368	0	0.195074	NA	NA	1	1	0	0.153473	LOC100335511	PREDICTED: Bos taurus complement factor H-like (LOC100335511)
100335540	0.146648	0	0.293296	NA	NA	1	1	0	0.230748	LOC100335540	The sequence of the transcript was modified to
100335585	0.0975368	0	0.195074	NA	NA	1	1	0	0.153473	LOC100335585	PREDICTED: Bos taurus acrosin-like (LOC100335585)
100335604	0.146648	0	0.293296	NA	NA	1	1	0	0.230748	LOC100335604	PREDICTED: Bos taurus hypothetical protein LOC100335604
100335679	0.0975368	0	0.195074	NA	NA	1	1	0	0.153473	LOC100335679	PREDICTED: Bos taurus hypothetical protein LOC100335679
100335715	0.146648	0	0.293296	NA	NA	1	1	0	0.230748	LOC100335715	PREDICTED: Bos taurus hypothetical protein LOC100335715
100335771	0.146648	0	0.293296	NA	NA	1	1	0	0.230748	LOC100335771	PREDICTED: Bos taurus notochord homeobox-like (LOC100335771)
100335855	0.146648	0	0.293296	NA	NA	1	1	0	0.230748	LOC100335855	PREDICTED: Bos taurus centromere protein A-like (LOC100335855)
100335895	0.146648	0	0.293296	NA	NA	1	1	0	0.230748	LOC100335895	PREDICTED: Bos taurus docking protein 4-like (LOC100335895)
100335970	0.146648	0	0.293296	NA	NA	1	1	0	0.230748	LOC100335970	The sequence of the transcript was modified to
100335983	0.391347	0	0.782694	NA	NA	1	1	0	0.615779	LOC100335983	PREDICTED: Bos taurus hypothetical protein LOC100335983
100336063	0.391347	0	0.782694	NA	NA	1	1	0	0.615779	LOC100336063	PREDICTED: Bos taurus defensin beta 103A-like (LOC100336063),
100336066	0.146648	0	0.293296	NA	NA	1	1	0	0.230748	LOC100336066	PREDICTED: Bos taurus hypothetical protein LOC100336066
100336144	0.391347	0	0.782694	NA	NA	1	1	0	0.615779	LOC100336144	PREDICTED: Bos taurus deubiquitinating enzyme 3-like
100336197	0.146648	0	0.293296	NA	NA	1	1	0	0.230748	LOC100336197	PREDICTED: Bos taurus proteolipid protein 2 (LOC100336197)
100336204	0.146648	0	0.293296	NA	NA	1	1	0	0.230748	LOC100336204	PREDICTED: Bos taurus hypothetical protein LOC100336204
100336220	0.146648	0	0.293296	NA	NA	1	1	0	0.230748	LOC100336220	PREDICTED: Bos taurus ribosomal protein 10-like (LOC100336220)
100336320	0.0975368	0	0.195074	NA	NA	1	1	0	0.153473	LOC100336320	PREDICTED: Bos taurus putative ribosomal protein S27-like
100336325	0.0975368	0	0.195074	NA	NA	1	1	0	0.153473	LOC100336325	PREDICTED: Bos taurus hypothetical protein LOC100336325
100336467	0.0975368	0	0.195074	NA	NA	1	1	0	0.153473	LOC100336467	PREDICTED: Bos taurus acyl-Coenzyme A oxidase-like 1-like
100336474	0.0975368	0	0.195074	NA	NA	1	1	0	0.153473	LOC100336474	PREDICTED: Bos taurus RAB11B member RAS oncogene family-like
100336475	0.0975368	0	0.195074	NA	NA	1	1	0	0.153473	LOC100336475	PREDICTED: Bos taurus PRAMEF8 protein-like (LOC100336475)
100336570	0.146648	0	0.293296	NA	NA	1	1	0	0.230748	LOC100336570	The sequence of the transcript was modified to
100336586	0.146648	0	0.293296	NA	NA	1	1	0	0.230748	LOC100336586	PREDICTED: Bos taurus immunoglobulin iota chain-like
100336590	0.146648	0	0.293296	NA	NA	1	1	0	0.230748	LOC100336590	PREDICTED: Bos taurus thyroglobulin-like (LOC100336590) partial
100336646	0.0975368	0	0.195074	NA	NA	1	1	0	0.153473	LOC100336646	PREDICTED: Bos taurus hypothetical protein LOC100336646
100336658	0.146648	0	0.293296	NA	NA	1	1	0	0.230748	LOC100336658	PREDICTED: Bos taurus hypothetical protein LOC100336658
100336669	0.391347	0	0.782694	NA	NA	1	1	0	0.615779	LOC100336669	PREDICTED: Bos taurus guanylate binding protein 4-like
100336676	0.0975368	0	0.195074	NA	NA	1	1	0	0.153473	LOC100336676	PREDICTED: Bos taurus single-stranded DNA-binding protein ssb,
100336717	0.146648	0	0.293296	NA	NA	1	1	0	0.230748	LOC100336717	PREDICTED: Bos taurus killer cell immunoglobulin-like receptor two
100336760	0.0975368	0	0.195074	NA	NA	1	1	0	0.153473	LOC100336760	PREDICTED: Bos taurus hypothetical protein LOC100336760
100336824	0.391347	0	0.782694	NA	NA	1	1	0	0.615779	LOC100336824	PREDICTED: Bos taurus novel gene similar to vertebrate polycystic
100336889	0.0975368	0	0.195074	NA	NA	1	1	0	0.153473	LOC100336889	PREDICTED: Bos taurus promotilin-like (LOC100336889)
100337013	0.146648	0	0.293296	NA	NA	1	1	0	0.230748	LOC100337013	PREDICTED: Bos taurus EGF-like-domain multiple 4-like
100337025	0.0975368	0	0.195074	NA	NA	1	1	0	0.153473	LOC100337025	PREDICTED: Bos taurus LKHP9428-like (LOC100337025)
100337092	0.391347	0	0.782694	NA	NA	1	1	0	0.615779	LOC100337092	PREDICTED: Bos taurus MHC class II antigen-like (LOC100337092)
100337105	0.146648	0	0.293296	NA	NA	1	1	0	0.230748	LOC100337105	PREDICTED: Bos taurus hypothetical protein LOC100337105
100337109	0.391347	0	0.782694	NA	NA	1	1	0	0.615779	LOC100337109	PREDICTED: Bos taurus rab-related GTP-binding protein-like
100337143	0.391347	0	0.782694	NA	NA	1	1	0	0.615779	LOC100337143	PREDICTED: Bos taurus melanoma antigen family B 4-like
100337213	0.146648	0	0.293296	NA	NA	1	1	0	0.230748	LOC100337213	PREDICTED: Bos taurus egf-like module containing mucin-like,
100337215	0.391347	0	0.782694	NA	NA	1	1	0	0.615779	LOC100337215	PREDICTED: Bos taurus TRIM5/cyclophilin A fusion protein-like
100337222	0.0975368	0	0.195074	NA	NA	1	1	0	0.153473	LOC100337222	PREDICTED: Bos taurus parvin alpha-like (LOC100337222),
100337239	0.0975368	0	0.195074	NA	NA	1	1	0	0.153473	LOC100337239	PREDICTED: Bos taurus keratin associated protein 4-12-like
100337299	0.0975368	0	0.195074	NA	NA	1	1	0	0.153473	LOC100337299	PREDICTED: Bos taurus androgen-induced 1-like (LOC100337299)
100337331	0.0975368	0	0.195074	NA	NA	1	1	0	0.153473	LOC100337331	PREDICTED: Bos taurus brain expressed X-linked 4-like
100337357	0.146648	0	0.293296	NA	NA	1	1	0	0.230748	LOC100337357	PREDICTED: Bos taurus dipeptidyl peptidase 4-like (LOC100337357)
100337392	0.146648	0	0.293296	NA	NA	1	1	0	0.230748	LOC100337392	PREDICTED: Bos taurus olfactory receptor MOR103-4-like
100337414	0.146648	0	0.293296	NA	NA	1	1	0	0.230748	LOC100337414	PREDICTED: Bos taurus hypothetical protein LOC100337414
100337482	0.391347	0	0.782694	NA	NA	1	1	0	0.615779	LOC100337482	PREDICTED: Bos taurus A-kinase anchor protein 13-like
100337496	0.0975368	0	0.195074	NA	NA	1	1	0	0.153473	LOC100337496	PREDICTED: Bos taurus interferon beta-like (LOC100337496)
100337500	0.0975368	0	0.195074	NA	NA	1	1	0	0.153473	LOC100337500	PREDICTED: Bos taurus undifferentiated embryonic cell transcription
100498827	0.0975368	0	0.195074	NA	NA	1	1	0	0.153473	MIR3601	microRNA mir-3601
100498837	0.146648	0	0.293296	NA	NA	1	1	0	0.230748	MIR19B-2	microRNA mir-19b-2
281222	0.0975368	0	0.195074	NA	NA	1	1	0	0.153473	HCRT	Prepro-orexin; Region: Orexin; pfam02072
281490	0.146648	0	0.293296	NA	NA	1	1	0	0.230748	KDM5C	PLU-1-like protein; Region: PLU-1; pfam08429
282881	0.391347	0	0.782694	NA	NA	1	1	0	0.615779	CD6	PREDICTED: Bos taurus CD6 molecule (CD6)
286820	0.146648	0	0.293296	NA	NA	1	1	0	0.230748	ALOX15B	PREDICTED: Bos taurus arachidonate 15-lipoxygenase type B
326285	0.0975368	0	0.195074	NA	NA	1	1	0	0.153473	FGF10	PREDICTED: Bos taurus fibroblast growth factor 10 transcript
353105	0.391347	0	0.782694	NA	NA	1	1	0	0.615779	STAT6	PREDICTED: Bos taurus signal transducer and activator of
353113	0.146648	0	0.293296	NA	NA	1	1	0	0.230748	CACNA1E	PREDICTED: Bos taurus calcium channel voltage-dependent, R type,
404062	0.0975368	0	0.195074	NA	NA	1	1	0	0.153473	LOC404062	PREDICTED: Bos taurus immunoglobin light chain VJ region
503578	0.391347	0	0.782694	NA	NA	1	1	0	0.615779	HNF1A	PREDICTED: Bos taurus HNF1 homeobox A (HNF1A)
504489	0.0975368	0	0.195074	NA	NA	1	1	0	0.153473	LONRF1	PREDICTED: Bos taurus LON peptidase N-terminal domain and ring
504757	0.146648	0	0.293296	NA	NA	1	1	0	0.230748	POLRMT	PREDICTED: Bos taurus CG4644-like (POLRMT)
504984	0.391347	0	0.782694	NA	NA	1	1	0	0.615779	TRAF3IP1	PREDICTED: Bos taurus TNF receptor-associated factor 3 interacting
504985	0.0975368	0	0.195074	NA	NA	1	1	0	0.153473	TSC2	The sequence of the transcript was modified to
505479	0.391347	0	0.782694	NA	NA	1	1	0	0.615779	LOC505479	The sequence of the transcript was modified to
505740	0.391347	0	0.782694	NA	NA	1	1	0	0.615779	ADCY5	PREDICTED: Bos taurus adenylate cyclase 5 (ADCY5)
505843	0.391347	0	0.782694	NA	NA	1	1	0	0.615779	LOC505843	The sequence of the transcript was modified to
506408	0.391347	0	0.782694	NA	NA	1	1	0	0.615779	ZNF786	PREDICTED: Bos taurus zinc finger protein 432-like (ZNF786)
506968	0.0975368	0	0.195074	NA	NA	1	1	0	0.153473	RANBP3L	PREDICTED: Bos taurus RAN binding protein 3-like (RANBP3L)
507010	0.0975368	0	0.195074	NA	NA	1	1	0	0.153473	COL16A1	PREDICTED: Bos taurus collagen type XVI, alpha 1 (COL16A1),
508023	0.0975368	0	0.195074	NA	NA	1	1	0	0.153473	DOCK6	PREDICTED: Bos taurus dedicator of cytokinesis 6 (DOCK6)
508086	0.0975368	0	0.195074	NA	NA	1	1	0	0.153473	LOC508086	PREDICTED: Bos taurus F-box protein 27-like (LOC508086)
508176	0.146648	0	0.293296	NA	NA	1	1	0	0.230748	TMEM82	PREDICTED: Bos taurus transmembrane protein 82-like transcript
508519	0.391347	0	0.782694	NA	NA	1	1	0	0.615779	NPLOC4	PREDICTED: Bos taurus nuclear protein localization 4 homolog (S.
508858	0.0975368	0	0.195074	NA	NA	1	1	0	0.153473	LOC508858	PREDICTED: Bos taurus duodenase-1-like (LOC508858)
509172	0.0975368	0	0.195074	NA	NA	1	1	0	0.153473	SAMD4B	PREDICTED: Bos taurus sterile alpha motif domain containing 4B
509369	0.391347	0	0.782694	NA	NA	1	1	0	0.615779	LOC509369	PREDICTED: Bos taurus hypothetical LOC509369 (LOC509369)
509867	0.0975368	0	0.195074	NA	NA	1	1	0	0.153473	LOC509867	PREDICTED: Bos taurus Cfh protein-like (LOC509867)
509924	0.391347	0	0.782694	NA	NA	1	1	0	0.615779	LOC509924	PREDICTED: Bos taurus hypothetical LOC509924 (LOC509924)
510253	0.0975368	0	0.195074	NA	NA	1	1	0	0.153473	PDIK1L	PREDICTED: Bos taurus PDLIM1 interacting kinase 1 like (PDIK1L)
510406	0.0975368	0	0.195074	NA	NA	1	1	0	0.153473	LOC510406	PREDICTED: Bos taurus cytochrome P450 family 2, subfamily J,
510520	0.0975368	0	0.195074	NA	NA	1	1	0	0.153473	LOC510520	PREDICTED: Bos taurus immunoglobulin-like transcript 8-like
510554	0.0975368	0	0.195074	NA	NA	1	1	0	0.153473	PCDH17	PREDICTED: Bos taurus protocadherin 10 (PCDH17)
510792	0.146648	0	0.293296	NA	NA	1	1	0	0.230748	ATP13A2	PREDICTED: Bos taurus ATPase type 13A2-like (ATP13A2)
511180	0.0975368	0	0.195074	NA	NA	1	1	0	0.153473	LOC511180	PREDICTED: Bos taurus sialic acid binding Ig-like lectin 5-like
511511	0.146648	0	0.293296	NA	NA	1	1	0	0.230748	CSF3R	Derived by automated computational analysis using
511619	0.146648	0	0.293296	NA	NA	1	1	0	0.230748	AXIN2	PREDICTED: Bos taurus axin-2-like (AXIN2)
511762	0.391347	0	0.782694	NA	NA	1	1	0	0.615779	ABCA7	PREDICTED: Bos taurus ATP-binding cassette sub-family A (ABC1),
512103	0.146648	0	0.293296	NA	NA	1	1	0	0.230748	LOC512103	PREDICTED: Bos taurus olfactory receptor family 4, subfamily L,
512237	0.146648	0	0.293296	NA	NA	1	1	0	0.230748	PER2	PREDICTED: Bos taurus period homolog 2 (Drosophila) (PER2)
512314	0.391347	0	0.782694	NA	NA	1	1	0	0.615779	LOC512314	PREDICTED: Bos taurus olfactory receptor 78-like (LOC512314)
512868	0.0975368	0	0.195074	NA	NA	1	1	0	0.153473	SMYD4	PREDICTED: Bos taurus CG8378-like (SMYD4)
513122	0.146648	0	0.293296	NA	NA	1	1	0	0.230748	LOC513122	PREDICTED: Bos taurus hypothetical LOC513122 (LOC513122)
513532	0.0975368	0	0.195074	NA	NA	1	1	0	0.153473	LOC513532	PREDICTED: Bos taurus olfactory receptor Olr186 (predicted)-like
513710	0.0975368	0	0.195074	NA	NA	1	1	0	0.153473	CPT1C	PREDICTED: Bos taurus carnitine palmitoyltransferase 1B (CPT1C)
513798	0.0975368	0	0.195074	NA	NA	1	1	0	0.153473	CDNF	PREDICTED: Bos taurus mesencephalic astrocyte-derived neurotrophic
515653	0.146648	0	0.293296	NA	NA	1	1	0	0.230748	SGSM1	PREDICTED: Bos taurus small G protein signaling modulator 1
515877	0.146648	0	0.293296	NA	NA	1	1	0	0.230748	LOC515877	PREDICTED: Bos taurus retinoblastoma binding protein 8-like
516414	0.146648	0	0.293296	NA	NA	1	1	0	0.230748	LOC516414	PREDICTED: Bos taurus olfactory receptor Olr114 (predicted)-like
516527	0.391347	0	0.782694	NA	NA	1	1	0	0.615779	KBTBD12	PREDICTED: Bos taurus kelch repeat and BTB (POZ) domain containing
517186	0.391347	0	0.782694	NA	NA	1	1	0	0.615779	LRRC16B	PREDICTED: Bos taurus leucine rich repeat containing 16B (LRRC16B)
517311	0.0975368	0	0.195074	NA	NA	1	1	0	0.153473	IQSEC2	PREDICTED: Bos taurus IQ motif and Sec7 domain 2 (IQSEC2)
518188	0.0975368	0	0.195074	NA	NA	1	1	0	0.153473	RBPMS2	PREDICTED: Bos taurus RNA binding protein with multiple splicing
518459	0.0975368	0	0.195074	NA	NA	1	1	0	0.153473	TRIM67	PREDICTED: Bos taurus tripartite motif-containing 67 (TRIM67)
519202	0.146648	0	0.293296	NA	NA	1	1	0	0.230748	LOC519202	PREDICTED: Bos taurus Solute carrier family 22 member 6-like
519282	0.391347	0	0.782694	NA	NA	1	1	0	0.615779	LOC519282	PREDICTED: Bos taurus olfactory receptor 480-like (LOC519282)
519449	0.146648	0	0.293296	NA	NA	1	1	0	0.230748	ZNF516	PREDICTED: Bos taurus zinc finger protein 516 (ZNF516)
519630	0.391347	0	0.782694	NA	NA	1	1	0	0.615779	C2CD4C	PREDICTED: Bos taurus hypothetical LOC519630 (C2CD4C)
520012	0.0975368	0	0.195074	NA	NA	1	1	0	0.153473	LOC520012	PREDICTED: Bos taurus olfactory receptor 414-like (LOC520012)
520311	0.0975368	0	0.195074	NA	NA	1	1	0	0.153473	SH3GL3	PREDICTED: Bos taurus EEN-B2-L3-like (SH3GL3)
520544	0.146648	0	0.293296	NA	NA	1	1	0	0.230748	VANGL2	PREDICTED: Bos taurus loop tail associated protein-like (VANGL2)
520584	0.146648	0	0.293296	NA	NA	1	1	0	0.230748	PRDM7	PREDICTED: Bos taurus PR domain containing 9-like (PRDM7)
521364	0.391347	0	0.782694	NA	NA	1	1	0	0.615779	FZD9	PREDICTED: Bos taurus frizzled homolog 9 (Drosophila) (FZD9)
521959	0.146648	0	0.293296	NA	NA	1	1	0	0.230748	HS3ST3A1	PREDICTED: Bos taurus heparan sulfate D-glucosaminyl
522158	0.0975368	0	0.195074	NA	NA	1	1	0	0.153473	PHACTR2	PREDICTED: Bos taurus phosphatase and actin regulator 2-like
522221	0.391347	0	0.782694	NA	NA	1	1	0	0.615779	TTLL7	Tubulin-tyrosine ligase family; Region: TTL;
522270	0.0975368	0	0.195074	NA	NA	1	1	0	0.153473	RASL10B	PREDICTED: Bos taurus RAS-like family 10, member B-like (RASL10B),
522889	0.146648	0	0.293296	NA	NA	1	1	0	0.230748	TREH	PREDICTED: Bos taurus trehalase (brush-border membrane
523331	0.146648	0	0.293296	NA	NA	1	1	0	0.230748	CSTL1	PREDICTED: Bos taurus cystatin-like 1 (CSTL1)
523444	0.146648	0	0.293296	NA	NA	1	1	0	0.230748	IL1RAPL2	PREDICTED: Bos taurus interleukin 1 receptor accessory protein-like
524074	0.0975368	0	0.195074	NA	NA	1	1	0	0.153473	LOC524074	Derived by automated computational analysis using
524085	0.0975368	0	0.195074	NA	NA	1	1	0	0.153473	SLC41A3	PREDICTED: Bos taurus solute carrier family 41 member 3-like
524289	0.0975368	0	0.195074	NA	NA	1	1	0	0.153473	OCA2	PREDICTED: Bos taurus P protein-like (OCA2)
524491	0.391347	0	0.782694	NA	NA	1	1	0	0.615779	CUX2	chromosome segregation protein SMC, common
524663	0.0975368	0	0.195074	NA	NA	1	1	0	0.153473	LOC524663	PREDICTED: Bos taurus hypothetical LOC524663 (LOC524663)
524957	0.391347	0	0.782694	NA	NA	1	1	0	0.615779	RASGRF2	PREDICTED: Bos taurus Ras protein-specific guanine
524974	0.0975368	0	0.195074	NA	NA	1	1	0	0.153473	LOC524974	PREDICTED: Bos taurus FAM83H-like (LOC524974)
526097	0.0975368	0	0.195074	NA	NA	1	1	0	0.153473	TELO2	PREDICTED: Bos taurus hypothetical LOC526097 transcript variant 1
526347	0.0975368	0	0.195074	NA	NA	1	1	0	0.153473	EMR3	The sequence of the transcript was modified to
526757	0.391347	0	0.782694	NA	NA	1	1	0	0.615779	SLC22A24	PREDICTED: Bos taurus solute carrier family 22 member 10-like
527020	0.0975368	0	0.195074	NA	NA	1	1	0	0.153473	LOC527020	PREDICTED: Bos taurus osteoclast-associated receptor-like
527061	0.146648	0	0.293296	NA	NA	1	1	0	0.230748	ZNF541	PREDICTED: Bos taurus transcriptional regulating factor 1-like
527624	0.391347	0	0.782694	NA	NA	1	1	0	0.615779	2011-03-04	PREDICTED: Bos taurus membrane-associated ring finger (C3HC4)
528154	0.391347	0	0.782694	NA	NA	1	1	0	0.615779	LOC528154	The sequence of the transcript was modified to
528362	0.146648	0	0.293296	NA	NA	1	1	0	0.230748	GRIFIN	PREDICTED: Bos taurus galectin-related inter-fiber protein-like
528416	0.391347	0	0.782694	NA	NA	1	1	0	0.615779	NTSR1	PREDICTED: Bos taurus neurotensin receptor 1-like (NTSR1)
528429	0.0975368	0	0.195074	NA	NA	1	1	0	0.153473	HOXB1	PREDICTED: Bos taurus Homeobox protein Hox-B1-like (HOXB1)
528577	0.0975368	0	0.195074	NA	NA	1	1	0	0.153473	LOC528577	PREDICTED: Bos taurus olfactory receptor 1090-like (LOC528577)
528597	0.0975368	0	0.195074	NA	NA	1	1	0	0.153473	ABTB2	The sequence of the transcript was modified to
528972	0.146648	0	0.293296	NA	NA	1	1	0	0.230748	RAI1	PREDICTED: Bos taurus retinoic acid induced 1 (RAI1)
529303	0.391347	0	0.782694	NA	NA	1	1	0	0.615779	LOC529303	PREDICTED: Bos taurus olfactory receptor Olr879-like (LOC529303)
529618	0.146648	0	0.293296	NA	NA	1	1	0	0.230748	GRIA1	PREDICTED: Bos taurus glutamate receptor ionotropic, AMPA 1,
529659	0.0975368	0	0.195074	NA	NA	1	1	0	0.153473	SLC17A8	PREDICTED: Bos taurus solute carrier family 17 (sodium-dependent
529919	0.146648	0	0.293296	NA	NA	1	1	0	0.230748	LOC529919	PREDICTED: Bos taurus hypothetical LOC529919 (LOC529919)
530285	0.146648	0	0.293296	NA	NA	1	1	0	0.230748	LOC530285	PREDICTED: Bos taurus F-box protein 27-like (LOC530285)
530315	0.146648	0	0.293296	NA	NA	1	1	0	0.230748	EGF	PREDICTED: Bos taurus epidermal growth factor (beta-urogastrone)
530344	0.146648	0	0.293296	NA	NA	1	1	0	0.230748	PPEF2	PREDICTED: Bos taurus serine/threonine protein phosphatase with
530556	0.146648	0	0.293296	NA	NA	1	1	0	0.230748	LOC530556	PREDICTED: Bos taurus preferentially expressed antigen in
531942	0.146648	0	0.293296	NA	NA	1	1	0	0.230748	BCL3	PREDICTED: Bos taurus B-cell CLL/lymphoma 3 (BCL3)
532673	0.0975368	0	0.195074	NA	NA	1	1	0	0.153473	CHD3	The sequence of the transcript was modified to
533409	0.146648	0	0.293296	NA	NA	1	1	0	0.230748	WNK3	PREDICTED: Bos taurus WNK lysine deficient protein kinase 3 (WNK3)
533435	0.0975368	0	0.195074	NA	NA	1	1	0	0.153473	LOC533435	Derived by automated computational analysis using
534200	0.391347	0	0.782694	NA	NA	1	1	0	0.615779	LOC534200	PREDICTED: Bos taurus aldehyde dehydrogenase family 1 subfamily
534280	0.391347	0	0.782694	NA	NA	1	1	0	0.615779	RARA	PREDICTED: Bos taurus retinoic acid receptor alpha (RARA),
534293	0.391347	0	0.782694	NA	NA	1	1	0	0.615779	MCM3AP	PREDICTED: Bos taurus minichromosome maintenance complex component
534490	0.391347	0	0.782694	NA	NA	1	1	0	0.615779	PKHD1L1	PREDICTED: Bos taurus polycystic kidney and hepatic disease 1
535075	0.0975368	0	0.195074	NA	NA	1	1	0	0.153473	ALDH1A2	PREDICTED: Bos taurus aldehyde dehydrogenase 1 family member A2,
536549	0.146648	0	0.293296	NA	NA	1	1	0	0.230748	SPEF2	PREDICTED: Bos taurus KPL2 protein-like (SPEF2) partial
536660	0.0975368	0	0.195074	NA	NA	1	1	0	0.153473	LOC536660	PREDICTED: Bos taurus ATPase aminophospholipid transporter-like,
536981	0.146648	0	0.293296	NA	NA	1	1	0	0.230748	NOL4	isoform 2 is encoded by transcript variant 2
537594	0.146648	0	0.293296	NA	NA	1	1	0	0.230748	PHACTR1	PREDICTED: Bos taurus phosphatase and actin regulator 1 (PHACTR1)
537637	0.391347	0	0.782694	NA	NA	1	1	0	0.615779	SYT6	PREDICTED: Bos taurus synaptotagmin VI-like (SYT6)
538270	0.391347	0	0.782694	NA	NA	1	1	0	0.615779	MIB2	PREDICTED: Bos taurus mind bomb 2-like (MIB2)
538514	0.0975368	0	0.195074	NA	NA	1	1	0	0.153473	AMOTL2	PREDICTED: Bos taurus angiomotin like 2 (AMOTL2)
538697	0.0975368	0	0.195074	NA	NA	1	1	0	0.153473	STARD13	PREDICTED: Bos taurus StAR-related lipid transfer (START) domain
538820	0.0975368	0	0.195074	NA	NA	1	1	0	0.153473	PAN2	WD40 domain, found in a number of eukaryotic
538865	0.391347	0	0.782694	NA	NA	1	1	0	0.615779	HOXA4	DNA binding site [nucleotide binding]
539110	0.0975368	0	0.195074	NA	NA	1	1	0	0.153473	KBTBD7	PREDICTED: Bos taurus kelch repeat and BTB (POZ) domain containing
539215	0.391347	0	0.782694	NA	NA	1	1	0	0.615779	LOC539215	PREDICTED: Bos taurus melanoma antigen family B-like (LOC539215)
539689	0.0975368	0	0.195074	NA	NA	1	1	0	0.153473	ALX1	OAR domain; Region: OAR; pfam03826
539803	0.0975368	0	0.195074	NA	NA	1	1	0	0.153473	MFI2	Transferrin; Region: Transferrin; cl02460
540205	0.0975368	0	0.195074	NA	NA	1	1	0	0.153473	LOC540205	PREDICTED: Bos taurus olfactory receptor family 12, subfamily D,
540275	0.0975368	0	0.195074	NA	NA	1	1	0	0.153473	CHRDL1	PREDICTED: Bos taurus chordin-like 1 (CHRDL1)
540379	0.0975368	0	0.195074	NA	NA	1	1	0	0.153473	ZNF697	PREDICTED: Bos taurus zinc finger protein 697 (ZNF697)
540440	0.0975368	0	0.195074	NA	NA	1	1	0	0.153473	SETD4	PREDICTED: Bos taurus SET domain containing 4 (SETD4)
540442	0.0975368	0	0.195074	NA	NA	1	1	0	0.153473	LOC540442	PREDICTED: Bos taurus Interferon alpha-H-like (LOC540442)
540877	0.0975368	0	0.195074	NA	NA	1	1	0	0.153473	ITPKB	PREDICTED: Bos taurus inositol 1 4,5-trisphosphate 3-kinase B-like
541256	0.146648	0	0.293296	NA	NA	1	1	0	0.230748	SOX7	PREDICTED: Bos taurus SRY (sex determining region Y)-box 7 (SOX7)
541273	0.391347	0	0.782694	NA	NA	1	1	0	0.615779	FBLN7	PREDICTED: Bos taurus fibulin 5-like (FBLN7)
613597	0.391347	0	0.782694	NA	NA	1	1	0	0.615779	FBXO40	PREDICTED: Bos taurus F-box protein 40 (FBXO40)
614071	0.0975368	0	0.195074	NA	NA	1	1	0	0.153473	C29H11orf75	PREDICTED: Bos taurus chromosome 11 open reading frame 75 ortholog
614531	0.391347	0	0.782694	NA	NA	1	1	0	0.615779	LOC614531	PREDICTED: Bos taurus Ras-related GTP binding A (LOC614531)
614619	0.0975368	0	0.195074	NA	NA	1	1	0	0.153473	LOC614619	PREDICTED: Bos taurus histone cluster 1 H2bd-like (LOC614619),
614855	0.0975368	0	0.195074	NA	NA	1	1	0	0.153473	LOC614855	PREDICTED: Bos taurus solute carrier family 16 (monocarboxylic acid
614978	0.391347	0	0.782694	NA	NA	1	1	0	0.615779	LOC614978	PREDICTED: Bos taurus hypothetical LOC614978 (LOC614978)
615026	0.146648	0	0.293296	NA	NA	1	1	0	0.230748	LOC615026	PREDICTED: Bos taurus cationic trypsin-like transcript variant 1
615144	0.391347	0	0.782694	NA	NA	1	1	0	0.615779	LOC615144	The sequence of the transcript was modified to
615147	0.146648	0	0.293296	NA	NA	1	1	0	0.230748	PION	PREDICTED: Bos taurus pigeon homolog (Drosophila) (PION)
615247	0.146648	0	0.293296	NA	NA	1	1	0	0.230748	LOC615247	PREDICTED: Bos taurus a disintegrin and metallopeptidase domain
615388	0.146648	0	0.293296	NA	NA	1	1	0	0.230748	CD300LG	PREDICTED: Bos taurus CD300 molecule-like family member g
615443	0.0975368	0	0.195074	NA	NA	1	1	0	0.153473	MTMR10	PREDICTED: Bos taurus myotubularin related protein 10 (MTMR10)
615458	0.146648	0	0.293296	NA	NA	1	1	0	0.230748	LYL1	PREDICTED: Bos taurus lymphoblastic leukemia derived sequence
615557	0.0975368	0	0.195074	NA	NA	1	1	0	0.153473	LOC615557	PREDICTED: Bos taurus hypothetical LOC615557 (LOC615557)
615582	0.391347	0	0.782694	NA	NA	1	1	0	0.615779	GGT1	PREDICTED: Bos taurus gamma-glutamyltransferase 1-like (GGT1)
615598	0.146648	0	0.293296	NA	NA	1	1	0	0.230748	TAPT1	PREDICTED: Bos taurus transmembrane anterior posterior
616190	0.391347	0	0.782694	NA	NA	1	1	0	0.615779	LOC616190	PREDICTED: Bos taurus ribosomal protein L23a-like (LOC616190)
616568	0.146648	0	0.293296	NA	NA	1	1	0	0.230748	LOC616568	PREDICTED: Bos taurus Leydig cell tumor 10 kDa protein (LOC616568)
616602	0.146648	0	0.293296	NA	NA	1	1	0	0.230748	FAM32A	PREDICTED: Bos taurus hypothetical protein LOC616602 (FAM32A)
616690	0.391347	0	0.782694	NA	NA	1	1	0	0.615779	LOC616690	PREDICTED: Bos taurus Acp1 protein-like (LOC616690)
616757	0.146648	0	0.293296	NA	NA	1	1	0	0.230748	BST1	PREDICTED: Bos taurus ADP-ribosyl cyclase 2-like (BST1)
616898	0.146648	0	0.293296	NA	NA	1	1	0	0.230748	LOC616898	Derived by automated computational analysis using
616937	0.0975368	0	0.195074	NA	NA	1	1	0	0.153473	LOC616937	PREDICTED: Bos taurus hypothetical LOC616937 (LOC616937)
616971	0.0975368	0	0.195074	NA	NA	1	1	0	0.153473	LOC616971	The sequence of the transcript was modified to
617007	0.146648	0	0.293296	NA	NA	1	1	0	0.230748	RAD51L1	PREDICTED: Bos taurus RAD51-like 1 (S. cerevisiae) transcript
617145	0.0975368	0	0.195074	NA	NA	1	1	0	0.153473	LOC617145	PREDICTED: Bos taurus hypothetical LOC617145 (LOC617145)
617344	0.146648	0	0.293296	NA	NA	1	1	0	0.230748	SH3BP2	PREDICTED: Bos taurus SH3-domain binding protein 2 (SH3BP2)
617395	0.391347	0	0.782694	NA	NA	1	1	0	0.615779	CST8	PREDICTED: Bos taurus cystatin 8 (cystatin-related epididymal
617397	0.391347	0	0.782694	NA	NA	1	1	0	0.615779	B3GNTL1	PREDICTED: Bos taurus UDP-GlcNAc:betaGal
617614	0.0975368	0	0.195074	NA	NA	1	1	0	0.153473	LOC617614	PREDICTED: Bos taurus olfactory receptor 1264-like (LOC617614)
617702	0.0975368	0	0.195074	NA	NA	1	1	0	0.153473	LOC617702	PREDICTED: Bos taurus leukocyte immunoglobulin-like receptor
617742	0.0975368	0	0.195074	NA	NA	1	1	0	0.153473	SDCBP2	The sequence of the transcript was modified to
617993	0.0975368	0	0.195074	NA	NA	1	1	0	0.153473	LOC617993	PREDICTED: Bos taurus hypothetical LOC617993 (LOC617993)
618014	0.0975368	0	0.195074	NA	NA	1	1	0	0.153473	LOC618014	PREDICTED: Bos taurus GCL (Drosophila germ cell-less) homolog
618034	0.0975368	0	0.195074	NA	NA	1	1	0	0.153473	LOC618034	PREDICTED: Bos taurus olfactory receptor family 12, subfamily D,
618042	0.0975368	0	0.195074	NA	NA	1	1	0	0.153473	VGF	PREDICTED: Bos taurus VGF nerve growth factor inducible-like (VGF)
618053	0.146648	0	0.293296	NA	NA	1	1	0	0.230748	LOC618053	PREDICTED: Bos taurus mCG48762-like (LOC618053)
618149	0.391347	0	0.782694	NA	NA	1	1	0	0.615779	LOC618149	PREDICTED: Bos taurus histone cluster 1 H3f-like (LOC618149),
618351	0.146648	0	0.293296	NA	NA	1	1	0	0.230748	LOC618351	PREDICTED: Bos taurus melanoma antigen family B 4-like
618380	0.0975368	0	0.195074	NA	NA	1	1	0	0.153473	ZFR2	PREDICTED: Bos taurus zinc finger RNA binding protein 2 (ZFR2)
618473	0.391347	0	0.782694	NA	NA	1	1	0	0.615779	TLX3	PREDICTED: Bos taurus T-cell leukemia homeobox 3-like (TLX3)
618491	0.0975368	0	0.195074	NA	NA	1	1	0	0.153473	LOC618491	PREDICTED: Bos taurus keratin associated protein 4-7-like
618527	0.0975368	0	0.195074	NA	NA	1	1	0	0.153473	KREMEN2	PREDICTED: Bos taurus kringle containing transmembrane protein 2
618618	0.146648	0	0.293296	NA	NA	1	1	0	0.230748	CREG2	PREDICTED: Bos taurus cellular repressor of E1A-stimulated
618680	0.146648	0	0.293296	NA	NA	1	1	0	0.230748	ZNF579	PREDICTED: Bos taurus zinc finger protein 579-like (ZNF579)
781225	0.0975368	0	0.195074	NA	NA	1	1	0	0.153473	LOC781225	PREDICTED: Bos taurus guanylate binding protein 4-like (LOC781225)
781315	0.391347	0	0.782694	NA	NA	1	1	0	0.615779	LOC781315	PREDICTED: Bos taurus hypothetical LOC781315 (LOC781315) partial
781512	0.146648	0	0.293296	NA	NA	1	1	0	0.230748	LOC781512	PREDICTED: Bos taurus ArfGAP with RhoGAP domain ankyrin repeat and
781758	0.0975368	0	0.195074	NA	NA	1	1	0	0.153473	LOC781758	PREDICTED: Bos taurus olfactory receptor Olr753-like (LOC781758)
781815	0.146648	0	0.293296	NA	NA	1	1	0	0.230748	LOC781815	PREDICTED: Bos taurus interferon-tau-like (LOC781815)
781924	0.146648	0	0.293296	NA	NA	1	1	0	0.230748	LOC781924	PREDICTED: Bos taurus hCG15121-like (LOC781924)
782007	0.0975368	0	0.195074	NA	NA	1	1	0	0.153473	LOC782007	PREDICTED: Bos taurus zinc finger protein 9-like (LOC782007)
782063	0.0975368	0	0.195074	NA	NA	1	1	0	0.153473	LOC782063	PREDICTED: Bos taurus heat shock transcription factor Y linked
782367	0.391347	0	0.782694	NA	NA	1	1	0	0.615779	LOC782367	PREDICTED: Bos taurus CD1D antigen d polypeptide-like (LOC782367),
782419	0.146648	0	0.293296	NA	NA	1	1	0	0.230748	ZNF703	PREDICTED: Bos taurus zinc finger protein 703 (ZNF703)
782487	0.146648	0	0.293296	NA	NA	1	1	0	0.230748	LOC782487	PREDICTED: Bos taurus beta-defensin 2-like (LOC782487)
782646	0.0975368	0	0.195074	NA	NA	1	1	0	0.153473	SPATA5	PREDICTED: Bos taurus spermatogenesis associated 5-like (SPATA5)
782666	0.0975368	0	0.195074	NA	NA	1	1	0	0.153473	LOC782666	PREDICTED: Bos taurus ATP synthase H+ transporting, mitochondrial
782692	0.0975368	0	0.195074	NA	NA	1	1	0	0.153473	LOC782692	PREDICTED: Bos taurus olfactory receptor family 51, subfamily L,
782834	0.146648	0	0.293296	NA	NA	1	1	0	0.230748	LOC782834	PREDICTED: Bos taurus Anthrax toxin receptor-like (LOC782834)
782913	0.0975368	0	0.195074	NA	NA	1	1	0	0.153473	LOC782913	PREDICTED: Bos taurus olfactory receptor 1055-like (LOC782913)
783008	0.0975368	0	0.195074	NA	NA	1	1	0	0.153473	LOC783008	PREDICTED: Bos taurus hypothetical LOC783008 (LOC783008)
783017	0.391347	0	0.782694	NA	NA	1	1	0	0.615779	LOC783017	PREDICTED: Bos taurus connector enhancer of kinase suppressor of
783096	0.0975368	0	0.195074	NA	NA	1	1	0	0.153473	LOC783096	PREDICTED: Bos taurus immunoglobulin-like transcript 8-like
783159	0.146648	0	0.293296	NA	NA	1	1	0	0.230748	LOC783159	PREDICTED: Bos taurus v-rel reticuloendotheliosis viral oncogene
783341	0.146648	0	0.293296	NA	NA	1	1	0	0.230748	LOC783341	PREDICTED: Bos taurus fibroblast growth factor-binding protein
783342	0.0975368	0	0.195074	NA	NA	1	1	0	0.153473	LOC783342	PREDICTED: Bos taurus trace amine associated receptor 6-like
783380	0.391347	0	0.782694	NA	NA	1	1	0	0.615779	LOC783380	PREDICTED: Bos taurus trace amine associated receptor 8-like
783409	0.146648	0	0.293296	NA	NA	1	1	0	0.230748	FSHR	PREDICTED: Bos taurus follicle stimulating hormone receptor (FSHR)
783544	0.146648	0	0.293296	NA	NA	1	1	0	0.230748	LOC783544	PREDICTED: Bos taurus hypothetical LOC783544 (LOC783544)
783956	0.0975368	0	0.195074	NA	NA	1	1	0	0.153473	LOC783956	PREDICTED: Bos taurus BCL2-like 10 (apoptosis facilitator)-like
784114	0.0975368	0	0.195074	NA	NA	1	1	0	0.153473	LOC784114	The sequence of the transcript was modified to
784155	0.0975368	0	0.195074	NA	NA	1	1	0	0.153473	LOC784155	PREDICTED: Bos taurus dedicator of cytokinesis 11-like (LOC784155)
784191	0.146648	0	0.293296	NA	NA	1	1	0	0.230748	LOC784191	PREDICTED: Bos taurus olfactory receptor family 51, subfamily E,
784271	0.0975368	0	0.195074	NA	NA	1	1	0	0.153473	LOC784271	PREDICTED: Bos taurus FGD6 protein-like (LOC784271)
784336	0.146648	0	0.293296	NA	NA	1	1	0	0.230748	LOC784336	PREDICTED: Bos taurus NK6 homeobox 3 (LOC784336)
784565	0.146648	0	0.293296	NA	NA	1	1	0	0.230748	LOC784565	PREDICTED: Bos taurus serpin peptidase inhibitor clade E (nexin,
784568	0.0975368	0	0.195074	NA	NA	1	1	0	0.153473	LOC784568	PREDICTED: Bos taurus cOR51P3 olfactory receptor family 51
784623	0.0975368	0	0.195074	NA	NA	1	1	0	0.153473	LOC784623	PREDICTED: Bos taurus hypothetical LOC784623 (LOC784623)
784964	0.0975368	0	0.195074	NA	NA	1	1	0	0.153473	LOC784964	PREDICTED: Bos taurus endopin 1b-like (LOC784964)
784979	0.0975368	0	0.195074	NA	NA	1	1	0	0.153473	LOC784979	PREDICTED: Bos taurus rCG53923-like (LOC784979)
785085	0.146648	0	0.293296	NA	NA	1	1	0	0.230748	LOC785085	PREDICTED: Bos taurus TBP-associated factor 1 (LOC785085)
785149	0.0975368	0	0.195074	NA	NA	1	1	0	0.153473	LOC785149	PREDICTED: Bos taurus hypothetical LOC785149 (LOC785149)
785337	0.391347	0	0.782694	NA	NA	1	1	0	0.615779	LOC785337	PREDICTED: Bos taurus hCG2039694-like (LOC785337)
785446	0.146648	0	0.293296	NA	NA	1	1	0	0.230748	LOC785446	PREDICTED: Bos taurus cadherin 11 type 2 preproprotein-like
785486	0.146648	0	0.293296	NA	NA	1	1	0	0.230748	LOC785486	PREDICTED: Bos taurus heat shock transcription factor Y linked
785583	0.146648	0	0.293296	NA	NA	1	1	0	0.230748	LOC785583	PREDICTED: Bos taurus synaptotagmin-17-like (LOC785583)
785585	0.146648	0	0.293296	NA	NA	1	1	0	0.230748	LOC785585	PREDICTED: Bos taurus Transmembrane protease serine 11b-like
785671	0.0975368	0	0.195074	NA	NA	1	1	0	0.153473	LOC785671	PREDICTED: Bos taurus ankyrin repeat domain-containing protein
785839	0.146648	0	0.293296	NA	NA	1	1	0	0.230748	LOC785839	PREDICTED: Bos taurus Fas ligand-like (LOC785839) partial
785904	0.0975368	0	0.195074	NA	NA	1	1	0	0.153473	LOC785904	PREDICTED: Bos taurus olfactory receptor 49-like (LOC785904)
785935	0.0975368	0	0.195074	NA	NA	1	1	0	0.153473	ACSM5	PREDICTED: Bos taurus acyl-CoA synthetase medium-chain family
785964	0.0975368	0	0.195074	NA	NA	1	1	0	0.153473	LOC785964	PREDICTED: Bos taurus hypothetical LOC785964 (LOC785964)
786123	0.391347	0	0.782694	NA	NA	1	1	0	0.615779	LOC786123	PREDICTED: Bos taurus hypothetical LOC786123 (LOC786123) partial
786191	0.391347	0	0.782694	NA	NA	1	1	0	0.615779	HIC1	Derived by automated computational analysis using
786350	0.146648	0	0.293296	NA	NA	1	1	0	0.230748	LOC786350	PREDICTED: Bos taurus protein S100-A7-like (LOC786350)
786496	0.0975368	0	0.195074	NA	NA	1	1	0	0.153473	ZNF318	PREDICTED: Bos taurus hypothetical LOC786496 (ZNF318)
786604	0.391347	0	0.782694	NA	NA	1	1	0	0.615779	LOC786604	PREDICTED: Bos taurus heterogeneous nuclear ribonucleoprotein
786753	0.146648	0	0.293296	NA	NA	1	1	0	0.230748	LOC786753	PREDICTED: Bos taurus heat shock transcription factor Y linked
786781	0.146648	0	0.293296	NA	NA	1	1	0	0.230748	LOC786781	PREDICTED: Bos taurus cystathionine gamma-lyase-like (LOC786781)
786787	0.391347	0	0.782694	NA	NA	1	1	0	0.615779	LOC786787	PREDICTED: Bos taurus histone cluster 1 H2bd-like, transcript
787065	0.0975368	0	0.195074	NA	NA	1	1	0	0.153473	LOC787065	The sequence of the transcript was modified to
787132	0.0975368	0	0.195074	NA	NA	1	1	0	0.153473	LOC787132	PREDICTED: Bos taurus keratin associated protein 4-7-like
787191	0.391347	0	0.782694	NA	NA	1	1	0	0.615779	BOSTAUV1R412	PREDICTED: Bos taurus vomeronasal 1 receptor bosTauV1R412
787221	0.0975368	0	0.195074	NA	NA	1	1	0	0.153473	LOC787221	PREDICTED: Bos taurus serpin peptidase inhibitor clade B like
787330	0.0975368	0	0.195074	NA	NA	1	1	0	0.153473	ITSN2	PREDICTED: Bos taurus intersectin 2 (ITSN2) partial
787360	0.391347	0	0.782694	NA	NA	1	1	0	0.615779	LOC787360	The sequence of the transcript was modified to
787518	0.146648	0	0.293296	NA	NA	1	1	0	0.230748	LOC787518	PREDICTED: Bos taurus olfactory receptor 791-like (LOC787518)
788110	0.391347	0	0.782694	NA	NA	1	1	0	0.615779	LOC788110	PREDICTED: Bos taurus hypothetical LOC788110 (LOC788110)
788123	0.0975368	0	0.195074	NA	NA	1	1	0	0.153473	WSCD1	PREDICTED: Bos taurus WSC domain containing 1 (WSCD1)
788183	0.0975368	0	0.195074	NA	NA	1	1	0	0.153473	LOC788183	PREDICTED: Bos taurus ring finger protein 146-like (LOC788183)
788228	0.146648	0	0.293296	NA	NA	1	1	0	0.230748	LOC788228	PREDICTED: Bos taurus hypothetical LOC788228 (LOC788228)
788412	0.0975368	0	0.195074	NA	NA	1	1	0	0.153473	LOC788412	PREDICTED: Bos taurus preferentially expressed antigen in
788633	0.0975368	0	0.195074	NA	NA	1	1	0	0.153473	LOC788633	PREDICTED: Bos taurus olfactory receptor family 51, subfamily E,
788724	0.0975368	0	0.195074	NA	NA	1	1	0	0.153473	LOC788724	PREDICTED: Bos taurus histone cluster 2 H2aa3-like (LOC788724),
788739	0.0975368	0	0.195074	NA	NA	1	1	0	0.153473	LOC788739	PREDICTED: Bos taurus olfactory receptor family 51, subfamily L,
789113	0.146648	0	0.293296	NA	NA	1	1	0	0.230748	LOC789113	PREDICTED: Bos taurus histone H4 replacement-like (LOC789113)
789215	0.146648	0	0.293296	NA	NA	1	1	0	0.230748	LOC789215	PREDICTED: Bos taurus hCG1799097-like (LOC789215)
789263	0.146648	0	0.293296	NA	NA	1	1	0	0.230748	LOC789263	PREDICTED: Bos taurus NIMA-related kinase 3-like (LOC789263)
789491	0.0975368	0	0.195074	NA	NA	1	1	0	0.153473	LOC789491	The sequence of the transcript was modified to
789535	0.0975368	0	0.195074	NA	NA	1	1	0	0.153473	LOC789535	PREDICTED: Bos taurus vasoactive intestinal peptide receptor 2-like
789628	0.391347	0	0.782694	NA	NA	1	1	0	0.615779	LOC789628	PREDICTED: Bos taurus guanylate binding protein family member 6
790029	0.0975368	0	0.195074	NA	NA	1	1	0	0.153473	LOC790029	PREDICTED: Bos taurus SMC (structural maintenace of chromosomes
790139	0.0975368	0	0.195074	NA	NA	1	1	0	0.153473	LILRB3	PREDICTED: Bos taurus leukocyte immunoglobulin-like receptor
790278	0.0975368	0	0.195074	NA	NA	1	1	0	0.153473	SHROOM2	PREDICTED: Bos taurus shroom family member 2 (SHROOM2)
790303	0.146648	0	0.293296	NA	NA	1	1	0	0.230748	LOC790303	PREDICTED: Bos taurus RAS protein activator like 1-like
790388	0.0975368	0	0.195074	NA	NA	1	1	0	0.153473	LOC790388	PREDICTED: Bos taurus G protein-coupled receptor 37-like
790390	0.146648	0	0.293296	NA	NA	1	1	0	0.230748	LOC790390	The sequence of the transcript was modified to
790445	0.146648	0	0.293296	NA	NA	1	1	0	0.230748	LOC790445	PREDICTED: Bos taurus testis-specific protein-like (LOC790445)
790451	0.146648	0	0.293296	NA	NA	1	1	0	0.230748	LOC790451	PREDICTED: Bos taurus arginine methyltransferase 3-like
790455	0.146648	0	0.293296	NA	NA	1	1	0	0.230748	LOC790455	PREDICTED: Bos taurus gonadotropin-releasing hormone receptor-like
790746	0.391347	0	0.782694	NA	NA	1	1	0	0.615779	LOC790746	PREDICTED: Bos taurus epimorphin-like (LOC790746) partial
790766	0.0975368	0	0.195074	NA	NA	1	1	0	0.153473	LOC790766	PREDICTED: Bos taurus IIIG9 protein-like (LOC790766) partial
790972	0.146648	0	0.293296	NA	NA	1	1	0	0.230748	MIR18B	microRNA mir-18b
790975	0.391347	0	0.782694	NA	NA	1	1	0	0.615779	MIR101	microRNA mir-101
790976	0.0975368	0	0.195074	NA	NA	1	1	0	0.153473	MIR103A1	microRNA 103a-1
790986	0.146648	0	0.293296	NA	NA	1	1	0	0.230748	MIR27A	microRNA mir-27a
791011	0.0975368	0	0.195074	NA	NA	1	1	0	0.153473	MIR15B	microRNA mir-15b
791021	0.146648	0	0.293296	NA	NA	1	1	0	0.230748	MIR487A	microRNA mir-487a
791025	0.0975368	0	0.195074	NA	NA	1	1	0	0.153473	MIRLET7D	microRNA let-7d
791045	0.0975368	0	0.195074	NA	NA	1	1	0	0.153473	MIR423	microRNA mir-423
ENSBTAG00000000008	0.391347	0	0.782694	NA	NA	1	1	0	0.615779	KCNJ1	.
ENSBTAG00000000085	0.0975368	0	0.195074	NA	NA	1	1	0	0.153473	A6H748_BOVIN	CYP1A2 protein [Source:UniProtKB/TrEMBL;Acc:A6H748]
ENSBTAG00000000181	0.0975368	0	0.195074	NA	NA	1	1	0	0.153473	SUSD3	.
ENSBTAG00000000232	0.146648	0	0.293296	NA	NA	1	1	0	0.230748	OR51D1	.
ENSBTAG00000000377	0.0975368	0	0.195074	NA	NA	1	1	0	0.153473	BMX	.
ENSBTAG00000000420	0.146648	0	0.293296	NA	NA	1	1	0	0.230748	.	.
ENSBTAG00000000536	0.146648	0	0.293296	NA	NA	1	1	0	0.230748	ZNF395	.
ENSBTAG00000000595	0.391347	0	0.782694	NA	NA	1	1	0	0.615779	FBN3	fibrillin 3 [Source:HGNC Symbol;Acc:18794]
ENSBTAG00000000611	0.0975368	0	0.195074	NA	NA	1	1	0	0.153473	CP090_BOVIN	Uncharacterized protein C16orf90 homolog [Source:UniProtKB/Swiss-Prot;Acc:Q32LI1]
ENSBTAG00000001193	0.0975368	0	0.195074	NA	NA	1	1	0	0.153473	UNC93B1	.
ENSBTAG00000001197	0.391347	0	0.782694	NA	NA	1	1	0	0.615779	SLAMF7	.
ENSBTAG00000001279	0.0975368	0	0.195074	NA	NA	1	1	0	0.153473	MPP2	.
ENSBTAG00000001301	0.0975368	0	0.195074	NA	NA	1	1	0	0.153473	LRRC32	.
ENSBTAG00000001401	0.391347	0	0.782694	NA	NA	1	1	0	0.615779	SLC45A1	.
ENSBTAG00000001429	0.0975368	0	0.195074	NA	NA	1	1	0	0.153473	NEURL1B	.
ENSBTAG00000001516	0.391347	0	0.782694	NA	NA	1	1	0	0.615779	.	.
ENSBTAG00000001628	0.391347	0	0.782694	NA	NA	1	1	0	0.615779	SLFNL1	.
ENSBTAG00000001845	0.0975368	0	0.195074	NA	NA	1	1	0	0.153473	Q3T129_BOVIN	EPS8L3 protein Fragment [Source:UniProtKB/TrEMBL;Acc:Q3T129]
ENSBTAG00000001900	0.391347	0	0.782694	NA	NA	1	1	0	0.615779	LOC783979	PREDICTED: Bos taurus misc_RNA (LOC783979), miscRNA. [Source:RefSeq DNA;Acc:XR_028011]
ENSBTAG00000001917	0.0975368	0	0.195074	NA	NA	1	1	0	0.153473	Q58DB9_BOVIN	hypothetical protein LOC504224 [Source:RefSeq peptide;Acc:NP_001014846]
ENSBTAG00000002043	0.0975368	0	0.195074	NA	NA	1	1	0	0.153473	LOC788037	.
ENSBTAG00000002099	0.0975368	0	0.195074	NA	NA	1	1	0	0.153473	SLC14A2	.
ENSBTAG00000002167	0.391347	0	0.782694	NA	NA	1	1	0	0.615779	NPHS2	.
ENSBTAG00000002259	0.0975368	0	0.195074	NA	NA	1	1	0	0.153473	A6H6X6_BOVIN	Putative uncharacterized protein [Source:UniProtKB/TrEMBL;Acc:A6H6X6]
ENSBTAG00000002316	0.146648	0	0.293296	NA	NA	1	1	0	0.230748	NIPA1	.
ENSBTAG00000002496	0.0975368	0	0.195074	NA	NA	1	1	0	0.153473	.	.
ENSBTAG00000002500	0.0975368	0	0.195074	NA	NA	1	1	0	0.153473	FBXL15	F-box and leucine-rich repeat protein 15 [Source:HGNC Symbol;Acc:28155]
ENSBTAG00000002679	0.146648	0	0.293296	NA	NA	1	1	0	0.230748	LOC788587	.
ENSBTAG00000002741	0.0975368	0	0.195074	NA	NA	1	1	0	0.153473	.	.
ENSBTAG00000002810	0.146648	0	0.293296	NA	NA	1	1	0	0.230748	A6QPN3_BOVIN	ZNF777 protein Fragment [Source:UniProtKB/TrEMBL;Acc:A6QPN3]
ENSBTAG00000002834	0.0975368	0	0.195074	NA	NA	1	1	0	0.153473	CCD69_BOVIN	Coiled-coil domain-containing protein 69 [Source:UniProtKB/Swiss-Prot;Acc:A6QNP9]
ENSBTAG00000002841	0.0975368	0	0.195074	NA	NA	1	1	0	0.153473	LOC785585	.
ENSBTAG00000002983	0.146648	0	0.293296	NA	NA	1	1	0	0.230748	NT5C1A	.
ENSBTAG00000003023	0.0975368	0	0.195074	NA	NA	1	1	0	0.153473	LOC508315	.
ENSBTAG00000003096	0.0975368	0	0.195074	NA	NA	1	1	0	0.153473	LOC514540	.
ENSBTAG00000003108	0.0975368	0	0.195074	NA	NA	1	1	0	0.153473	SRD5A2	.
ENSBTAG00000003139	0.0975368	0	0.195074	NA	NA	1	1	0	0.153473	ADAM1	.
ENSBTAG00000003179	0.0975368	0	0.195074	NA	NA	1	1	0	0.153473	RTP2	.
ENSBTAG00000003356	0.0975368	0	0.195074	NA	NA	1	1	0	0.153473	DHPR_BOVIN	Dihydropteridine reductase (EC 1.5.1.34)(HDHPR)(Quinoid dihydropteridine reductase) [Source:UniProtKB/Swiss-Prot;Acc:Q3T0Z7]
ENSBTAG00000003382	0.146648	0	0.293296	NA	NA	1	1	0	0.230748	RIMS4	.
ENSBTAG00000003457	0.146648	0	0.293296	NA	NA	1	1	0	0.230748	ATF5	.
ENSBTAG00000003633	0.0975368	0	0.195074	NA	NA	1	1	0	0.153473	TRY1_BOVIN	Cationic trypsin Precursor (EC 3.4.21.4)(Beta-trypsin) [Contains Alpha-trypsin chain 1;Alpha-trypsin chain 2] [Source:UniProtKB/Swiss-Prot;Acc:P00760]
ENSBTAG00000003664	0.146648	0	0.293296	NA	NA	1	1	0	0.230748	LOC519161	.
ENSBTAG00000003749	0.0975368	0	0.195074	NA	NA	1	1	0	0.153473	KCNMB4	.
ENSBTAG00000003781	0.146648	0	0.293296	NA	NA	1	1	0	0.230748	C9E1C0_BOVIN	Thrombopoietin receptor Fragment [Source:UniProtKB/TrEMBL;Acc:C9E1C0]
ENSBTAG00000003889	0.146648	0	0.293296	NA	NA	1	1	0	0.230748	PER1	.
ENSBTAG00000003930	0.0975368	0	0.195074	NA	NA	1	1	0	0.153473	OR4C15	.
ENSBTAG00000003938	0.146648	0	0.293296	NA	NA	1	1	0	0.230748	FNDC1	.
ENSBTAG00000003944	0.146648	0	0.293296	NA	NA	1	1	0	0.230748	LOC514380	.
ENSBTAG00000004313	0.146648	0	0.293296	NA	NA	1	1	0	0.230748	HOXD13	.
ENSBTAG00000004456	0.391347	0	0.782694	NA	NA	1	1	0	0.615779	TECTA	.
ENSBTAG00000004611	0.391347	0	0.782694	NA	NA	1	1	0	0.615779	CEACAM18	.
ENSBTAG00000004685	0.0975368	0	0.195074	NA	NA	1	1	0	0.153473	SRGAP3	.
ENSBTAG00000004689	0.146648	0	0.293296	NA	NA	1	1	0	0.230748	.	.
ENSBTAG00000004743	0.146648	0	0.293296	NA	NA	1	1	0	0.230748	LOC100140839	.
ENSBTAG00000004761	0.146648	0	0.293296	NA	NA	1	1	0	0.230748	Q7YRA1_BOVIN	Forkhead box H1 [Source:UniProtKB/TrEMBL;Acc:Q7YRA1]
ENSBTAG00000005052	0.0975368	0	0.195074	NA	NA	1	1	0	0.153473	GLP2R	.
ENSBTAG00000005077	0.146648	0	0.293296	NA	NA	1	1	0	0.230748	Q0P5I9_BOVIN	CXCL12 protein [Source:UniProtKB/TrEMBL;Acc:Q0P5I9]
ENSBTAG00000005199	0.146648	0	0.293296	NA	NA	1	1	0	0.230748	.	.
ENSBTAG00000005243	0.0975368	0	0.195074	NA	NA	1	1	0	0.153473	OVOS2	.
ENSBTAG00000005330	0.0975368	0	0.195074	NA	NA	1	1	0	0.153473	KRTDAP	.
ENSBTAG00000005429	0.391347	0	0.782694	NA	NA	1	1	0	0.615779	LOC523056	.
ENSBTAG00000005548	0.0975368	0	0.195074	NA	NA	1	1	0	0.153473	HYAL4	hyaluronoglucosaminidase 4 [Source:HGNC Symbol;Acc:5323]
ENSBTAG00000005570	0.0975368	0	0.195074	NA	NA	1	1	0	0.153473	WNT8A	.
ENSBTAG00000005597	0.0975368	0	0.195074	NA	NA	1	1	0	0.153473	LOC617696	.
ENSBTAG00000005697	0.391347	0	0.782694	NA	NA	1	1	0	0.615779	MDGA2	MAM domain containing glycosylphosphatidylinositol anchor 2 [Source:HGNC Symbol;Acc:19835]
ENSBTAG00000005938	0.391347	0	0.782694	NA	NA	1	1	0	0.615779	BARHL2	.
ENSBTAG00000006064	0.146648	0	0.293296	NA	NA	1	1	0	0.230748	LOC614692	.
ENSBTAG00000006143	0.0975368	0	0.195074	NA	NA	1	1	0	0.153473	CREB3L1	.
ENSBTAG00000006239	0.0975368	0	0.195074	NA	NA	1	1	0	0.153473	PTCHD3	.
ENSBTAG00000006309	0.391347	0	0.782694	NA	NA	1	1	0	0.615779	LOC511400	.
ENSBTAG00000006350	0.146648	0	0.293296	NA	NA	1	1	0	0.230748	S22A7_BOVIN	Solute carrier family 22 member 7 (Organic anion transporter 2) [Source:UniProtKB/Swiss-Prot;Acc:A6QLW8]
ENSBTAG00000006357	0.146648	0	0.293296	NA	NA	1	1	0	0.230748	CRIP3	.
ENSBTAG00000006484	0.0975368	0	0.195074	NA	NA	1	1	0	0.153473	.	.
ENSBTAG00000006608	0.146648	0	0.293296	NA	NA	1	1	0	0.230748	GGT5	gamma-glutamyltransferase 5 [Source:HGNC Symbol;Acc:4260]
ENSBTAG00000006629	0.146648	0	0.293296	NA	NA	1	1	0	0.230748	LOC100138768	.
ENSBTAG00000006660	0.0975368	0	0.195074	NA	NA	1	1	0	0.153473	.	.
ENSBTAG00000006747	0.146648	0	0.293296	NA	NA	1	1	0	0.230748	LTBP3	latent transforming growth factor beta binding protein 3 [Source:HGNC Symbol;Acc:6716]
ENSBTAG00000006864	0.0975368	0	0.195074	NA	NA	1	1	0	0.153473	.	.
ENSBTAG00000006988	0.0975368	0	0.195074	NA	NA	1	1	0	0.153473	LOC541185	.
ENSBTAG00000006990	0.391347	0	0.782694	NA	NA	1	1	0	0.615779	C11orf9	chromosome 11 open reading frame 9 [Source:HGNC Symbol;Acc:1181]
ENSBTAG00000006999	0.0975368	0	0.195074	NA	NA	1	1	0	0.153473	LOC505697	.
ENSBTAG00000007019	0.146648	0	0.293296	NA	NA	1	1	0	0.230748	LRIT3	leucine-rich repeat, immunoglobulin-like and transmembrane domains 3 [Source:HGNC Symbol;Acc:24783]
ENSBTAG00000007029	0.146648	0	0.293296	NA	NA	1	1	0	0.230748	OR4E2	.
ENSBTAG00000007220	0.0975368	0	0.195074	NA	NA	1	1	0	0.153473	CASKIN2	.
ENSBTAG00000007340	0.0975368	0	0.195074	NA	NA	1	1	0	0.153473	.	.
ENSBTAG00000007409	0.0975368	0	0.195074	NA	NA	1	1	0	0.153473	LOC789682	.
ENSBTAG00000007411	0.0975368	0	0.195074	NA	NA	1	1	0	0.153473	FA7_BOVIN	Coagulation factor VII Precursor (EC 3.4.21.21)(Serum prothrombin conversion accelerator) [Contains Factor VII light chain;Factor VII heavy chain] [Source:UniProtKB/Swiss-Prot;Acc:P22457]
ENSBTAG00000007557	0.146648	0	0.293296	NA	NA	1	1	0	0.230748	OR2AK2	olfactory receptor, family 2, subfamily AK, member 2 [Source:HGNC Symbol;Acc:19569]
ENSBTAG00000007583	0.391347	0	0.782694	NA	NA	1	1	0	0.615779	K1C14_BOVIN	Keratin, type I cytoskeletal 14 Fragment (Cytokeratin-14)(CK-14)(Keratin-14)(K14)(Cytokeratin-7)(Cytokeratin VII) [Source:UniProtKB/Swiss-Prot;Acc:P05785]
ENSBTAG00000007772	0.146648	0	0.293296	NA	NA	1	1	0	0.230748	SLC29A4	.
ENSBTAG00000007839	0.146648	0	0.293296	NA	NA	1	1	0	0.230748	OTUD6A	.
ENSBTAG00000007881	0.391347	0	0.782694	NA	NA	1	1	0	0.615779	IFIT1	.
ENSBTAG00000007884	0.0975368	0	0.195074	NA	NA	1	1	0	0.153473	A9CR99_BOVIN	Sterol regulatory element binding protein-1 [Source:UniProtKB/TrEMBL;Acc:A9CR99]
ENSBTAG00000007971	0.0975368	0	0.195074	NA	NA	1	1	0	0.153473	OR6Q1	.
ENSBTAG00000008056	0.146648	0	0.293296	NA	NA	1	1	0	0.230748	B6A7R2_BOVIN	Glutamate decarboxylase Fragment [Source:UniProtKB/TrEMBL;Acc:B6A7R2]
ENSBTAG00000008077	0.146648	0	0.293296	NA	NA	1	1	0	0.230748	Q2KIQ6_BOVIN	SLC37A4 protein [Source:UniProtKB/TrEMBL;Acc:Q2KIQ6]
ENSBTAG00000008249	0.146648	0	0.293296	NA	NA	1	1	0	0.230748	GPC6	glypican 6 [Source:HGNC Symbol;Acc:4454]
ENSBTAG00000008259	0.0975368	0	0.195074	NA	NA	1	1	0	0.153473	IRG1	.
ENSBTAG00000008325	0.146648	0	0.293296	NA	NA	1	1	0	0.230748	.	.
ENSBTAG00000008335	0.146648	0	0.293296	NA	NA	1	1	0	0.230748	LOC523992	.
ENSBTAG00000008465	0.0975368	0	0.195074	NA	NA	1	1	0	0.153473	Q0V8M2_BOVIN	1-aminocyclopropane-1-carboxylate synthase [Source:UniProtKB/TrEMBL;Acc:Q0V8M2]
ENSBTAG00000008512	0.0975368	0	0.195074	NA	NA	1	1	0	0.153473	KCNV1_BOVIN	Potassium voltage-gated channel subfamily V member 1 (Voltage-gated potassium channel subunit Kv8.1) [Source:UniProtKB/Swiss-Prot;Acc:Q0P583]
ENSBTAG00000008537	0.0975368	0	0.195074	NA	NA	1	1	0	0.153473	C9orf25	chromosome 9 open reading frame 25 [Source:HGNC Symbol;Acc:19920]
ENSBTAG00000008564	0.0975368	0	0.195074	NA	NA	1	1	0	0.153473	LOC511161	.
ENSBTAG00000008582	0.146648	0	0.293296	NA	NA	1	1	0	0.230748	DLGAP2	.
ENSBTAG00000008583	0.0975368	0	0.195074	NA	NA	1	1	0	0.153473	LOC524694	.
ENSBTAG00000008589	0.391347	0	0.782694	NA	NA	1	1	0	0.615779	LOC514871	.
ENSBTAG00000008597	0.391347	0	0.782694	NA	NA	1	1	0	0.615779	SLC45A4	.
ENSBTAG00000008665	0.146648	0	0.293296	NA	NA	1	1	0	0.230748	DIXDC1	.
ENSBTAG00000008723	0.0975368	0	0.195074	NA	NA	1	1	0	0.153473	CCBE1	.
ENSBTAG00000008842	0.391347	0	0.782694	NA	NA	1	1	0	0.615779	JPH1	.
ENSBTAG00000008876	0.146648	0	0.293296	NA	NA	1	1	0	0.230748	EFCAB9	.
ENSBTAG00000008944	0.0975368	0	0.195074	NA	NA	1	1	0	0.153473	CRB1	crumbs homolog 1 (Drosophila) [Source:HGNC Symbol;Acc:2343]
ENSBTAG00000009171	0.391347	0	0.782694	NA	NA	1	1	0	0.615779	.	.
ENSBTAG00000009349	0.0975368	0	0.195074	NA	NA	1	1	0	0.153473	MMEL1	.
ENSBTAG00000009364	0.0975368	0	0.195074	NA	NA	1	1	0	0.153473	LOC517090	.
ENSBTAG00000009387	0.146648	0	0.293296	NA	NA	1	1	0	0.230748	MYOM2	myomesin (M-protein) 2, 165kDa [Source:HGNC Symbol;Acc:7614]
ENSBTAG00000009626	0.391347	0	0.782694	NA	NA	1	1	0	0.615779	SPINT4	serine peptidase inhibitor, Kunitz type 4 [Source:HGNC Symbol;Acc:16130]
ENSBTAG00000009634	0.0975368	0	0.195074	NA	NA	1	1	0	0.153473	HOXC5	.
ENSBTAG00000009653	0.391347	0	0.782694	NA	NA	1	1	0	0.615779	TCL1B	T-cell leukemia/lymphoma 1B [Source:HGNC Symbol;Acc:11649]
ENSBTAG00000009961	0.146648	0	0.293296	NA	NA	1	1	0	0.230748	E4F1	.
ENSBTAG00000010014	0.0975368	0	0.195074	NA	NA	1	1	0	0.153473	LOC517777	.
ENSBTAG00000010035	0.0975368	0	0.195074	NA	NA	1	1	0	0.153473	LOC519376	.
ENSBTAG00000010197	0.0975368	0	0.195074	NA	NA	1	1	0	0.153473	TSPO2	translocator protein 2 [Source:HGNC Symbol;Acc:21256]
ENSBTAG00000010411	0.391347	0	0.782694	NA	NA	1	1	0	0.615779	ADAMTS8	.
ENSBTAG00000010420	0.0975368	0	0.195074	NA	NA	1	1	0	0.153473	PCDH17	.
ENSBTAG00000010515	0.0975368	0	0.195074	NA	NA	1	1	0	0.153473	FBXW5	.
ENSBTAG00000010591	0.0975368	0	0.195074	NA	NA	1	1	0	0.153473	ZNF365	.
ENSBTAG00000010652	0.0975368	0	0.195074	NA	NA	1	1	0	0.153473	PDE4C	.
ENSBTAG00000010663	0.0975368	0	0.195074	NA	NA	1	1	0	0.153473	ADAM15	.
ENSBTAG00000010722	0.146648	0	0.293296	NA	NA	1	1	0	0.230748	.	.
ENSBTAG00000010852	0.0975368	0	0.195074	NA	NA	1	1	0	0.153473	BTN2A2	.
ENSBTAG00000011021	0.391347	0	0.782694	NA	NA	1	1	0	0.615779	.	.
ENSBTAG00000011153	0.0975368	0	0.195074	NA	NA	1	1	0	0.153473	MGAT4C	.
ENSBTAG00000011163	0.391347	0	0.782694	NA	NA	1	1	0	0.615779	CYTL1	.
ENSBTAG00000011563	0.0975368	0	0.195074	NA	NA	1	1	0	0.153473	B0LKN7_BOVIN	B-cell activating factor [Source:UniProtKB/TrEMBL;Acc:B0LKN7]
ENSBTAG00000011706	0.0975368	0	0.195074	NA	NA	1	1	0	0.153473	TNR	.
ENSBTAG00000011713	0.0975368	0	0.195074	NA	NA	1	1	0	0.153473	Q2KJG5_BOVIN	LOC508470 protein Fragment [Source:UniProtKB/TrEMBL;Acc:Q2KJG5]
ENSBTAG00000011723	0.146648	0	0.293296	NA	NA	1	1	0	0.230748	GRIK5	glutamate receptor, ionotropic, kainate 5 [Source:HGNC Symbol;Acc:4583]
ENSBTAG00000011871	0.0975368	0	0.195074	NA	NA	1	1	0	0.153473	BTLA	B and T lymphocyte associated [Source:HGNC Symbol;Acc:21087]
ENSBTAG00000012002	0.0975368	0	0.195074	NA	NA	1	1	0	0.153473	Q29RQ6_BOVIN	BCAR1 protein Fragment [Source:UniProtKB/TrEMBL;Acc:Q29RQ6]
ENSBTAG00000012040	0.146648	0	0.293296	NA	NA	1	1	0	0.230748	GIT1	.
ENSBTAG00000012079	0.0975368	0	0.195074	NA	NA	1	1	0	0.153473	MYLK4	myosin light chain kinase family, member 4 [Source:HGNC Symbol;Acc:27972]
ENSBTAG00000012097	0.0975368	0	0.195074	NA	NA	1	1	0	0.153473	RSPH6A	.
ENSBTAG00000012192	0.0975368	0	0.195074	NA	NA	1	1	0	0.153473	LOC527460	.
ENSBTAG00000012215	0.391347	0	0.782694	NA	NA	1	1	0	0.615779	CPNE7	.
ENSBTAG00000012629	0.0975368	0	0.195074	NA	NA	1	1	0	0.153473	ZNF362	.
ENSBTAG00000012720	0.0975368	0	0.195074	NA	NA	1	1	0	0.153473	ANKRD2	ankyrin repeat domain 2 (stretch responsive muscle) [Source:HGNC Symbol;Acc:495]
ENSBTAG00000012735	0.146648	0	0.293296	NA	NA	1	1	0	0.230748	C9orf117	chromosome 9 open reading frame 117 [Source:HGNC Symbol;Acc:27843]
ENSBTAG00000012973	0.146648	0	0.293296	NA	NA	1	1	0	0.230748	GFRAL	.
ENSBTAG00000013047	0.146648	0	0.293296	NA	NA	1	1	0	0.230748	.	.
ENSBTAG00000013065	0.0975368	0	0.195074	NA	NA	1	1	0	0.153473	HFE	hemochromatosis [Source:HGNC Symbol;Acc:4886]
ENSBTAG00000013130	0.0975368	0	0.195074	NA	NA	1	1	0	0.153473	OR6V1	.
ENSBTAG00000013181	0.0975368	0	0.195074	NA	NA	1	1	0	0.153473	LOC528053	.
ENSBTAG00000013214	0.391347	0	0.782694	NA	NA	1	1	0	0.615779	LOC528815	.
ENSBTAG00000013281	0.146648	0	0.293296	NA	NA	1	1	0	0.230748	SPATA21	spermatogenesis associated 21 [Source:HGNC Symbol;Acc:28026]
ENSBTAG00000013334	0.146648	0	0.293296	NA	NA	1	1	0	0.230748	CSF3R	colony stimulating factor 3 receptor (granulocyte) [Source:HGNC Symbol;Acc:2439]
ENSBTAG00000013349	0.0975368	0	0.195074	NA	NA	1	1	0	0.153473	.	.
ENSBTAG00000013378	0.0975368	0	0.195074	NA	NA	1	1	0	0.153473	LOC528748	.
ENSBTAG00000013382	0.0975368	0	0.195074	NA	NA	1	1	0	0.153473	.	.
ENSBTAG00000013456	0.0975368	0	0.195074	NA	NA	1	1	0	0.153473	TMEM207	transmembrane protein 207 [Source:HGNC Symbol;Acc:33705]
ENSBTAG00000013719	0.0975368	0	0.195074	NA	NA	1	1	0	0.153473	EMP1	.
ENSBTAG00000013871	0.391347	0	0.782694	NA	NA	1	1	0	0.615779	.	.
ENSBTAG00000013888	0.0975368	0	0.195074	NA	NA	1	1	0	0.153473	Q5DM47_BOVIN	Hepatocyte nuclear factor 3 alpha Fragment [Source:UniProtKB/TrEMBL;Acc:Q5DM47]
ENSBTAG00000013959	0.0975368	0	0.195074	NA	NA	1	1	0	0.153473	GPR142	.
ENSBTAG00000014045	0.146648	0	0.293296	NA	NA	1	1	0	0.230748	.	.
ENSBTAG00000014149	0.0975368	0	0.195074	NA	NA	1	1	0	0.153473	LCN2	.
ENSBTAG00000014247	0.0975368	0	0.195074	NA	NA	1	1	0	0.153473	LOC538476	.
ENSBTAG00000014371	0.146648	0	0.293296	NA	NA	1	1	0	0.230748	CHPF2	chondroitin polymerizing factor 2 [Source:HGNC Symbol;Acc:29270]
ENSBTAG00000014683	0.391347	0	0.782694	NA	NA	1	1	0	0.615779	APOBEC1	.
ENSBTAG00000014767	0.391347	0	0.782694	NA	NA	1	1	0	0.615779	LOC789397	.
ENSBTAG00000014853	0.391347	0	0.782694	NA	NA	1	1	0	0.615779	LOC782373	.
ENSBTAG00000014953	0.146648	0	0.293296	NA	NA	1	1	0	0.230748	.	.
ENSBTAG00000015028	0.391347	0	0.782694	NA	NA	1	1	0	0.615779	LOC521256	.
ENSBTAG00000015046	0.0975368	0	0.195074	NA	NA	1	1	0	0.153473	MST1R	.
ENSBTAG00000015054	0.0975368	0	0.195074	NA	NA	1	1	0	0.153473	CRYGA	crystallin, gamma A [Source:HGNC Symbol;Acc:2408]
ENSBTAG00000015084	0.0975368	0	0.195074	NA	NA	1	1	0	0.153473	Q05B43_BOVIN	Metallothionein [Source:UniProtKB/TrEMBL;Acc:Q05B43]
ENSBTAG00000015137	0.146648	0	0.293296	NA	NA	1	1	0	0.230748	OR9A4	.
ENSBTAG00000015261	0.0975368	0	0.195074	NA	NA	1	1	0	0.153473	CARD14	.
ENSBTAG00000015667	0.0975368	0	0.195074	NA	NA	1	1	0	0.153473	TMEM127	.
ENSBTAG00000015739	0.0975368	0	0.195074	NA	NA	1	1	0	0.153473	MRC2	.
ENSBTAG00000015791	0.391347	0	0.782694	NA	NA	1	1	0	0.615779	.	.
ENSBTAG00000015926	0.146648	0	0.293296	NA	NA	1	1	0	0.230748	ABLIM2	actin binding LIM protein family, member 2 [Source:HGNC Symbol;Acc:19195]
ENSBTAG00000015949	0.391347	0	0.782694	NA	NA	1	1	0	0.615779	LOC531692	.
ENSBTAG00000016019	0.0975368	0	0.195074	NA	NA	1	1	0	0.153473	.	.
ENSBTAG00000016257	0.391347	0	0.782694	NA	NA	1	1	0	0.615779	ZNF74	.
ENSBTAG00000016270	0.146648	0	0.293296	NA	NA	1	1	0	0.230748	.	.
ENSBTAG00000016507	0.0975368	0	0.195074	NA	NA	1	1	0	0.153473	SERHL2	.
ENSBTAG00000016613	0.146648	0	0.293296	NA	NA	1	1	0	0.230748	KCNH6	.
ENSBTAG00000016829	0.0975368	0	0.195074	NA	NA	1	1	0	0.153473	ZBTB22	.
ENSBTAG00000016886	0.0975368	0	0.195074	NA	NA	1	1	0	0.153473	MT3_BOVIN	Metallothionein-3 (MT-3)(Metallothionein-III)(MT-III)(Growth inhibitory factor)(GIF) [Source:UniProtKB/Swiss-Prot;Acc:P37359]
ENSBTAG00000016911	0.0975368	0	0.195074	NA	NA	1	1	0	0.153473	ARHGAP23	.
ENSBTAG00000017209	0.0975368	0	0.195074	NA	NA	1	1	0	0.153473	GLRA2	.
ENSBTAG00000017365	0.391347	0	0.782694	NA	NA	1	1	0	0.615779	ZBTB47	zinc finger and BTB domain containing 47 [Source:HGNC Symbol;Acc:26955]
ENSBTAG00000017617	0.391347	0	0.782694	NA	NA	1	1	0	0.615779	LOC618875	.
ENSBTAG00000017716	0.0975368	0	0.195074	NA	NA	1	1	0	0.153473	BEGAIN	.
ENSBTAG00000017884	0.0975368	0	0.195074	NA	NA	1	1	0	0.153473	KCNV2	potassium channel, subfamily V, member 2 [Source:HGNC Symbol;Acc:19698]
ENSBTAG00000017927	0.146648	0	0.293296	NA	NA	1	1	0	0.230748	EGFL6	EGF-like-domain, multiple 6 [Source:HGNC Symbol;Acc:3235]
ENSBTAG00000018182	0.146648	0	0.293296	NA	NA	1	1	0	0.230748	LOC617817	.
ENSBTAG00000018221	0.391347	0	0.782694	NA	NA	1	1	0	0.615779	LOC538966	.
ENSBTAG00000018250	0.146648	0	0.293296	NA	NA	1	1	0	0.230748	LOC100139157	.
ENSBTAG00000018259	0.146648	0	0.293296	NA	NA	1	1	0	0.230748	.	.
ENSBTAG00000018367	0.146648	0	0.293296	NA	NA	1	1	0	0.230748	Q9BH12_BOVIN	CD6 Fragment [Source:UniProtKB/TrEMBL;Acc:Q9BH12]
ENSBTAG00000018777	0.0975368	0	0.195074	NA	NA	1	1	0	0.153473	ADCY5	.
ENSBTAG00000018807	0.0975368	0	0.195074	NA	NA	1	1	0	0.153473	MYBPHL	.
ENSBTAG00000018933	0.0975368	0	0.195074	NA	NA	1	1	0	0.153473	A1A4K9_BOVIN	3-oxoacid CoA transferase 2 [Source:RefSeq peptide;Acc:NP_001091622]
ENSBTAG00000019038	0.0975368	0	0.195074	NA	NA	1	1	0	0.153473	OR10J5	.
ENSBTAG00000019183	0.0975368	0	0.195074	NA	NA	1	1	0	0.153473	FUZ	.
ENSBTAG00000019378	0.146648	0	0.293296	NA	NA	1	1	0	0.230748	LOC514211	PREDICTED: Bos taurus misc_RNA (LOC514211), miscRNA. [Source:RefSeq DNA;Acc:XR_028563]
ENSBTAG00000019382	0.0975368	0	0.195074	NA	NA	1	1	0	0.153473	PKDCC	PREDICTED: Bos taurus misc_RNA (LOC539467), miscRNA. [Source:RefSeq DNA;Acc:XR_042800]
ENSBTAG00000019391	0.0975368	0	0.195074	NA	NA	1	1	0	0.153473	LOC520835	.
ENSBTAG00000019556	0.0975368	0	0.195074	NA	NA	1	1	0	0.153473	MIIP	.
ENSBTAG00000019958	0.0975368	0	0.195074	NA	NA	1	1	0	0.153473	NXNL2	.
ENSBTAG00000020000	0.0975368	0	0.195074	NA	NA	1	1	0	0.153473	RAP1GAP2	RAP1 GTPase activating protein 2 [Source:HGNC Symbol;Acc:29176]
ENSBTAG00000020161	0.0975368	0	0.195074	NA	NA	1	1	0	0.153473	Q1JPJ4_BOVIN	Kelch-like Fragment [Source:UniProtKB/TrEMBL;Acc:Q1JPJ4]
ENSBTAG00000020195	0.391347	0	0.782694	NA	NA	1	1	0	0.615779	ANKRD34C	.
ENSBTAG00000020352	0.391347	0	0.782694	NA	NA	1	1	0	0.615779	PAQR5	.
ENSBTAG00000020364	0.146648	0	0.293296	NA	NA	1	1	0	0.230748	LOC507423	.
ENSBTAG00000020445	0.146648	0	0.293296	NA	NA	1	1	0	0.230748	ZNF398	.
ENSBTAG00000020559	0.391347	0	0.782694	NA	NA	1	1	0	0.615779	.	.
ENSBTAG00000020564	0.0975368	0	0.195074	NA	NA	1	1	0	0.153473	LOC785803	.
ENSBTAG00000020580	0.146648	0	0.293296	NA	NA	1	1	0	0.230748	TCN1	.
ENSBTAG00000020628	0.146648	0	0.293296	NA	NA	1	1	0	0.230748	H1FNT	H1 histone family, member N, testis-specific [Source:HGNC Symbol;Acc:24893]
ENSBTAG00000020713	0.146648	0	0.293296	NA	NA	1	1	0	0.230748	BACH2	.
ENSBTAG00000021008	0.0975368	0	0.195074	NA	NA	1	1	0	0.153473	ZNF219	.
ENSBTAG00000021276	0.0975368	0	0.195074	NA	NA	1	1	0	0.153473	TFF3_BOVIN	Trefoil factor 3 Precursor (Intestinal trefoil factor) [Source:UniProtKB/Swiss-Prot;Acc:A8YXX7]
ENSBTAG00000021310	0.391347	0	0.782694	NA	NA	1	1	0	0.615779	CO4A4_BOVIN	Collagen alpha-4(IV) chain Fragment [Source:UniProtKB/Swiss-Prot;Acc:Q29442]
ENSBTAG00000021338	0.0975368	0	0.195074	NA	NA	1	1	0	0.153473	OAF	.
ENSBTAG00000021344	0.391347	0	0.782694	NA	NA	1	1	0	0.615779	USP26	ubiquitin specific peptidase 26 [Source:HGNC Symbol;Acc:13485]
ENSBTAG00000021375	0.391347	0	0.782694	NA	NA	1	1	0	0.615779	OR10Q1	olfactory receptor, family 10, subfamily Q, member 1 [Source:HGNC Symbol;Acc:15134]
ENSBTAG00000021422	0.0975368	0	0.195074	NA	NA	1	1	0	0.153473	PDZD4	.
ENSBTAG00000021454	0.0975368	0	0.195074	NA	NA	1	1	0	0.153473	SNX32	sorting nexin 32 [Source:HGNC Symbol;Acc:26423]
ENSBTAG00000021559	0.0975368	0	0.195074	NA	NA	1	1	0	0.153473	.	.
ENSBTAG00000021774	0.0975368	0	0.195074	NA	NA	1	1	0	0.153473	CELF5	.
ENSBTAG00000021835	0.0975368	0	0.195074	NA	NA	1	1	0	0.153473	PRICKLE2	prickle homolog 2 (Drosophila) [Source:HGNC Symbol;Acc:20340]
ENSBTAG00000021850	0.0975368	0	0.195074	NA	NA	1	1	0	0.153473	NCKIPSD	.
ENSBTAG00000021928	0.146648	0	0.293296	NA	NA	1	1	0	0.230748	LOC539229	.
ENSBTAG00000021994	0.0975368	0	0.195074	NA	NA	1	1	0	0.153473	CACNA2D4	.
ENSBTAG00000022407	0.0975368	0	0.195074	NA	NA	1	1	0	0.153473	.	.
ENSBTAG00000022535	0.391347	0	0.782694	NA	NA	1	1	0	0.615779	GPR139	.
ENSBTAG00000022627	0.391347	0	0.782694	NA	NA	1	1	0	0.615779	HYAL3	.
ENSBTAG00000023064	0.0975368	0	0.195074	NA	NA	1	1	0	0.153473	.	.
ENSBTAG00000023301	0.0975368	0	0.195074	NA	NA	1	1	0	0.153473	.	.
ENSBTAG00000023349	0.146648	0	0.293296	NA	NA	1	1	0	0.230748	.	.
ENSBTAG00000023611	0.0975368	0	0.195074	NA	NA	1	1	0	0.153473	ZBTB32	.
ENSBTAG00000023806	0.146648	0	0.293296	NA	NA	1	1	0	0.230748	A0JNG1_BOVIN	cordon-bleu homolog [Source:RefSeq peptide;Acc:NP_001071504]
ENSBTAG00000023832	0.146648	0	0.293296	NA	NA	1	1	0	0.230748	.	.
ENSBTAG00000023967	0.0975368	0	0.195074	NA	NA	1	1	0	0.153473	.	.
ENSBTAG00000024019	0.0975368	0	0.195074	NA	NA	1	1	0	0.153473	.	.
ENSBTAG00000024184	0.0975368	0	0.195074	NA	NA	1	1	0	0.153473	H31_BOVIN	Histone H3.1 [Source:UniProtKB/Swiss-Prot;Acc:P68432]
ENSBTAG00000024186	0.0975368	0	0.195074	NA	NA	1	1	0	0.153473	H31_BOVIN	Histone H3.1 [Source:UniProtKB/Swiss-Prot;Acc:P68432]
ENSBTAG00000024242	0.391347	0	0.782694	NA	NA	1	1	0	0.615779	.	.
ENSBTAG00000024318	0.0975368	0	0.195074	NA	NA	1	1	0	0.153473	.	.
ENSBTAG00000024582	0.391347	0	0.782694	NA	NA	1	1	0	0.615779	RL10L_BOVIN	60S ribosomal protein L10-like [Source:UniProtKB/Swiss-Prot;Acc:Q2TBW8]
ENSBTAG00000024788	0.391347	0	0.782694	NA	NA	1	1	0	0.615779	.	.
ENSBTAG00000024806	0.391347	0	0.782694	NA	NA	1	1	0	0.615779	.	.
ENSBTAG00000024895	0.391347	0	0.782694	NA	NA	1	1	0	0.615779	LOC617986	.
ENSBTAG00000025431	0.391347	0	0.782694	NA	NA	1	1	0	0.615779	.	.
ENSBTAG00000025623	0.0975368	0	0.195074	NA	NA	1	1	0	0.153473	LOC517252	.
ENSBTAG00000025625	0.0975368	0	0.195074	NA	NA	1	1	0	0.153473	.	.
ENSBTAG00000026322	0.0975368	0	0.195074	NA	NA	1	1	0	0.153473	LOC787241	.
ENSBTAG00000026408	0.0975368	0	0.195074	NA	NA	1	1	0	0.153473	ZNF213	zinc finger protein 213 [Source:HGNC Symbol;Acc:13005]
ENSBTAG00000026418	0.146648	0	0.293296	NA	NA	1	1	0	0.230748	HBA_BOVIN	Hemoglobin subunit alpha (Hemoglobin alpha chain)(Alpha-globin) [Source:UniProtKB/Swiss-Prot;Acc:P01966]
ENSBTAG00000026422	0.0975368	0	0.195074	NA	NA	1	1	0	0.153473	MPG	.
ENSBTAG00000026484	0.0975368	0	0.195074	NA	NA	1	1	0	0.153473	.	.
ENSBTAG00000026798	0.391347	0	0.782694	NA	NA	1	1	0	0.615779	LOC617415	.
ENSBTAG00000026901	0.146648	0	0.293296	NA	NA	1	1	0	0.230748	.	.
ENSBTAG00000027113	0.391347	0	0.782694	NA	NA	1	1	0	0.615779	LOC783884	.
ENSBTAG00000027375	0.0975368	0	0.195074	NA	NA	1	1	0	0.153473	LOC787471	.
ENSBTAG00000027430	0.391347	0	0.782694	NA	NA	1	1	0	0.615779	LOC787779	.
ENSBTAG00000027443	0.391347	0	0.782694	NA	NA	1	1	0	0.615779	.	.
ENSBTAG00000027716	0.146648	0	0.293296	NA	NA	1	1	0	0.230748	LOC616568	.
ENSBTAG00000028002	0.146648	0	0.293296	NA	NA	1	1	0	0.230748	.	.
ENSBTAG00000028022	0.146648	0	0.293296	NA	NA	1	1	0	0.230748	5S_rRNA	5S ribosomal RNA [Source:RFAM;Acc:RF00001]
ENSBTAG00000028036	0.0975368	0	0.195074	NA	NA	1	1	0	0.153473	U1	U1 spliceosomal RNA [Source:RFAM;Acc:RF00003]
ENSBTAG00000028065	0.0975368	0	0.195074	NA	NA	1	1	0	0.153473	5S_rRNA	5S ribosomal RNA [Source:RFAM;Acc:RF00001]
ENSBTAG00000028336	0.146648	0	0.293296	NA	NA	1	1	0	0.230748	5S_rRNA	5S ribosomal RNA [Source:RFAM;Acc:RF00001]
ENSBTAG00000028575	0.391347	0	0.782694	NA	NA	1	1	0	0.615779	U1	U1 spliceosomal RNA [Source:RFAM;Acc:RF00003]
ENSBTAG00000028668	0.146648	0	0.293296	NA	NA	1	1	0	0.230748	5S_rRNA	5S ribosomal RNA [Source:RFAM;Acc:RF00001]
ENSBTAG00000028700	0.0975368	0	0.195074	NA	NA	1	1	0	0.153473	5S_rRNA	5S ribosomal RNA [Source:RFAM;Acc:RF00001]
ENSBTAG00000029069	0.0975368	0	0.195074	NA	NA	1	1	0	0.153473	U2	U2 spliceosomal RNA [Source:RFAM;Acc:RF00004]
ENSBTAG00000029115	0.0975368	0	0.195074	NA	NA	1	1	0	0.153473	5S_rRNA	5S ribosomal RNA [Source:RFAM;Acc:RF00001]
ENSBTAG00000029452	0.146648	0	0.293296	NA	NA	1	1	0	0.230748	5S_rRNA	5S ribosomal RNA [Source:RFAM;Acc:RF00001]
ENSBTAG00000029512	0.146648	0	0.293296	NA	NA	1	1	0	0.230748	U1	U1 spliceosomal RNA [Source:RFAM;Acc:RF00003]
ENSBTAG00000029777	0.0975368	0	0.195074	NA	NA	1	1	0	0.153473	bta-mir-340	bta-mir-340 [Source:miRBase;Acc:MI0009809]
ENSBTAG00000029841	0.0975368	0	0.195074	NA	NA	1	1	0	0.153473	bta-mir-181a-2	bta-mir-181a-2 [Source:miRBase;Acc:MI0004757]
ENSBTAG00000029860	0.146648	0	0.293296	NA	NA	1	1	0	0.230748	bta-mir-20a	bta-mir-20a [Source:miRBase;Acc:MI0004741]
ENSBTAG00000029862	0.146648	0	0.293296	NA	NA	1	1	0	0.230748	bta-mir-204	bta-mir-204 [Source:miRBase;Acc:MI0005462]
ENSBTAG00000029887	0.146648	0	0.293296	NA	NA	1	1	0	0.230748	bta-mir-345	bta-mir-345 [Source:miRBase;Acc:MI0005019]
ENSBTAG00000029926	0.0975368	0	0.195074	NA	NA	1	1	0	0.153473	bta-mir-1-2	bta-mir-1-2 [Source:miRBase;Acc:MI0009718]
ENSBTAG00000029929	0.0975368	0	0.195074	NA	NA	1	1	0	0.153473	bta-mir-15b	bta-mir-15b [Source:miRBase;Acc:MI0005012]
ENSBTAG00000029932	0.391347	0	0.782694	NA	NA	1	1	0	0.615779	bta-mir-101	bta-mir-101 [Source:miRBase;Acc:MI0004735]
ENSBTAG00000029973	0.146648	0	0.293296	NA	NA	1	1	0	0.230748	bta-mir-18b	bta-mir-18b [Source:miRBase;Acc:MI0004732]
ENSBTAG00000030035	0.391347	0	0.782694	NA	NA	1	1	0	0.615779	bta-mir-544a	bta-mir-544a [Source:miRBase;Acc:MI0009862]
ENSBTAG00000030180	0.0975368	0	0.195074	NA	NA	1	1	0	0.153473	SHANK3	.
ENSBTAG00000030185	0.146648	0	0.293296	NA	NA	1	1	0	0.230748	.	.
ENSBTAG00000030375	0.391347	0	0.782694	NA	NA	1	1	0	0.615779	Q3Y687_BOVIN	WC1.3 tail Fragment [Source:UniProtKB/TrEMBL;Acc:Q3Y687]
ENSBTAG00000030388	0.391347	0	0.782694	NA	NA	1	1	0	0.615779	.	.
ENSBTAG00000030418	0.391347	0	0.782694	NA	NA	1	1	0	0.615779	Q2M2S3_BOVIN	OVOS2 protein [Source:UniProtKB/TrEMBL;Acc:Q2M2S3]
ENSBTAG00000030550	0.391347	0	0.782694	NA	NA	1	1	0	0.615779	LOC787081	.
ENSBTAG00000030553	0.391347	0	0.782694	NA	NA	1	1	0	0.615779	.	.
ENSBTAG00000030690	0.0975368	0	0.195074	NA	NA	1	1	0	0.153473	Q3MHR6_BOVIN	RADIL protein [Source:UniProtKB/TrEMBL;Acc:Q3MHR6]
ENSBTAG00000030728	0.146648	0	0.293296	NA	NA	1	1	0	0.230748	LOC787946	.
ENSBTAG00000030800	0.0975368	0	0.195074	NA	NA	1	1	0	0.153473	WFDC10B	WAP four-disulfide core domain 10B [Source:HGNC Symbol;Acc:20479]
ENSBTAG00000030820	0.0975368	0	0.195074	NA	NA	1	1	0	0.153473	NT5M	.
ENSBTAG00000030865	0.0975368	0	0.195074	NA	NA	1	1	0	0.153473	KRTAP10-12	PREDICTED: Bos taurus misc_RNA (LOC783811), miscRNA. [Source:RefSeq DNA;Acc:XR_042858]
ENSBTAG00000030889	0.391347	0	0.782694	NA	NA	1	1	0	0.615779	TPRXL	tetra-peptide repeat homeobox-like [Source:HGNC Symbol;Acc:32178]
ENSBTAG00000030922	0.0975368	0	0.195074	NA	NA	1	1	0	0.153473	Q32KU1_BOVIN	LOC616722 protein Fragment [Source:UniProtKB/TrEMBL;Acc:Q32KU1]
ENSBTAG00000030978	0.146648	0	0.293296	NA	NA	1	1	0	0.230748	.	.
ENSBTAG00000031139	0.146648	0	0.293296	NA	NA	1	1	0	0.230748	U1	U1 spliceosomal RNA [Source:RFAM;Acc:RF00003]
ENSBTAG00000031266	0.146648	0	0.293296	NA	NA	1	1	0	0.230748	5S_rRNA	5S ribosomal RNA [Source:RFAM;Acc:RF00001]
ENSBTAG00000031551	0.391347	0	0.782694	NA	NA	1	1	0	0.615779	PRSS53	.
ENSBTAG00000031685	0.0975368	0	0.195074	NA	NA	1	1	0	0.153473	LOC783232	.
ENSBTAG00000031725	0.0975368	0	0.195074	NA	NA	1	1	0	0.153473	LOC517833	.
ENSBTAG00000031730	0.391347	0	0.782694	NA	NA	1	1	0	0.615779	LOC507022	.
ENSBTAG00000031732	0.391347	0	0.782694	NA	NA	1	1	0	0.615779	5S_rRNA	5S ribosomal RNA [Source:RFAM;Acc:RF00001]
ENSBTAG00000031805	0.391347	0	0.782694	NA	NA	1	1	0	0.615779	5S_rRNA	5S ribosomal RNA [Source:RFAM;Acc:RF00001]
ENSBTAG00000031866	0.0975368	0	0.195074	NA	NA	1	1	0	0.153473	LOC537848	.
ENSBTAG00000031916	0.146648	0	0.293296	NA	NA	1	1	0	0.230748	LOC782546	PREDICTED: Bos taurus misc_RNA (LOC782546), miscRNA. [Source:RefSeq DNA;Acc:XR_027724]
ENSBTAG00000031926	0.0975368	0	0.195074	NA	NA	1	1	0	0.153473	.	.
ENSBTAG00000031935	0.391347	0	0.782694	NA	NA	1	1	0	0.615779	LOC784976	.
ENSBTAG00000032106	0.0975368	0	0.195074	NA	NA	1	1	0	0.153473	PPAPDC1A	.
ENSBTAG00000032190	0.391347	0	0.782694	NA	NA	1	1	0	0.615779	.	.
ENSBTAG00000032293	0.146648	0	0.293296	NA	NA	1	1	0	0.230748	LOC790600	.
ENSBTAG00000032407	0.0975368	0	0.195074	NA	NA	1	1	0	0.153473	U1	U1 spliceosomal RNA [Source:RFAM;Acc:RF00003]
ENSBTAG00000032460	0.0975368	0	0.195074	NA	NA	1	1	0	0.153473	LOC618112	.
ENSBTAG00000032461	0.0975368	0	0.195074	NA	NA	1	1	0	0.153473	LOC511509	.
ENSBTAG00000032497	0.0975368	0	0.195074	NA	NA	1	1	0	0.153473	.	.
ENSBTAG00000032521	0.0975368	0	0.195074	NA	NA	1	1	0	0.153473	PLEKHH2	pleckstrin homology domain containing, family H (with MyTH4 domain) member 2 [Source:HGNC Symbol;Acc:30506]
ENSBTAG00000032523	0.0975368	0	0.195074	NA	NA	1	1	0	0.153473	A6QM01_BOVIN	alpha-N-acetylglucosaminidase [Source:RefSeq peptide;Acc:NP_001095696]
ENSBTAG00000032727	0.0975368	0	0.195074	NA	NA	1	1	0	0.153473	LOC617043	.
ENSBTAG00000032730	0.0975368	0	0.195074	NA	NA	1	1	0	0.153473	Q32KQ8_BOVIN	HRASLS5 protein [Source:UniProtKB/TrEMBL;Acc:Q32KQ8]
ENSBTAG00000032801	0.146648	0	0.293296	NA	NA	1	1	0	0.230748	OR11H6	.
ENSBTAG00000032850	0.0975368	0	0.195074	NA	NA	1	1	0	0.153473	LIPG	.
ENSBTAG00000032884	0.0975368	0	0.195074	NA	NA	1	1	0	0.153473	STP2_BOVIN	Nuclear transition protein 2 (TP-2)(TP2) [Source:UniProtKB/Swiss-Prot;Acc:P26377]
ENSBTAG00000033250	0.146648	0	0.293296	NA	NA	1	1	0	0.230748	Q2KIQ6_BOVIN	SLC37A4 protein [Source:UniProtKB/TrEMBL;Acc:Q2KIQ6]
ENSBTAG00000033309	0.391347	0	0.782694	NA	NA	1	1	0	0.615779	5S_rRNA	5S ribosomal RNA [Source:RFAM;Acc:RF00001]
ENSBTAG00000033477	0.146648	0	0.293296	NA	NA	1	1	0	0.230748	LOC617011	.
ENSBTAG00000033511	0.0975368	0	0.195074	NA	NA	1	1	0	0.153473	LOC787455	.
ENSBTAG00000033617	0.0975368	0	0.195074	NA	NA	1	1	0	0.153473	.	.
ENSBTAG00000033621	0.0975368	0	0.195074	NA	NA	1	1	0	0.153473	CK075_BOVIN	UPF0443 protein C11orf75 homolog [Source:UniProtKB/Swiss-Prot;Acc:Q32PD9]
ENSBTAG00000033769	0.146648	0	0.293296	NA	NA	1	1	0	0.230748	LOC788741	.
ENSBTAG00000033837	0.146648	0	0.293296	NA	NA	1	1	0	0.230748	LOC526047	.
ENSBTAG00000033874	0.391347	0	0.782694	NA	NA	1	1	0	0.615779	.	.
ENSBTAG00000033961	0.146648	0	0.293296	NA	NA	1	1	0	0.230748	RNF217	.
ENSBTAG00000033967	0.391347	0	0.782694	NA	NA	1	1	0	0.615779	LOC783956	.
ENSBTAG00000033974	0.146648	0	0.293296	NA	NA	1	1	0	0.230748	.	.
ENSBTAG00000033993	0.391347	0	0.782694	NA	NA	1	1	0	0.615779	.	.
ENSBTAG00000034159	0.0975368	0	0.195074	NA	NA	1	1	0	0.153473	FCRLA	.
ENSBTAG00000034349	0.146648	0	0.293296	NA	NA	1	1	0	0.230748	.	.
ENSBTAG00000034384	0.146648	0	0.293296	NA	NA	1	1	0	0.230748	Q2T9N8_BOVIN	von Willebrand factor A domain containing 3B [Source:UniProtKB/TrEMBL;Acc:Q2T9N8]
ENSBTAG00000034555	0.0975368	0	0.195074	NA	NA	1	1	0	0.153473	.	.
ENSBTAG00000034567	0.146648	0	0.293296	NA	NA	1	1	0	0.230748	.	.
ENSBTAG00000034797	0.0975368	0	0.195074	NA	NA	1	1	0	0.153473	.	.
ENSBTAG00000035012	0.146648	0	0.293296	NA	NA	1	1	0	0.230748	LOC786811	.
ENSBTAG00000035040	0.146648	0	0.293296	NA	NA	1	1	0	0.230748	.	.
ENSBTAG00000035076	0.391347	0	0.782694	NA	NA	1	1	0	0.615779	.	.
ENSBTAG00000035631	0.391347	0	0.782694	NA	NA	1	1	0	0.615779	LOC787694	.
ENSBTAG00000035709	0.146648	0	0.293296	NA	NA	1	1	0	0.230748	Q0II45_BOVIN	LOC527795 protein Fragment [Source:UniProtKB/TrEMBL;Acc:Q0II45]
ENSBTAG00000035900	0.391347	0	0.782694	NA	NA	1	1	0	0.615779	GPR32	G protein-coupled receptor 32 [Source:HGNC Symbol;Acc:4487]
ENSBTAG00000035935	0.146648	0	0.293296	NA	NA	1	1	0	0.230748	Q32LI7_BOVIN	hypothetical protein LOC767965 [Source:RefSeq peptide;Acc:NP_001070501]
ENSBTAG00000035958	0.146648	0	0.293296	NA	NA	1	1	0	0.230748	.	.
ENSBTAG00000035988	0.146648	0	0.293296	NA	NA	1	1	0	0.230748	LOC785944	.
ENSBTAG00000035991	0.146648	0	0.293296	NA	NA	1	1	0	0.230748	5S_rRNA	5S ribosomal RNA [Source:RFAM;Acc:RF00001]
ENSBTAG00000036004	0.0975368	0	0.195074	NA	NA	1	1	0	0.153473	LOC789817	.
ENSBTAG00000036078	0.0975368	0	0.195074	NA	NA	1	1	0	0.153473	EMP1	.
ENSBTAG00000036132	0.391347	0	0.782694	NA	NA	1	1	0	0.615779	K1C28_BOVIN	Keratin, type I cytoskeletal 28 (Cytokeratin-28)(CK-28)(Keratin-28)(K28)(Type I inner root sheath-specific keratin-K25irs4) [Source:UniProtKB/Swiss-Prot;Acc:Q148H6]
ENSBTAG00000036141	0.0975368	0	0.195074	NA	NA	1	1	0	0.153473	K1C25_BOVIN	Keratin, type I cytoskeletal 25 (Cytokeratin-25)(CK-25)(Keratin-25)(K25)(Type I inner root sheath-specific keratin-K25irs1) [Source:UniProtKB/Swiss-Prot;Acc:Q0P5J4]
ENSBTAG00000036215	0.0975368	0	0.195074	NA	NA	1	1	0	0.153473	BOSTAUV1R433	.
ENSBTAG00000036248	0.391347	0	0.782694	NA	NA	1	1	0	0.615779	KCD19_BOVIN	BTB/POZ domain-containing protein KCTD19 [Source:UniProtKB/Swiss-Prot;Acc:A7YWH3]
ENSBTAG00000036276	0.0975368	0	0.195074	NA	NA	1	1	0	0.153473	5S_rRNA	5S ribosomal RNA [Source:RFAM;Acc:RF00001]
ENSBTAG00000036294	0.146648	0	0.293296	NA	NA	1	1	0	0.230748	.	.
ENSBTAG00000036397	0.0975368	0	0.195074	NA	NA	1	1	0	0.153473	bta-mir-302b	bta-mir-302b [Source:miRBase;Acc:MI0009793]
ENSBTAG00000036426	0.146648	0	0.293296	NA	NA	1	1	0	0.230748	bta-mir-154	bta-mir-154 [Source:miRBase;Acc:MI0009751]
ENSBTAG00000036440	0.0975368	0	0.195074	NA	NA	1	1	0	0.153473	.	.
ENSBTAG00000036475	0.391347	0	0.782694	NA	NA	1	1	0	0.615779	5S_rRNA	5S ribosomal RNA [Source:RFAM;Acc:RF00001]
ENSBTAG00000036542	0.0975368	0	0.195074	NA	NA	1	1	0	0.153473	5S_rRNA	5S ribosomal RNA [Source:RFAM;Acc:RF00001]
ENSBTAG00000036646	0.391347	0	0.782694	NA	NA	1	1	0	0.615779	5S_rRNA	5S ribosomal RNA [Source:RFAM;Acc:RF00001]
ENSBTAG00000036807	0.0975368	0	0.195074	NA	NA	1	1	0	0.153473	5S_rRNA	5S ribosomal RNA [Source:RFAM;Acc:RF00001]
ENSBTAG00000036856	0.0975368	0	0.195074	NA	NA	1	1	0	0.153473	5S_rRNA	5S ribosomal RNA [Source:RFAM;Acc:RF00001]
ENSBTAG00000037110	0.0975368	0	0.195074	NA	NA	1	1	0	0.153473	U12	U12 minor spliceosomal RNA [Source:RFAM;Acc:RF00007]
ENSBTAG00000037206	0.0975368	0	0.195074	NA	NA	1	1	0	0.153473	U1	U1 spliceosomal RNA [Source:RFAM;Acc:RF00003]
ENSBTAG00000037259	0.146648	0	0.293296	NA	NA	1	1	0	0.230748	.	.
ENSBTAG00000037406	0.146648	0	0.293296	NA	NA	1	1	0	0.230748	.	.
ENSBTAG00000037449	0.146648	0	0.293296	NA	NA	1	1	0	0.230748	ACSM5	.
ENSBTAG00000037460	0.0975368	0	0.195074	NA	NA	1	1	0	0.153473	.	.
ENSBTAG00000037528	0.0975368	0	0.195074	NA	NA	1	1	0	0.153473	.	.
ENSBTAG00000037533	0.0975368	0	0.195074	NA	NA	1	1	0	0.153473	CO4_BOVIN	Complement C4 Precursor; Fragments [Contains Complement C4 alpha chain;C4a anaphylatoxin;Complement C4 gamma chain] [Source:UniProtKB/Swiss-Prot;Acc:P01030]
ENSBTAG00000037536	0.146648	0	0.293296	NA	NA	1	1	0	0.230748	LOC785162	.
ENSBTAG00000037583	0.0975368	0	0.195074	NA	NA	1	1	0	0.153473	LOC532075	.
ENSBTAG00000037628	0.0975368	0	0.195074	NA	NA	1	1	0	0.153473	LOC785040	.
ENSBTAG00000037713	0.0975368	0	0.195074	NA	NA	1	1	0	0.153473	LOC785819	.
ENSBTAG00000037743	0.0975368	0	0.195074	NA	NA	1	1	0	0.153473	LOC507706	.
ENSBTAG00000037755	0.146648	0	0.293296	NA	NA	1	1	0	0.230748	LOC788687	.
ENSBTAG00000037767	0.391347	0	0.782694	NA	NA	1	1	0	0.615779	OR1N1	.
ENSBTAG00000037800	0.146648	0	0.293296	NA	NA	1	1	0	0.230748	B7T153_BOVIN	APOBEC3Z1 [Source:UniProtKB/TrEMBL;Acc:B7T153]
ENSBTAG00000037809	0.0975368	0	0.195074	NA	NA	1	1	0	0.153473	LOC615000	.
ENSBTAG00000037833	0.391347	0	0.782694	NA	NA	1	1	0	0.615779	.	.
ENSBTAG00000037850	0.146648	0	0.293296	NA	NA	1	1	0	0.230748	.	.
ENSBTAG00000037871	0.146648	0	0.293296	NA	NA	1	1	0	0.230748	5S_rRNA	5S ribosomal RNA [Source:RFAM;Acc:RF00001]
ENSBTAG00000037872	0.0975368	0	0.195074	NA	NA	1	1	0	0.153473	KRT38	.
ENSBTAG00000037873	0.0975368	0	0.195074	NA	NA	1	1	0	0.153473	LOC784434	.
ENSBTAG00000037902	0.0975368	0	0.195074	NA	NA	1	1	0	0.153473	A8VGV0_BOVIN	LOC614396 protein [Source:UniProtKB/TrEMBL;Acc:A8VGV0]
ENSBTAG00000037911	0.0975368	0	0.195074	NA	NA	1	1	0	0.153473	LOC531097	.
ENSBTAG00000037952	0.0975368	0	0.195074	NA	NA	1	1	0	0.153473	LOC789900	.
ENSBTAG00000037989	0.146648	0	0.293296	NA	NA	1	1	0	0.230748	.	.
ENSBTAG00000037994	0.146648	0	0.293296	NA	NA	1	1	0	0.230748	.	.
ENSBTAG00000037997	0.0975368	0	0.195074	NA	NA	1	1	0	0.153473	OR13F1	.
ENSBTAG00000038004	0.0975368	0	0.195074	NA	NA	1	1	0	0.153473	LOC781430	.
ENSBTAG00000038023	0.391347	0	0.782694	NA	NA	1	1	0	0.615779	.	.
ENSBTAG00000038029	0.0975368	0	0.195074	NA	NA	1	1	0	0.153473	LOC100138895	.
ENSBTAG00000038057	0.391347	0	0.782694	NA	NA	1	1	0	0.615779	.	.
ENSBTAG00000038110	0.146648	0	0.293296	NA	NA	1	1	0	0.230748	.	.
ENSBTAG00000038170	0.391347	0	0.782694	NA	NA	1	1	0	0.615779	LOC788750	.
ENSBTAG00000038188	0.391347	0	0.782694	NA	NA	1	1	0	0.615779	LOC785683	.
ENSBTAG00000038220	0.0975368	0	0.195074	NA	NA	1	1	0	0.153473	.	.
ENSBTAG00000038237	0.146648	0	0.293296	NA	NA	1	1	0	0.230748	KPRP	.
ENSBTAG00000038254	0.146648	0	0.293296	NA	NA	1	1	0	0.230748	.	.
ENSBTAG00000038255	0.146648	0	0.293296	NA	NA	1	1	0	0.230748	LOC789047	PREDICTED: Bos taurus misc_RNA (LOC789047), miscRNA. [Source:RefSeq DNA;Acc:XR_028720]
ENSBTAG00000038382	0.0975368	0	0.195074	NA	NA	1	1	0	0.153473	.	.
ENSBTAG00000038383	0.0975368	0	0.195074	NA	NA	1	1	0	0.153473	5S_rRNA	5S ribosomal RNA [Source:RFAM;Acc:RF00001]
ENSBTAG00000038393	0.391347	0	0.782694	NA	NA	1	1	0	0.615779	LOC788998	.
ENSBTAG00000038476	0.146648	0	0.293296	NA	NA	1	1	0	0.230748	Q2QJG7_BOVIN	Histone H2A Fragment [Source:UniProtKB/TrEMBL;Acc:Q2QJG7]
ENSBTAG00000038483	0.0975368	0	0.195074	NA	NA	1	1	0	0.153473	LOC616737	.
ENSBTAG00000038514	0.391347	0	0.782694	NA	NA	1	1	0	0.615779	.	.
ENSBTAG00000038546	0.0975368	0	0.195074	NA	NA	1	1	0	0.153473	bta-mir-1284	bta-mir-1284 [Source:miRBase;Acc:MI0010456]
ENSBTAG00000038563	0.391347	0	0.782694	NA	NA	1	1	0	0.615779	LOC519916	.
ENSBTAG00000038588	0.146648	0	0.293296	NA	NA	1	1	0	0.230748	CTRL	chymotrypsin-like [Source:HGNC Symbol;Acc:2524]
ENSBTAG00000038589	0.146648	0	0.293296	NA	NA	1	1	0	0.230748	ZNF157	zinc finger protein 157 [Source:HGNC Symbol;Acc:12942]
ENSBTAG00000038623	0.146648	0	0.293296	NA	NA	1	1	0	0.230748	LOC616651	.
ENSBTAG00000038645	0.146648	0	0.293296	NA	NA	1	1	0	0.230748	LOC788687	.
ENSBTAG00000038647	0.0975368	0	0.195074	NA	NA	1	1	0	0.153473	.	.
ENSBTAG00000038694	0.146648	0	0.293296	NA	NA	1	1	0	0.230748	.	.
ENSBTAG00000038707	0.146648	0	0.293296	NA	NA	1	1	0	0.230748	.	.
ENSBTAG00000038746	0.391347	0	0.782694	NA	NA	1	1	0	0.615779	LOC521256	.
ENSBTAG00000038798	0.146648	0	0.293296	NA	NA	1	1	0	0.230748	LOC506670	.
ENSBTAG00000038807	0.391347	0	0.782694	NA	NA	1	1	0	0.615779	.	.
ENSBTAG00000038813	0.146648	0	0.293296	NA	NA	1	1	0	0.230748	5S_rRNA	5S ribosomal RNA [Source:RFAM;Acc:RF00001]
ENSBTAG00000038824	0.146648	0	0.293296	NA	NA	1	1	0	0.230748	LOC788806	.
ENSBTAG00000038846	0.391347	0	0.782694	NA	NA	1	1	0	0.615779	OR52E2	.
ENSBTAG00000038849	0.391347	0	0.782694	NA	NA	1	1	0	0.615779	A6QNN1_BOVIN	triadin [Source:RefSeq peptide;Acc:NP_001096750]
ENSBTAG00000038870	0.0975368	0	0.195074	NA	NA	1	1	0	0.153473	LOC616138	.
ENSBTAG00000038876	0.0975368	0	0.195074	NA	NA	1	1	0	0.153473	.	.
ENSBTAG00000038907	0.146648	0	0.293296	NA	NA	1	1	0	0.230748	Q3Y688_BOVIN	WC1.2 tail Fragment [Source:UniProtKB/TrEMBL;Acc:Q3Y688]
ENSBTAG00000038908	0.391347	0	0.782694	NA	NA	1	1	0	0.615779	LOC529518	.
ENSBTAG00000038978	0.0975368	0	0.195074	NA	NA	1	1	0	0.153473	.	.
ENSBTAG00000039002	0.391347	0	0.782694	NA	NA	1	1	0	0.615779	.	.
ENSBTAG00000039032	0.0975368	0	0.195074	NA	NA	1	1	0	0.153473	.	.
ENSBTAG00000039043	0.391347	0	0.782694	NA	NA	1	1	0	0.615779	LOC784514	.
ENSBTAG00000039053	0.146648	0	0.293296	NA	NA	1	1	0	0.230748	.	.
ENSBTAG00000039072	0.146648	0	0.293296	NA	NA	1	1	0	0.230748	LOC788806	.
ENSBTAG00000039080	0.146648	0	0.293296	NA	NA	1	1	0	0.230748	SLC22A3	PREDICTED: Bos taurus misc_RNA (LOC535665), partial miscRNA. [Source:RefSeq DNA;Acc:XR_042727]
ENSBTAG00000039084	0.0975368	0	0.195074	NA	NA	1	1	0	0.153473	.	.
ENSBTAG00000039128	0.391347	0	0.782694	NA	NA	1	1	0	0.615779	.	.
ENSBTAG00000039142	0.146648	0	0.293296	NA	NA	1	1	0	0.230748	LOC618064	.
ENSBTAG00000039217	0.146648	0	0.293296	NA	NA	1	1	0	0.230748	LOC788917	.
ENSBTAG00000039239	0.146648	0	0.293296	NA	NA	1	1	0	0.230748	LOC524499	.
ENSBTAG00000039300	0.0975368	0	0.195074	NA	NA	1	1	0	0.153473	LOC513948	.
ENSBTAG00000039351	0.391347	0	0.782694	NA	NA	1	1	0	0.615779	.	.
ENSBTAG00000039359	0.0975368	0	0.195074	NA	NA	1	1	0	0.153473	5S_rRNA	5S ribosomal RNA [Source:RFAM;Acc:RF00001]
ENSBTAG00000039536	0.0975368	0	0.195074	NA	NA	1	1	0	0.153473	.	.
ENSBTAG00000039562	0.0975368	0	0.195074	NA	NA	1	1	0	0.153473	OR12D3	.
ENSBTAG00000039641	0.0975368	0	0.195074	NA	NA	1	1	0	0.153473	LOC785040	.
ENSBTAG00000039642	0.0975368	0	0.195074	NA	NA	1	1	0	0.153473	.	.
ENSBTAG00000039656	0.391347	0	0.782694	NA	NA	1	1	0	0.615779	.	.
ENSBTAG00000039665	0.0975368	0	0.195074	NA	NA	1	1	0	0.153473	5S_rRNA	5S ribosomal RNA [Source:RFAM;Acc:RF00001]
ENSBTAG00000039674	0.391347	0	0.782694	NA	NA	1	1	0	0.615779	.	.
ENSBTAG00000039743	0.391347	0	0.782694	NA	NA	1	1	0	0.615779	ZMAT1	.
ENSBTAG00000039753	0.391347	0	0.782694	NA	NA	1	1	0	0.615779	.	.
ENSBTAG00000039755	0.391347	0	0.782694	NA	NA	1	1	0	0.615779	DMBT1	deleted in malignant brain tumors 1 [Source:HGNC Symbol;Acc:2926]
ENSBTAG00000039759	0.146648	0	0.293296	NA	NA	1	1	0	0.230748	LOC788554	.
ENSBTAG00000039783	0.0975368	0	0.195074	NA	NA	1	1	0	0.153473	.	.
ENSBTAG00000039800	0.146648	0	0.293296	NA	NA	1	1	0	0.230748	LOC790400	.
ENSBTAG00000039807	0.391347	0	0.782694	NA	NA	1	1	0	0.615779	LOC616970	.
ENSBTAG00000039810	0.0975368	0	0.195074	NA	NA	1	1	0	0.153473	.	.
ENSBTAG00000039857	0.391347	0	0.782694	NA	NA	1	1	0	0.615779	.	.
ENSBTAG00000039863	0.0975368	0	0.195074	NA	NA	1	1	0	0.153473	.	.
ENSBTAG00000039865	0.0975368	0	0.195074	NA	NA	1	1	0	0.153473	.	.
ENSBTAG00000039897	0.0975368	0	0.195074	NA	NA	1	1	0	0.153473	.	.
ENSBTAG00000039912	0.0975368	0	0.195074	NA	NA	1	1	0	0.153473	U1	U1 spliceosomal RNA [Source:RFAM;Acc:RF00003]
ENSBTAG00000039915	0.391347	0	0.782694	NA	NA	1	1	0	0.615779	LOC521256	.
ENSBTAG00000039996	0.0975368	0	0.195074	NA	NA	1	1	0	0.153473	LOC785565	.
ENSBTAG00000040014	0.0975368	0	0.195074	NA	NA	1	1	0	0.153473	SPDYE4	.
ENSBTAG00000040064	0.146648	0	0.293296	NA	NA	1	1	0	0.230748	LOC790400	.
ENSBTAG00000040107	0.0975368	0	0.195074	NA	NA	1	1	0	0.153473	5S_rRNA	5S ribosomal RNA [Source:RFAM;Acc:RF00001]
ENSBTAG00000040109	0.0975368	0	0.195074	NA	NA	1	1	0	0.153473	OR6T1	.
ENSBTAG00000040114	0.0975368	0	0.195074	NA	NA	1	1	0	0.153473	.	.
ENSBTAG00000040116	0.0975368	0	0.195074	NA	NA	1	1	0	0.153473	H1FX	.
ENSBTAG00000040178	0.391347	0	0.782694	NA	NA	1	1	0	0.615779	.	.
ENSBTAG00000040225	0.391347	0	0.782694	NA	NA	1	1	0	0.615779	.	.
ENSBTAG00000040247	0.0975368	0	0.195074	NA	NA	1	1	0	0.153473	.	.
ENSBTAG00000040252	0.0975368	0	0.195074	NA	NA	1	1	0	0.153473	LOC507563	.
ENSBTAG00000040264	0.0975368	0	0.195074	NA	NA	1	1	0	0.153473	LOC790889	.
ENSBTAG00000040288	0.0975368	0	0.195074	NA	NA	1	1	0	0.153473	.	.
ENSBTAG00000040319	0.0975368	0	0.195074	NA	NA	1	1	0	0.153473	LOC783313	.
ENSBTAG00000040359	0.0975368	0	0.195074	NA	NA	1	1	0	0.153473	5S_rRNA	5S ribosomal RNA [Source:RFAM;Acc:RF00001]
ENSBTAG00000040369	0.0975368	0	0.195074	NA	NA	1	1	0	0.153473	.	.
ENSBTAG00000040376	0.391347	0	0.782694	NA	NA	1	1	0	0.615779	LOC788873	.
ENSBTAG00000040383	0.391347	0	0.782694	NA	NA	1	1	0	0.615779	C4orf22	chromosome 4 open reading frame 22 [Source:HGNC Symbol;Acc:28554]
ENSBTAG00000040413	0.391347	0	0.782694	NA	NA	1	1	0	0.615779	CES3	.
ENSBTAG00000040433	0.391347	0	0.782694	NA	NA	1	1	0	0.615779	LOC788873	.
[truncated: 32,873 more rows]

## Sheet: DEG ICM 
geneID	baseMean	baseMean Control	baseMean CSF2	foldChange	log2FoldChange	pval	padj	resVarControl	resVarCSF2	symbol	description
ENSBTAG00000025450	355.906	635.112	76.7007	0.120767	-3.0497	2.05408e-21	5.9593e-17	69.6482	0.00375617	A1A4I2_BOVIN	PREDICTED: Bos taurus misc_RNA (LOC540504), miscRNA. [Source:RefSeq DNA;Acc:XR_027663]
100298605	49.3501	88.6334	10.0669	0.113579	-3.13824	3.95084e-11	5.73109e-07	15.2145	0.0358235	LOC100298605	PREDICTED: Bos taurus olfactory receptor family 5, subfamily T,
ENSBTAG00000039787	270.914	97.6127	444.214	4.55078	2.18611	9.41787e-11	9.10771e-07	2.09576	5.50593	CASK_BOVIN	Kappa-casein Precursor [Contains Casoxin-C;Casoxin-6;Casoxin-A;Casoxin-B;Casoplatelin] [Source:UniProtKB/Swiss-Prot;Acc:P02668]
ENSBTAG00000005477	287.567	43.3231	531.811	12.2755	3.61771	1.05817e-09	7.67493e-06	0.00530393	104.82	LAPM5_BOVIN	Lysosomal-associated transmembrane protein 5 (Lysosomal-associated multitransmembrane protein 5) [Source:UniProtKB/Swiss-Prot;Acc:Q2KJA5]
ENSBTAG00000012201	134.062	37.2596	230.865	6.19612	2.63137	1.84755e-09	8.93352e-06	0.164031	19.618	CYP3A5	cytochrome P450, subfamily IIIA (niphedipine oxidase), polypeptide 4 [Source:RefSeq peptide;Acc:NP_776956]
ENSBTAG00000039035	134.657	240.005	29.3094	0.12212	-3.03363	1.77307e-09	8.93352e-06	14.1235	0.0839341	HSPA6	.
781002	88.6644	25.1496	152.179	6.05096	2.59716	1.24763e-08	5.17087e-05	0.0525782	5.37966	LOC781002	PREDICTED: Bos taurus serine incorporator 1-like (LOC781002)
ENSBTAG00000006769	127.633	183.594	71.6713	0.39038	-1.35705	6.39e-07	0.00231733	8.19969	1.92402	3BHS_BOVIN	3 beta-hydroxysteroid dehydrogenase/Delta 5-->4-isomerase (3-beta-HSD) [Includes 3-beta-hydroxy-Delta(5)-steroid dehydrogenase(EC 1.1.1.145)(3-beta-hydroxy-5-ene steroid dehydrogenase)(Progesterone reductase);Steroid Delta-isomerase(EC 5.3.3.1)(Delta-5-3-
533581	20.2377	38.522	1.95348	0.0507107	-4.30157	1.8733e-06	0.00596174	4.03945	0.0400499	CMYA5	PREDICTED: Bos taurus hypothetical LOC533581 (CMYA5)
ENSBTAG00000001526	5.10576	10.2115	0	0	NA	2.05492e-06	0.00596174	6.0159	0	.	.
ENSBTAG00000012794	32.4757	56.166	8.78551	0.156421	-2.6765	4.68021e-06	0.0123439	6.17477	0.508791	PH4H_BOVIN	Phenylalanine-4-hydroxylase (PAH)(EC 1.14.16.1)(Phe-4-monooxygenase) [Source:UniProtKB/Swiss-Prot;Acc:Q2KIH7]
ENSBTAG00000020491	48.9459	85.2845	12.6073	0.147826	-2.75803	5.35874e-06	0.0129557	22.6556	0.203185	Q29RR8_BOVIN	SRY (sex determining region Y)-box 30 [Source:RefSeq peptide;Acc:NP_001039894]
ENSBTAG00000021787	109.689	187.925	31.4521	0.167365	-2.57893	6.02046e-06	0.0134358	29.5639	0.125345	Q2T9S9_BOVIN	progestin and adipoQ receptor family member VII [Source:RefSeq peptide;Acc:NP_001033642]
100294956	20.7858	4.38549	37.1862	8.47938	3.08396	6.51931e-06	0.0135099	0.0099599	9.20606	LOC100294956	PREDICTED: Bos taurus olfactory receptor 1239-like (LOC100294956)
788582	45.995	79.5871	12.4029	0.155841	-2.68185	7.09117e-06	0.0137153	7.02986	0.13502	MUC3A	PREDICTED: Bos taurus mucin 3B (MUC3A) partial
ENSBTAG00000038462	50.7256	17.8268	83.6244	4.69093	2.22988	7.59494e-06	0.0137715	0.256504	4.43394	TM182_BOVIN	Transmembrane protein 182 Precursor [Source:UniProtKB/Swiss-Prot;Acc:A4IF75]
519500	12.2711	1.71717	22.825	13.2922	3.73251	1.17885e-05	0.0190005	0.0705006	12.0251	C6H4ORF31	PREDICTED: Bos taurus chromosome 4 open reading frame 31 ortholog
618023	58.6561	87.3992	29.9131	0.342258	-1.54684	1.11737e-05	0.0190005	8.30615	0.554147	LOC618023	PREDICTED: Bos taurus Eso3 protein-like (LOC618023)
ENSBTAG00000000133	824.386	1156.85	491.925	0.425229	-1.23369	1.57279e-05	0.0240157	4.40322	3.16493	Q2KIW2_BOVIN	CD68 molecule [Source:RefSeq peptide;Acc:NP_001039367]
ENSBTAG00000011580	243.514	345.625	141.404	0.409125	-1.28939	1.77405e-05	0.0257344	14.3982	0.495584	DAG1_BOVIN	Dystroglycan Precursor (Dystrophin-associated glycoprotein 1) [Contains Alpha-dystroglycan(Alpha-DG);Beta-dystroglycan(Beta-DG)] [Source:UniProtKB/Swiss-Prot;Acc:O18738]
ENSBTAG00000015792	115.814	162.42	69.2082	0.426106	-1.23072	1.90734e-05	0.0259346	8.9494	0.977432	LOC787705	.
ENSBTAG00000018604	84.808	127.108	42.5077	0.334421	-1.58026	1.96664e-05	0.0259346	6.78536	0.153136	A6QLV9_BOVIN	sema domain, immunoglobulin domain (Ig), transmembrane domain (TM) and short cytoplasmic domain, (semaphorin) 4G [Source:RefSeq peptide;Acc:NP_001094587]
ENSBTAG00000013641	520.111	835.36	204.862	0.245238	-2.02774	2.22641e-05	0.0280838	21.6783	1.12255	A2VE51_BOVIN	BCL2-associated athanogene 3 [Source:RefSeq peptide;Acc:NP_001075940]
517537	11.3686	1.44769	21.2894	14.7058	3.87832	3.72689e-05	0.0450519	0.00648855	3.4084	FRMPD3	PREDICTED: Bos taurus focal adhesion kinase 1-like (FRMPD3)
ENSBTAG00000039348	6.12674	11.6669	0.586591	0.0502782	-4.31392	3.98665e-05	0.0462643	3.45524	0.0756929	.	.
100337402	5223.46	6733.4	3713.53	0.551509	-0.858545	4.83819e-05	0.0539867	24.4437	2.30666	LOC100337402	The sequence of the transcript was modified to
ENSBTAG00000013541	27.8379	40.5171	15.1587	0.37413	-1.41839	5.32196e-05	0.0571855	3.42184	2.12014	LMO3_BOVIN	LIM domain only protein 3 (LMO-3) [Source:UniProtKB/Swiss-Prot;Acc:Q2KIA3]
ENSBTAG00000006722	3.56163	7.12327	0	0	NA	6.18055e-05	0.0640393	2.62015	0	FGF16	.
616071	18.102	29.0667	7.13732	0.24555	-2.02591	6.58184e-05	0.0658456	5.11984	0.19608	LOC616071	PREDICTED: Bos taurus sodium- and chloride-dependent GABA
ENSBTAG00000008182	582.357	816.138	348.576	0.427104	-1.22734	8.36921e-05	0.0809358	8.97063	2.85194	A6QLQ3_BOVIN	FBJ murine osteosarcoma viral oncogene homolog B [Source:RefSeq peptide;Acc:NP_001095718]
ENSBTAG00000021119	1735.11	2594.11	876.118	0.337734	-1.56604	8.97212e-05	0.0835503	8.63063	2.40353	Q58D57_BOVIN	teratocarcinoma-derived growth factor 1 [Source:RefSeq peptide;Acc:NP_001073827]
ENSBTAG00000001112	9.62549	16.6106	2.64035	0.158955	-2.65331	9.21553e-05	0.0835503	2.14399	0.128401	SMOX	spermine oxidase [Source:HGNC Symbol;Acc:15862]
ENSBTAG00000023623	6.34303	0.589099	12.097	20.5347	4.35999	0.000103906	0.0913491	0.0769062	6.17811	LOC511678	.
100138989	70.2006	114.614	25.7867	0.224987	-2.15209	0.000110983	0.0947012	0.777597	0.124082	LOC100138989	The sequence of the transcript was modified to
100336150	11.5696	2.23299	20.9061	9.3624	3.22688	0.000125024	0.103634	0.382408	1.01095	LOC100336150	PREDICTED: Bos taurus hypothetical protein LOC100336150
540504	3.12655	6.2531	0	0	NA	0.00015351	0.123712	2.02533	0	SYNE2	PREDICTED: Bos taurus spectrin repeat containing nuclear envelope
ENSBTAG00000038928	5.58102	11.162	0	0	NA	0.000158993	0.124668	5.58787	0	LOC511103	.
ENSBTAG00000011459	35.4274	56.9761	13.8787	0.243588	-2.03749	0.000183082	0.139778	0.078284	0.180704	A0JNI2_BOVIN	kelch-like 10 [Source:RefSeq peptide;Acc:NP_001071501]
ENSBTAG00000038962	2.84743	5.69486	0	0	NA	0.000200619	0.14924	2.55483	0	.	.
ENSBTAG00000011734	84.9302	126.461	43.3996	0.343186	-1.54294	0.000209005	0.151591	4.97776	0.230422	ANKR1_BOVIN	Ankyrin repeat domain-containing protein 1 [Source:UniProtKB/Swiss-Prot;Acc:Q3ZBX7]
ENSBTAG00000008703	57.7896	85.5738	30.0055	0.350639	-1.51194	0.000225978	0.156097	1.77327	0.224738	A0JNE6_BOVIN	protein kinase, interferon-inducible double stranded RNA dependent [Source:RefSeq peptide;Acc:NP_835210]
504348	22.9337	39.815	6.05242	0.152013	-2.71773	0.000225393	0.156097	1.89421	0.264164	C3H1orf189	upstream in-frame stop codon
ENSBTAG00000017753	1142.96	1562.04	723.886	0.463425	-1.10959	0.000236563	0.159608	6.906	0.121995	A4_BOVIN	Amyloid beta A4 protein Fragment (Alzheimer disease amyloid A4 protein homolog)(ABPP)(APP) [Contains Soluble APP-beta(S-APP-beta);CTF-alpha;Beta-amyloid protein 42(Beta-APP42);Beta-amyloid protein 40(Beta-APP40);Gamma-secretase C-terminal fragment 59(Gamm
ENSBTAG00000031772	10.0175	17.5921	2.44288	0.138862	-2.84828	0.000245283	0.161731	1.4411	0.000864933	PROD2_BOVIN	Probable proline dehydrogenase 2 (EC 1.5.99.8)(Probable proline oxidase 2) [Source:UniProtKB/Swiss-Prot;Acc:A6QQ74]
ENSBTAG00000006326	196.637	272.126	121.147	0.445189	-1.16751	0.000319086	0.188776	11.1184	0.381964	ALDH1L2	PREDICTED: Bos taurus misc_RNA (LOC516864), miscRNA. [Source:RefSeq DNA;Acc:XR_028169]
ENSBTAG00000013148	38.691	63.3316	14.0504	0.221855	-2.17231	0.000319346	0.188776	5.82341	1.44129	CLD1_BOVIN	Claudin-1 [Source:UniProtKB/Swiss-Prot;Acc:Q6L708]
100335650	8.61366	14.6852	2.54213	0.173108	-2.53025	0.000301458	0.188776	1.52098	0.123182	LOC100335650	PREDICTED: Bos taurus killer cell immunoglobulin-like receptor
ENSBTAG00000026769	10.5108	18.2854	2.73617	0.149637	-2.74046	0.000331472	0.188776	1.44942	0.0125857	ASCL2_BOVIN	Achaete-scute homolog 2 (Mash2) [Source:UniProtKB/Swiss-Prot;Acc:Q2EGB9]
521961	6.2201	11.4624	0.977768	0.0853019	-3.55128	0.000331849	0.188776	0.317623	0.0970113	VAV3	PREDICTED: Bos taurus vav 3 guanine nucleotide exchange factor
ENSBTAG00000014169	4.03947	7.78565	0.293296	0.0376713	-4.73039	0.000328799	0.188776	2.86997	0.0367907	PCDH19	.
ENSBTAG00000039028	6.51924	12.6483	0.390147	0.0308457	-5.01878	0.000317612	0.188776	0.995656	0.0325272	A1A4Q6_BOVIN	hypothetical protein LOC783871 [Source:RefSeq peptide;Acc:NP_001073822]
ENSBTAG00000004905	524.731	664.407	385.054	0.579545	-0.787007	0.000380339	0.2122	22.4571	2.73103	K1C19_BOVIN	Keratin, type I cytoskeletal 19 (Cytokeratin-19)(CK-19)(Keratin-19)(K19) [Source:UniProtKB/Swiss-Prot;Acc:P08728]
ENSBTAG00000002977	114.378	164.475	64.2813	0.390827	-1.3554	0.00040719	0.222894	5.37767	0.122009	ECE1_BOVIN	Endothelin-converting enzyme 1 (ECE-1)(EC 3.4.24.71) [Source:UniProtKB/Swiss-Prot;Acc:P42891]
ENSBTAG00000022937	19.8554	33.9442	5.76667	0.169887	-2.55735	0.000477296	0.256432	3.38084	0.0247318	A6Q0N6_BOVIN	intelectin [Source:RefSeq peptide;Acc:NP_001094533]
518914	35.4523	6.43385	64.4708	10.0206	3.32489	0.000494894	0.258776	0.00675267	26.9761	LAMC3	PREDICTED: Bos taurus laminin gamma 3 (LAMC3),
ENSBTAG00000003668	131.332	199.944	62.7194	0.313685	-1.67261	0.000499499	0.258776	4.02845	1.12399	LOC511907	.
ENSBTAG00000001748	20.9762	32.57	9.38238	0.288069	-1.79552	0.00051916	0.259687	3.50157	0.0401414	TRI45_BOVIN	Tripartite motif-containing protein 45 [Source:UniProtKB/Swiss-Prot;Acc:Q5BIM1]
100138355	12.9151	22.6047	3.22557	0.142695	-2.809	0.000518505	0.259687	0.395584	0.0341119	LOC100138355	PREDICTED: Bos taurus DEAD/H (Asp-Glu-Ala-Asp/His) box polypeptide
ENSBTAG00000015624	9.9561	15.8061	4.10614	0.259783	-1.94462	0.00055501	0.272914	3.27626	0.581707	Q45KY0_BOVIN	Vav 3 protein Fragment [Source:UniProtKB/TrEMBL;Acc:Q45KY0]
ENSBTAG00000030399	3.60886	0	7.21773	NA	NA	0.000685632	0.331526	0	4.82041	.	.
783509	108.386	146.114	70.6589	0.483588	-1.04815	0.000741594	0.352707	8.9436	0.199858	LOC783509	PREDICTED: Bos taurus similar to mCG1035526 (LOC783509)
ENSBTAG00000024952	2.48923	4.97847	0	0	NA	0.000782723	0.366264	1.03368	0	OR5AK2	olfactory receptor, family 5, subfamily AK, member 2 [Source:HGNC Symbol;Acc:15251]
100337056	4.44547	0	8.89093	NA	NA	0.00086259	0.39723	0	1.21501	LOC100337056	PREDICTED: Bos taurus aldo-keto reductase family 1 member C3
ENSBTAG00000020143	117.43	167.064	67.7947	0.4058	-1.30116	0.000880632	0.399201	3.7909	0.310169	RDH10_BOVIN	Retinol dehydrogenase 10 (EC 1.1.1.300) [Source:UniProtKB/Swiss-Prot;Acc:Q8HZT6]
540190	41.1627	65.7098	16.6155	0.252862	-1.98358	0.000931235	0.415646	6.88971	0.0630022	HSPA1L	heat shock 70 kDa protein; Provisional; Region:
617763	7.79407	13.4375	2.15061	0.160045	-2.64345	0.000954307	0.41949	0.0800403	0.227737	LOC617763	PREDICTED: Bos taurus olfactory receptor family 52, subfamily B,
ENSBTAG00000038992	3.40794	6.52259	0.293296	0.0449661	-4.47502	0.00100051	0.433237	2.2808	0.0463266	STK11IP	.
783813	71.3368	99.4712	43.2024	0.434321	-1.20317	0.00102223	0.436133	4.07677	0.347646	DPPA4	PREDICTED: Bos taurus developmental pluripotency associated 4-like
ENSBTAG00000019779	96.6024	145.528	47.6765	0.327609	-1.60995	0.00105994	0.4393	1.55804	0.227742	RB39B_BOVIN	Ras-related protein Rab-39B [Source:UniProtKB/Swiss-Prot;Acc:Q17QU4]
524212	4.52104	8.65193	0.390147	0.0450937	-4.47093	0.00105688	0.4393	1.67316	0.0533603	GRIN2A	PREDICTED: Bos taurus glutamate receptor ionotropic, N-methyl
ENSBTAG00000005359	6.78169	0.858586	12.7048	14.7974	3.88727	0.00107772	0.440376	0.0439405	1.2614	TGFB2_BOVIN	Transforming growth factor beta-2 Precursor (TGF-beta-2)(Milk growth factor)(MGF) [Source:UniProtKB/Swiss-Prot;Acc:P21214]
539821	40.8619	59.5381	22.1858	0.372631	-1.42418	0.00109297	0.440408	2.27024	0.0699095	LOC539821	Derived by automated computational analysis using
506034	8.11526	1.97508	14.2554	7.21766	2.85153	0.00113956	0.440811	0.28657	2.17572	LOC506034	PREDICTED: Bos taurus olfactory receptor family 5, subfamily I,
506828	16.3189	27.3585	5.27933	0.192969	-2.37356	0.00111529	0.440811	7.50864	0.177862	LOC506828	PREDICTED: Bos taurus Alpha-2-macroglobulin-like (LOC506828)
ENSBTAG00000018784	165.222	222.467	107.977	0.48536	-1.04287	0.00126062	0.481225	5.69975	0.0608327	CATZ_BOVIN	Cathepsin Z Precursor (EC 3.4.18.1) [Source:UniProtKB/Swiss-Prot;Acc:P05689]
100300211	6.38871	0.558247	12.2192	21.8885	4.4521	0.00132784	0.481542	0.0690772	2.71414	LOC100300211	PREDICTED: Bos taurus olfactory receptor 95-like (LOC100300211)
528615	374.174	554.866	193.482	0.348701	-1.51994	0.00132751	0.481542	8.05041	0.742442	DNAJA4	DnaJ_C chaperone protein; Provisional; Region:
ENSBTAG00000003130	36.8771	56.9497	16.8044	0.295075	-1.76085	0.00131119	0.481542	0.443866	0.0231329	ACHA3_BOVIN	Neuronal acetylcholine receptor subunit alpha-3 Precursor [Source:UniProtKB/Swiss-Prot;Acc:Q07263]
ENSBTAG00000014409	2.91659	5.83317	0	0	NA	0.00128098	0.481542	0.0419062	0	YSK4	.
ENSBTAG00000004290	261.65	154.354	368.945	2.39025	1.25716	0.00143854	0.511736	0.0514593	12.8277	A7YWQ8_BOVIN	DEAD (Asp-Glu-Ala-Asp) box polypeptide 28 [Source:RefSeq peptide;Acc:NP_001098892]
100137826	2.05994	4.11988	0	0	NA	0.00144638	0.511736	1.07103	0	LOC100137826	Derived by automated computational analysis using
ENSBTAG00000026610	4.67344	9.1518	0.195074	0.0213153	-5.55196	0.00152091	0.531623	0.93387	0.0139256	LOC618483	.
ENSBTAG00000012823	29.925	45.9771	13.8728	0.301734	-1.72865	0.00159334	0.547313	2.69395	0.438988	GUC1A_BOVIN	Guanylyl cyclase-activating protein 1 (GCAP 1)(Guanylate cyclase activator 1A) [Source:UniProtKB/Swiss-Prot;Acc:P46065]
ENSBTAG00000003675	4.91963	8.76328	1.07599	0.122784	-3.02581	0.00162217	0.547313	0.297952	0.115442	LPHN1_BOVIN	Latrophilin-1 Precursor (Calcium-independent alpha-latrotoxin receptor 1)(CIRL-1) [Source:UniProtKB/Swiss-Prot;Acc:O97831]
ENSBTAG00000012038	1.65186	3.30373	0	0	NA	0.0016224	0.547313	2.14418	0	TRIM56	.
100295855	4.87363	0.558247	9.18901	16.4605	4.04093	0.0017024	0.567702	0.0984239	5.17169	LOC100295855	PREDICTED: Bos taurus ribosomal protein L31-like (LOC100295855)
ENSBTAG00000017808	5.94826	0.558247	11.3383	20.3105	4.34415	0.00176301	0.573251	0.0760384	2.55565	ARSJ	.
100337383	3501.91	4258.05	2745.76	0.64484	-0.632986	0.00177832	0.573251	17.0133	1.67379	LOC100337383	PREDICTED: Bos taurus hypothetical protein LOC100337383
ENSBTAG00000039445	7.29458	13.0258	1.56333	0.120018	-3.05868	0.00177207	0.573251	1.05207	0.153816	LOC616755	.
ENSBTAG00000021652	96.3178	137.532	55.1036	0.40066	-1.31955	0.00180333	0.574925	2.39897	0.174442	CP065_BOVIN	PDZ domain-containing protein C16orf65 homolog [Source:UniProtKB/Swiss-Prot;Acc:Q32KW7]
ENSBTAG00000017704	122.74	69.7243	175.757	2.52074	1.33385	0.00189786	0.581804	0.0294686	0.363387	ABCG2_BOVIN	ATP-binding cassette sub-family G member 2 (CD338 antigen) [Source:UniProtKB/Swiss-Prot;Acc:Q4GZT4]
ENSBTAG00000000686	119.057	166.96	71.1549	0.42618	-1.23047	0.00184946	0.581804	1.15577	0.290137	A7YWM8_BOVIN	N-acetylneuraminic acid phosphatase [Source:RefSeq peptide;Acc:NP_001098847]
783591	8.88214	14.0503	3.71394	0.264331	-1.91958	0.00187623	0.581804	4.91686	0.0236272	LOC783591	PREDICTED: Bos taurus DnaJ (Hsp40) homolog subfamily C, member 6
100270756	18.5067	30.3662	6.64723	0.218902	-2.19164	0.00194523	0.581804	2.64753	0.717607	OCC-1	upstream in-frame stop codon
ENSBTAG00000000434	11.4821	20.3249	2.63932	0.129856	-2.94501	0.00192218	0.581804	1.83561	0.0667435	CRYAB_BOVIN	Alpha-crystallin B chain (Alpha(B)-crystallin) [Source:UniProtKB/Swiss-Prot;Acc:P02510]
ENSBTAG00000033220	6.57915	11.9855	1.17284	0.0978553	-3.35321	0.00193101	0.581804	1.56042	0.0801286	CA189_BOVIN	Uncharacterized protein C1orf189 homolog [Source:UniProtKB/Swiss-Prot;Acc:Q32L75]
ENSBTAG00000037842	3.64106	6.49943	0.782694	0.120425	-3.05379	0.0019727	0.583999	0.862741	0.230982	LOC782624	.
784095	11.4901	18.6821	4.29813	0.230066	-2.11988	0.00201005	0.589046	2.77303	0.0615136	ARHGDIA	PREDICTED: Bos taurus Rho GDP dissociation inhibitor (GDI) alpha
ENSBTAG00000007129	27.1861	43.523	10.8492	0.249275	-2.00419	0.00204606	0.593602	3.43112	0.338797	MRVI1_BOVIN	Protein MRVI1 (Inositol 1,4,5-triphosphate receptor-associated cGMP kinase substrate)(JAW1-related protein MRVI1) [Source:UniProtKB/Swiss-Prot;Acc:Q9N1F0]
ENSBTAG00000017104	35.1313	50.3285	19.9342	0.396081	-1.33613	0.0021199	0.608935	6.98558	0.43377	MUC1_BOVIN	Mucin-1 Precursor (MUC-1)(CD227 antigen) [Contains Mucin-1 subunit alpha(MUC1-alpha)(MUC1-NT);Mucin-1 subunit beta(MUC1-beta)(MUC1-CT)] [Source:UniProtKB/Swiss-Prot;Acc:Q8WML4]
ENSBTAG00000038617	80.9194	110.334	51.505	0.466811	-1.09909	0.0021883	0.611303	7.81009	1.45515	A6QP18_BOVIN	LOC504513 protein Fragment [Source:UniProtKB/TrEMBL;Acc:A6QP18]
ENSBTAG00000012966	180.397	254.452	106.342	0.417927	-1.25868	0.00221242	0.611303	9.36145	0.684138	SCRN3_BOVIN	Secernin-3 [Source:UniProtKB/Swiss-Prot;Acc:Q17QS0]
518291	7.94936	13.8498	2.04896	0.147942	-2.7569	0.00215371	0.611303	2.713	0.320414	ZNF382	PREDICTED: Bos taurus zinc finger protein 382 transcript variant 1
ENSBTAG00000017204	1.50169	3.00339	0	0	NA	0.00220327	0.611303	1.96282	0	.	.
618694	17.67	3.84651	31.4936	8.18757	3.03343	0.00240447	0.611917	0.270084	10.8229	LOC618694	PREDICTED: Bos taurus trophoblast Kunitz domain protein 1-like
532575	11.2571	2.95707	19.557	6.61365	2.72545	0.00239774	0.611917	0.329357	4.37413	PGLYRP3	PREDICTED: Bos taurus peptidoglycan recognition protein 3
ENSBTAG00000022759	24.6039	10.5653	38.6424	3.65748	1.87085	0.00234841	0.611917	0.295016	10.0026	O46499_BOVIN	pregnancy-associated glycoprotein 11 [Source:RefSeq peptide;Acc:NP_788796]
ENSBTAG00000005181	85.5862	113.604	57.5684	0.506747	-0.980663	0.00233656	0.611917	2.78303	0.39639	SYS1_BOVIN	Protein SYS1 homolog [Source:UniProtKB/Swiss-Prot;Acc:Q1RMQ3]
ENSBTAG00000004362	47.4415	72.1231	22.76	0.315572	-1.66396	0.00238175	0.611917	0.0163751	0.380312	ANT3_BOVIN	Antithrombin-III Precursor (ATIII)(Serpin C1) [Source:UniProtKB/Swiss-Prot;Acc:P41361]
ENSBTAG00000005299	46.7709	73.505	20.0369	0.272592	-1.87519	0.00225208	0.611917	4.75392	0.202287	EDNRB_BOVIN	Endothelin B receptor Precursor (ET-BR)(ET-B)(Endothelin receptor non-selective type) [Source:UniProtKB/Swiss-Prot;Acc:P28088]
ENSBTAG00000013657	27.4413	46.3876	8.49496	0.18313	-2.44906	0.00238119	0.611917	3.25359	0.298532	ACHA5_BOVIN	Neuronal acetylcholine receptor subunit alpha-5 Precursor [Source:UniProtKB/Swiss-Prot;Acc:Q8SPU7]
ENSBTAG00000032262	2.16768	4.33536	0	0	NA	0.00231446	0.611917	0.69085	0	LOC787810	.
ENSBTAG00000011935	2.21396	4.42792	0	0	NA	0.00236183	0.611917	0.28366	0	RASSF6	.
ENSBTAG00000031383	2.29663	4.59327	0	0	NA	0.00244069	0.615732	0.827696	0	.	.
615631	48.6569	22.813	74.5009	3.26572	1.7074	0.00246904	0.616404	0.276993	8.54509	C1H3orf70	upstream in-frame stop codon
ENSBTAG00000005085	191.22	100.382	282.058	2.80983	1.49048	0.00248584	0.616404	0.871531	4.02872	Q2KI94_BOVIN	tripartite motif-containing 63 [Source:RefSeq peptide;Acc:NP_001039760]
ENSBTAG00000010236	85.3739	124.349	46.3985	0.373131	-1.42225	0.00253569	0.623437	0.574215	0.636721	CIDEB_BOVIN	Cell death activator CIDE-B (Cell death-inducing DFFA-like effector B) [Source:UniProtKB/Swiss-Prot;Acc:Q3T191]
512948	7.81174	0.558247	15.0652	26.9867	4.75418	0.00279603	0.649413	0.0522585	7.49694	LOC512948	PREDICTED: Bos taurus olfactory receptor family 7, subfamily A,
ENSBTAG00000018398	64.3646	42.1839	86.5453	2.05162	1.03676	0.00281167	0.649413	0.5979	18.2844	GPR4_BOVIN	G-protein coupled receptor 4 [Source:UniProtKB/Swiss-Prot;Acc:Q1JQB3]
ENSBTAG00000006745	84.7235	119.205	50.2422	0.421478	-1.24647	0.002815	0.649413	3.34297	0.998017	FIBG_BOVIN	Fibrinogen gamma-B chain Precursor (Gamma') [Source:UniProtKB/Swiss-Prot;Acc:P12799]
ENSBTAG00000011617	5.3132	8.27831	2.34808	0.283643	-1.81785	0.00275332	0.649413	0.718639	0.914699	MASTR_BOVIN	MEF2-activating motif and SAP domain-containing transcriptional regulator (MEF2-activating SAP transcriptional regulatory protein) [Source:UniProtKB/Swiss-Prot;Acc:A7E346]
613450	7.10599	12.9409	1.27106	0.0982205	-3.34783	0.00282042	0.649413	5.42168	0.0464859	LOC613450	PREDICTED: Bos taurus family with sequence similarity 38 member
ENSBTAG00000018445	2.71435	5.4287	0	0	NA	0.00273903	0.649413	0.620003	0	GRIN3A	glutamate receptor, ionotropic, N-methyl-D-aspartate 3A [Source:HGNC Symbol;Acc:16767]
ENSBTAG00000017157	2.77605	5.55211	0	0	NA	0.0027709	0.649413	0.719679	0	CCDC110	.
ENSBTAG00000014072	2.82788	5.65575	0	0	NA	0.00279559	0.649413	1.64784	0	.	.
ENSBTAG00000003833	204.591	263.684	145.499	0.551794	-0.857798	0.00285183	0.651475	5.28123	4.64509	Q17QG0_BOVIN	transmembrane protein 22 [Source:RefSeq peptide;Acc:NP_001068992]
ENSBTAG00000022991	51.7437	28.1679	75.3195	2.67395	1.41897	0.00316906	0.652061	0.395765	1.51331	NBEA	.
100300085	27.5283	35.112	19.9445	0.568024	-0.815977	0.00290191	0.652061	5.34712	2.52129	LOC100300085	PREDICTED: Bos taurus olfactory receptor family 2-like
ENSBTAG00000006907	166.215	232.168	100.263	0.431854	-1.21138	0.00310673	0.652061	1.37691	0.0888509	Q28140_BOVIN	Nebulin Fragment [Source:UniProtKB/TrEMBL;Acc:Q28140]
100337070	13.0727	18.7169	7.42857	0.396891	-1.33318	0.00316769	0.652061	4.14197	0.596762	LOC100337070	PREDICTED: Bos taurus hypothetical protein LOC100337070
ENSBTAG00000009649	56.8737	82.3746	31.3727	0.380854	-1.39269	0.00293838	0.652061	2.92376	0.75199	CB039_BOVIN	UPF0407 protein C2orf39 homolog [Source:UniProtKB/Swiss-Prot;Acc:Q32KY1]
ENSBTAG00000015441	69.1979	100.375	38.021	0.37879	-1.40053	0.0031523	0.652061	1.54024	0.3961	ACTG2	Bos taurus actin, gamma 2, smooth muscle, enteric (ACTG2), mRNA. [Source:RefSeq DNA;Acc:NM_001013592]
ENSBTAG00000019315	313.522	468.853	158.191	0.3374	-1.56747	0.00314139	0.652061	11.7054	1.48205	PAFA_BOVIN	Platelet-activating factor acetylhydrolase Precursor (PAF acetylhydrolase)(EC 3.1.1.47)(PAF 2-acylhydrolase)(LDL-associated phospholipase A2)(LDL-PLA(2))(2-acetyl-1-alkylglycerophosphocholine esterase)(1-alkyl-2-acetylglycerophosphocholine esterase) [Sour
ENSBTAG00000018463	74.9253	113.015	36.8351	0.32593	-1.61737	0.00296678	0.652061	1.07735	0.0961144	VIME_BOVIN	Vimentin [Source:UniProtKB/Swiss-Prot;Acc:P48616]
ENSBTAG00000002006	54.4152	82.9365	25.8939	0.312213	-1.6794	0.00305827	0.652061	2.88478	0.152904	TSP1_BOVIN	Thrombospondin-1 Precursor [Source:UniProtKB/Swiss-Prot;Acc:Q28178]
ENSBTAG00000019429	16.4736	26.0088	6.93848	0.266775	-1.90631	0.00295724	0.652061	0.401723	0.0136362	Q2T9P6_BOVIN	hypothetical protein LOC616552 [Source:RefSeq peptide;Acc:NP_001073792]
ENSBTAG00000016485	8.24278	13.6491	2.83645	0.207812	-2.26665	0.00298586	0.652061	0.422043	0.461507	OPSB_BOVIN	Blue-sensitive opsin (BOP)(Blue cone photoreceptor pigment) [Source:UniProtKB/Swiss-Prot;Acc:P51490]
ENSBTAG00000011532	5.6589	9.6566	1.66121	0.172029	-2.53928	0.00303878	0.652061	1.75638	0.0332472	MLLT6	myeloid/lymphoid or mixed-lineage leukemia (trithorax homolog, Drosophila); translocated to, 6 [Source:HGNC Symbol;Acc:7138]
ENSBTAG00000018909	1.35152	2.70305	0	0	NA	0.00311074	0.652061	1.77979	0	LOC782914	.
ENSBTAG00000033846	1.35152	2.70305	0	0	NA	0.00311074	0.652061	1.77979	0	LOC782914	.
ENSBTAG00000003504	46.7711	65.3943	28.1478	0.430432	-1.21614	0.00332165	0.673901	1.57704	0.274441	GSHB_BOVIN	Glutathione synthetase (GSH synthetase)(GSH-S)(EC 6.3.2.3)(Glutathione synthase) [Source:UniProtKB/Swiss-Prot;Acc:Q5EAC2]
ENSBTAG00000008635	19.9052	28.8623	10.9481	0.379323	-1.3985	0.00331156	0.673901	2.08564	0.142549	ST1A1_BOVIN	Sulfotransferase 1A1 (ST1A1)(EC 2.8.2.1)(Aryl sulfotransferase)(Phenol sulfotransferase)(Phenol-sulfating phenol sulfotransferase)(P-PST) [Source:UniProtKB/Swiss-Prot;Acc:P50227]
ENSBTAG00000009835	3.03149	5.8679	0.195074	0.0332442	-4.91075	0.00342868	0.690785	0.734451	0.0259989	Q9N0Z2_BOVIN	Alpha1G T-type calcium channel subunit Fragment [Source:UniProtKB/TrEMBL;Acc:Q9N0Z2]
ENSBTAG00000007068	8.19364	13.5532	2.83405	0.209105	-2.2577	0.00349365	0.699019	0.573021	0.12732	SH3BGR	SH3 domain binding glutamic acid-rich protein [Source:HGNC Symbol;Acc:10822]
528150	7979.38	6013.4	9945.36	1.65387	0.725844	0.00355339	0.700047	1.26852	0.521461	LOC528150	PREDICTED: Bos taurus Man9-mannosidase-like (LOC528150)
504436	42.1919	64.1649	20.2189	0.315108	-1.66608	0.00355971	0.700047	0.133016	0.164802	ZNF235	PREDICTED: Bos taurus ZNF235 protein-like (ZNF235)
538331	7.00323	12.5403	1.46614	0.116914	-3.09648	0.00357118	0.700047	1.71253	0.0308284	LOC538331	PREDICTED: Bos taurus similar to myosin tail domain-containing
ENSBTAG00000038626	708.969	484.554	933.383	1.92627	0.945813	0.00360183	0.701318	0.261846	3.50572	RL39_BOVIN	60S ribosomal protein L39 [Source:UniProtKB/Swiss-Prot;Acc:Q3T051]
ENSBTAG00000005054	8.69266	13.3764	4.00894	0.299703	-1.73839	0.00363628	0.702812	3.94011	0.732013	LOC781968	.
ENSBTAG00000008673	2.27542	4.55084	0	0	NA	0.00365795	0.702812	1.20198	0	LOC538992	PREDICTED: Bos taurus misc_RNA (LOC538992), miscRNA. [Source:RefSeq DNA;Acc:XR_027758]
ENSBTAG00000023860	243.59	152.876	334.304	2.18676	1.12879	0.00373342	0.712592	0.295099	3.55635	.	.
ENSBTAG00000032739	36.2711	55.0604	17.4817	0.3175	-1.65517	0.00380719	0.716287	3.01771	0.288119	.	.
ENSBTAG00000019698	13.2148	20.9565	5.47303	0.261161	-1.93699	0.00382685	0.716287	1.94941	0.251343	TMCO2_BOVIN	Transmembrane and coiled-coil domain-containing protein 2 [Source:UniProtKB/Swiss-Prot;Acc:Q2NKV5]
ENSBTAG00000017541	5.43111	8.61338	2.24883	0.261086	-1.9374	0.00377951	0.716287	2.41029	0.250397	TBX20	.
ENSBTAG00000011246	2.53716	0	5.07431	NA	NA	0.00419179	0.741372	0	2.13617	FOXP2	.
ENSBTAG00000042206	55.7496	29.3076	82.1916	2.80445	1.48772	0.00420638	0.741372	0.422552	0.331677	SNORD58	Small nucleolar RNA SNORD58 [Source:RFAM;Acc:RF00151]
ENSBTAG00000006987	219.147	291.036	147.259	0.505983	-0.98284	0.00424196	0.741372	2.7007	0.372082	A5D7K4_BOVIN	LAG1 longevity assurance homolog 3 [Source:RefSeq peptide;Acc:NP_001092859]
ENSBTAG00000002623	42.4289	63.4698	21.388	0.336979	-1.56927	0.00419586	0.741372	4.2227	0.343583	Q3ZBW8_BOVIN	SAM domain, SH3 domain and nuclear localization signals 1 [Source:RefSeq peptide;Acc:NP_001030481]
ENSBTAG00000016847	60.554	91.1043	30.0038	0.329334	-1.60238	0.00408592	0.741372	1.99247	0.253073	ARL4D_BOVIN	ADP-ribosylation factor-like protein 4D [Source:UniProtKB/Swiss-Prot;Acc:Q0VC18]
ENSBTAG00000022067	33.143	53.7865	12.4995	0.23239	-2.10538	0.00409687	0.741372	3.32072	0.425332	CL024_BOVIN	Uncharacterized protein C12orf24 homolog [Source:UniProtKB/Swiss-Prot;Acc:Q3SZW6]
ENSBTAG00000032393	1.60943	3.21887	0	0	NA	0.00408228	0.741372	0.670536	0	Q0II67_BOVIN	LOC781500 protein Fragment [Source:UniProtKB/TrEMBL;Acc:Q0II67]
ENSBTAG00000013556	1.64028	3.28057	0	0	NA	0.00418698	0.741372	0.659356	0	UNC13D	.
ENSBTAG00000026078	1.20135	2.40271	0	0	NA	0.0042345	0.741372	1.59494	0	LOC788322	.
ENSBTAG00000039925	1.20135	2.40271	0	0	NA	0.0042345	0.741372	1.59494	0	.	.
ENSBTAG00000014124	7.11435	11.1968	3.03187	0.270779	-1.88481	0.00428415	0.744263	0.9021	0.266806	A0JN58_BOVIN	MLLT3 protein Fragment [Source:UniProtKB/TrEMBL;Acc:A0JN58]
497020	8.10463	1.73645	14.4728	8.33473	3.05914	0.00439818	0.759523	0.130427	1.71364	ST8SIA5	PREDICTED: Bos taurus ST8 alpha-N-acetyl-neuraminide
ENSBTAG00000043353	717.285	878.35	556.22	0.633256	-0.65914	0.00451867	0.766641	14.052	1.34998	7SK	7SK RNA [Source:RFAM;Acc:RF00100]
534655	45.0096	64.4073	25.6119	0.397655	-1.33041	0.00450817	0.766641	0.652646	0.449414	SIAH1	PREDICTED: Bos taurus seven in absentia homolog 1 (SIAH1)
ENSBTAG00000005087	1.73839	3.47677	0	0	NA	0.00450332	0.766641	0.564249	0	OR5T1	.
ENSBTAG00000008121	684.054	906.685	461.423	0.508912	-0.974511	0.00462955	0.774446	3.46226	0.717433	RSPO3_BOVIN	R-spondin-3 Precursor (Roof plate-specific spondin-3) [Source:UniProtKB/Swiss-Prot;Acc:Q1RMU1]
100335837	37616.7	50809.5	24423.9	0.480695	-1.05681	0.00464475	0.774446	29.4041	1.14409	LOC100335837	PREDICTED: Bos taurus hypothetical protein LOC100335837
ENSBTAG00000013640	2.89675	5.59842	0.195074	0.0348444	-4.84293	0.00464469	0.774446	0.513998	0.0277516	KLRG1	killer cell lectin-like receptor subfamily G, member 1 [Source:HGNC Symbol;Acc:6380]
ENSBTAG00000020745	8.52631	14.0228	3.02981	0.216063	-2.21048	0.00473917	0.785673	1.75783	0.598719	HIVEP3	human immunodeficiency virus type I enhancer binding protein 3 [Source:HGNC Symbol;Acc:13561]
100335581	4.15139	7.71618	0.586591	0.0760209	-3.71746	0.00480006	0.791246	1.31709	0.122886	LOC100335581	PREDICTED: Bos taurus MIPOL1 protein-like (LOC100335581)
ENSBTAG00000000054	2.44185	0	4.88369	NA	NA	0.00507382	0.815523	0	0.950575	SNAPC4	small nuclear RNA activating complex, polypeptide 4, 190kDa [Source:HGNC Symbol;Acc:11137]
ENSBTAG00000037629	7.32337	0.558247	14.0885	25.237	4.65747	0.00513678	0.815523	0.0572316	8.6628	LOC788438	.
ENSBTAG00000038624	7.32337	0.558247	14.0885	25.237	4.65747	0.00513678	0.815523	0.0572316	8.6628	.	.
100335953	87.6233	108.745	66.5019	0.611542	-0.709477	0.005055	0.815523	1.79345	6.4511	LOC100335953	PREDICTED: Bos taurus hypothetical protein LOC100335953
ENSBTAG00000017706	17.6748	26.0628	9.2869	0.356328	-1.48872	0.00512199	0.815523	0.723832	0.169378	S39A3_BOVIN	Zinc transporter ZIP3 (Zrt- and Irt-like protein 3)(ZIP-3)(Solute carrier family 39 member 3) [Source:UniProtKB/Swiss-Prot;Acc:Q5E960]
ENSBTAG00000010023	26.3448	39.4885	13.2011	0.334301	-1.58078	0.0051441	0.815523	6.74875	1.04677	F107B_BOVIN	Protein FAM107B [Source:UniProtKB/Swiss-Prot;Acc:Q2KI00]
ENSBTAG00000019521	1.92905	3.85809	0	0	NA	0.00504809	0.815523	0.709828	0	CX6A2_BOVIN	Cytochrome c oxidase subunit 6A2, mitochondrial Precursor (Cytochrome c oxidase polypeptide VIa-heart)(COXVIAH)(Cytochrome c oxidase polypeptide VIb) [Source:UniProtKB/Swiss-Prot;Acc:P07471]
ENSBTAG00000019253	788.86	604.512	973.209	1.60991	0.686977	0.00538067	0.825947	0.430835	2.48501	RL36A_BOVIN	60S ribosomal protein L36a [Source:UniProtKB/Swiss-Prot;Acc:Q3SZ59]
ENSBTAG00000013664	28.8454	41.8611	15.8298	0.37815	-1.40297	0.00537906	0.825947	1.45468	0.0568172	Q3T0P3_BOVIN	FILIP1L protein Fragment [Source:UniProtKB/TrEMBL;Acc:Q3T0P3]
ENSBTAG00000014831	25.9907	38.2064	13.775	0.36054	-1.47177	0.0053544	0.825947	3.34754	0.035125	PPR3C_BOVIN	Protein phosphatase 1 regulatory subunit 3C (Protein phosphatase 1 regulatory subunit 5)(PP1 subunit R5)(Protein targeting to glycogen)(PTG) [Source:UniProtKB/Swiss-Prot;Acc:Q0VCR4]
ENSBTAG00000005353	28.8933	42.8309	14.9557	0.34918	-1.51796	0.00533557	0.825947	0.86685	0.204848	DESM_BOVIN	Desmin [Source:UniProtKB/Swiss-Prot;Acc:O62654]
ENSBTAG00000004498	20.138	33.5353	6.74066	0.201002	-2.31472	0.00526447	0.825947	2.81294	0.0497114	ESR2_BOVIN	Estrogen receptor beta (ER-beta)(Nuclear receptor subfamily 3 group A member 2) [Source:UniProtKB/Swiss-Prot;Acc:Q9XSB5]
ENSBTAG00000021393	2.058	4.116	0	0	NA	0.00536286	0.825947	0.386214	0	FLRT2	PREDICTED: Bos taurus misc_RNA (FLRT2), miscRNA. [Source:RefSeq DNA;Acc:XR_042564]
787665	7.90681	13.6651	2.14855	0.157229	-2.66906	0.00548052	0.836847	1.94596	0.141534	LOC787665	PREDICTED: Bos taurus olfactory receptor family 7, subfamily A,
ENSBTAG00000010284	295.588	210.738	380.438	1.80527	0.852213	0.00562197	0.852523	0.918499	3.15212	AT2L1_BOVIN	Alanine--glyoxylate aminotransferase 2-like 1 (EC 2.6.1.-) [Source:UniProtKB/Swiss-Prot;Acc:Q5E9S4]
ENSBTAG00000021079	108.943	143.802	74.0844	0.515185	-0.956838	0.00564196	0.852523	2.51602	0.934064	A2VDY2_BOVIN	hypothetical protein LOC509100 [Source:RefSeq peptide;Acc:NP_001074986]
ENSBTAG00000012608	216.143	153.151	279.135	1.82262	0.86601	0.00572713	0.86091	0.657238	1.4252	A6QQZ0_BOVIN	ganglioside-induced differentiation-associated protein 1 [Source:RefSeq peptide;Acc:NP_001094692]
ENSBTAG00000009953	4.15116	6.54186	1.76046	0.269107	-1.89375	0.00596722	0.873374	1.40166	0.508655	LOC539740	.
ENSBTAG00000019686	5.63003	9.2063	2.05376	0.223082	-2.16436	0.006149	0.873374	1.38718	0.294973	NCKAP1L	.
ENSBTAG00000038966	12.5734	20.849	4.29779	0.206139	-2.27831	0.00594451	0.873374	0.160225	0.109951	.	.
532280	3.71297	6.2531	1.17284	0.187561	-2.41456	0.00587709	0.873374	1.95041	0.143464	CNTLN	PREDICTED: Bos taurus centlein centrosomal protein (CNTLN),
ENSBTAG00000034818	6.56677	11.7656	1.36792	0.116264	-3.10453	0.00585521	0.873374	5.65857	0.0832621	.	.
ENSBTAG00000017850	5.99986	10.8265	1.17318	0.108362	-3.20607	0.00602442	0.873374	1.57537	0.26622	ARHGEF6	.
ENSBTAG00000000228	2.36219	4.72437	0	0	NA	0.00594186	0.873374	1.98955	0	LOC618070	.
ENSBTAG00000003921	2.51211	5.02422	0	0	NA	0.00615557	0.873374	3.15591	0	LOC535392	.
507078	1.05119	2.10237	0	0	NA	0.0062014	0.873374	1.40809	0	LOC507078	PREDICTED: Bos taurus olfactory receptor family 51, subfamily I,
ENSBTAG00000005433	1.05119	2.10237	0	0	NA	0.0062014	0.873374	1.40809	0	LOC787021	PREDICTED: Bos taurus misc_RNA (LOC787021), miscRNA. [Source:RefSeq DNA;Acc:XR_028474]
ENSBTAG00000011254	1.05119	2.10237	0	0	NA	0.0062014	0.873374	1.40809	0	OR2Z1	.
ENSBTAG00000014466	1.05119	2.10237	0	0	NA	0.0062014	0.873374	1.40809	0	VTCN1	.
ENSBTAG00000044149	1.05119	2.10237	0	0	NA	0.0062014	0.873374	1.40809	0	C6orf132	chromosome 6 open reading frame 132 [Source:HGNC Symbol;Acc:21288]
ENSBTAG00000013691	3.74682	0.558247	6.93539	12.4235	3.635	0.0062456	0.87535	0.13487	1.38627	OR2L13	olfactory receptor, family 2, subfamily L, member 13 [Source:HGNC Symbol;Acc:19578]
512486	2.65095	5.30189	0	0	NA	0.00631854	0.881315	3.31545	0	LOC512486	PREDICTED: Bos taurus similar to Interferon-induced
ENSBTAG00000018669	4.34987	0.589099	8.11064	13.7679	3.78323	0.00640617	0.885634	0.12407	1.19218	PLB1	phospholipase B1 [Source:HGNC Symbol;Acc:30041]
ENSBTAG00000040304	8.46565	2.27542	14.6559	6.44096	2.68728	0.00653464	0.885634	0.235377	1.74676	HTR3E	.
504513	437.576	543.973	331.179	0.608815	-0.715923	0.00659372	0.885634	10.5583	3.98811	SH3D21	RTand n-Src loops; other site
ENSBTAG00000000875	4.69699	7.92785	1.46614	0.184935	-2.43491	0.00655687	0.885634	1.14498	0.0461269	AZI1	.
ENSBTAG00000037261	13.1658	22.6201	3.71154	0.164081	-2.60752	0.00648432	0.885634	1.86698	0.0421901	.	.
614924	4.9807	9.08289	0.878517	0.0967222	-3.37001	0.00641354	0.885634	0.135323	0.0664527	NEK11	PREDICTED: Bos taurus NIMA (never in mitosis gene a)- related
ENSBTAG00000011101	1.60364	3.20729	0	0	NA	0.00651678	0.885634	0.127697	0	EML6	.
ENSBTAG00000042669	1.61907	3.23814	0	0	NA	0.00659048	0.885634	0.138408	0	SNORA1	Small nucleolar RNA SNORA1 [Source:RFAM;Acc:RF00408]
ENSBTAG00000009128	9.26643	16.2861	2.24677	0.137957	-2.85771	0.00666639	0.891268	1.59689	0.160919	PIT1_BOVIN	Pituitary-specific positive transcription factor 1 (PIT-1)(Growth hormone factor 1)(GHF-1) [Source:UniProtKB/Swiss-Prot;Acc:P10036]
ENSBTAG00000008612	44.4141	60.6811	28.1471	0.463854	-1.10826	0.00672735	0.895293	2.81295	0.256068	Q3SYT3_BOVIN	complement component 1, r subcomponent [Source:RefSeq peptide;Acc:NP_001029579]
ENSBTAG00000032517	18.468	28.046	8.8899	0.316975	-1.65756	0.00680736	0.901804	1.32491	0.303623	BCL7A	.
ENSBTAG00000016707	7888.9	10088.7	5689.06	0.563903	-0.826482	0.00687825	0.907054	4.60122	0.0439028	FKBP9_BOVIN	Peptidyl-prolyl cis-trans isomerase FKBP9 Precursor (PPIase FKBP9)(EC 5.2.1.8)(FK506-binding protein 9)(FKBP-9)(Rotamase) [Source:UniProtKB/Swiss-Prot;Acc:Q2KJC8]
ENSBTAG00000009080	22.5115	10.908	34.115	3.12752	1.64502	0.00692601	0.909219	1.09257	4.83845	ITB6_BOVIN	Integrin beta-6 Precursor [Source:UniProtKB/Swiss-Prot;Acc:Q8SQB8]
504813	36.708	56.1174	17.2986	0.308258	-1.69779	0.00698616	0.912984	3.7056	0.0505481	NPY1R	7 transmembrane receptor (rhodopsin family);
ENSBTAG00000006735	15.0937	24.7148	5.47268	0.221434	-2.17505	0.00709142	0.919909	0.450814	0.296298	STAC_BOVIN	SH3 and cysteine-rich domain-containing protein (Src homology 3 and cysteine-rich domain-containing protein) [Source:UniProtKB/Swiss-Prot;Acc:A0JNJ1]
ENSBTAG00000020289	1.7326	3.4652	0	0	NA	0.00710257	0.919909	0.165878	0	LOC100138285	.
ENSBTAG00000016366	7.76349	11.9089	3.61812	0.303817	-1.71872	0.00728442	0.93927	0.800285	0.309179	Q4ZJV8_BOVIN	sterolin 2 [Source:RefSeq peptide;Acc:NP_001019834]
ENSBTAG00000036442	6.88639	2.9455	10.8273	3.67587	1.87809	0.00778287	0.962249	1.02612	5.89469	.	.
100336103	68.205	92.7185	43.6915	0.471227	-1.08551	0.00778426	0.962249	0.040834	0.263021	LOC100336103	PREDICTED: Bos taurus hypothetical protein LOC100336103
ENSBTAG00000020099	20.484	29.0425	11.9255	0.410624	-1.28411	0.00767703	0.962249	1.54246	0.29587	Q3MHJ8_BOVIN	stathmin-like 2 [Source:RefSeq peptide;Acc:NP_001029794]
ENSBTAG00000007118	20.4192	29.5054	11.3331	0.384104	-1.38043	0.00777268	0.962249	2.56049	0.0475131	SMURF1	.
504995	26.9558	39.4545	14.457	0.366423	-1.44842	0.00764961	0.962249	1.69553	0.104628	LOC504995	PREDICTED: Bos taurus growth differentiation factor 3 (LOC504995)
523702	1.18014	2.36028	0	0	NA	0.00757202	0.962249	0.718871	0	LOC523702	PREDICTED: Bos taurus histone cluster 1 H2bd-like (LOC523702),
ENSBTAG00000001706	1.18014	2.36028	0	0	NA	0.00757202	0.962249	0.718871	0	SLC9A2	.
ENSBTAG00000008062	1.18014	2.36028	0	0	NA	0.00757202	0.962249	0.718871	0	DMRT2	.
ENSBTAG00000005776	1.19557	2.39113	0	0	NA	0.00772909	0.962249	0.703362	0	ZNF185	zinc finger protein 185 (LIM domain) [Source:HGNC Symbol;Acc:12976]
100313296	1.90783	3.81566	0	0	NA	0.00779431	0.962249	0.460111	0	MIR2429	microRNA mir-2429
ENSBTAG00000017468	2503.14	3352.34	1653.94	0.493369	-1.01926	0.00784534	0.964445	11.9637	2.43027	Q0IIH5_BOVIN	nucleobindin 2 [Source:RefSeq peptide;Acc:NP_001068849]
ENSBTAG00000017435	298.725	406.49	190.961	0.46978	-1.08994	0.00796584	0.975126	0.674893	0.631252	KCTD7_BOVIN	BTB/POZ domain-containing protein KCTD7 [Source:UniProtKB/Swiss-Prot;Acc:A4IFB4]
ENSBTAG00000000584	4.87976	8.58635	1.17318	0.136633	-2.87162	0.00804354	0.980501	0.809725	0.331468	LOC790004	.
ENSBTAG00000017320	2.00593	4.01186	0	0	NA	0.00813086	0.986998	0.327644	0	.	.
100337398	2.02136	4.04272	0	0	NA	0.0081803	0.988862	0.199465	0	LOC100337398	PREDICTED: Bos taurus hypothetical protein LOC100337398
ENSBTAG00000039818	4.98522	8.40505	1.56539	0.186244	-2.42474	0.00822052	0.989601	0.745501	0.516714	.	.
788178	4.54641	0.889438	8.20337	9.2231	3.20525	0.00862843	0.990213	0.0769247	0.461789	LOC788178	PREDICTED: Bos taurus olfactory receptor family 1, subfamily F,
ENSBTAG00000006428	155.254	108.033	202.476	1.8742	0.906274	0.00831683	0.990213	0.399616	5.18063	ZNF354A	zinc finger protein 354A [Source:HGNC Symbol;Acc:11628]
ENSBTAG00000003692	147.023	180.484	113.562	0.62921	-0.668387	0.00870345	0.990213	7.46279	0.179933	UCP2_BOVIN	Mitochondrial uncoupling protein 2 (UCP 2)(Solute carrier family 25 member 8) [Source:UniProtKB/Swiss-Prot;Acc:Q3SZI5]
ENSBTAG00000025826	230.387	283.567	177.207	0.624924	-0.678248	0.00826752	0.990213	0.410331	2.04616	NCKX1_BOVIN	Sodium/potassium/calcium exchanger 1 (Na(+)/K(+)/Ca(2+)-exchange protein 1)(Retinal rod Na-Ca+K exchanger) [Source:UniProtKB/Swiss-Prot;Acc:Q28139]
510907	672.467	828.441	516.492	0.623451	-0.681652	0.00867807	0.990213	4.31433	0.309539	ADAM19	Disintegrin; Region: Disintegrin; cl10507
100336090	266.971	342.89	191.052	0.557182	-0.84378	0.00840834	0.990213	0.409155	1.68146	LOC100336090	PREDICTED: Bos taurus CHRNA3 protein-like transcript variant 2
ENSBTAG00000011732	561.869	739.379	384.359	0.519841	-0.943859	0.00855239	0.990213	0.647151	1.19449	PGAP3_BOVIN	Post-GPI attachment to proteins factor 3 Precursor (PER1-like domain-containing protein 1) [Source:UniProtKB/Swiss-Prot;Acc:A7YWP2]
523454	44.6041	60.4782	28.73	0.475047	-1.07386	0.00835402	0.990213	4.27532	0.204816	LOC523454	Derived by automated computational analysis using
100301259	10.3365	16.8647	3.80839	0.225821	-2.14675	0.00868386	0.990213	1.19066	0.130138	LOC100301259	PREDICTED: Bos taurus olfactory receptor 1010-like (LOC100301259)
521962	4.09542	6.82293	1.36792	0.200488	-2.31841	0.00857106	0.990213	2.35917	0.132599	MLLT3	PREDICTED: Bos taurus myeloid/lymphoid or mixed-lineage leukemia
785309	3.27341	6.15667	0.390147	0.0633699	-3.98006	0.00838192	0.990213	0.36737	0.0808619	LOC785309	PREDICTED: Bos taurus T cell receptor alpha variable 16-like
534570	0.901016	1.80203	0	0	NA	0.0085431	0.990213	1.21901	0	SPRYD3	PREDICTED: Bos taurus SPRY domain containing 3 (SPRYD3)
ENSBTAG00000010005	0.901016	1.80203	0	0	NA	0.0085431	0.990213	1.21901	0	LOC521252	.
ENSBTAG00000031759	0.901016	1.80203	0	0	NA	0.0085431	0.990213	1.21901	0	H31_BOVIN	Histone H3.1 [Source:UniProtKB/Swiss-Prot;Acc:P68432]
ENSBTAG00000044108	2.23299	4.46598	0	0	NA	0.00877157	0.994065	2.83223	0	LOC613764	.
ENSBTAG00000045234	4.77661	0.558247	8.99498	16.1129	4.01014	0.00888289	0.995021	0.100933	2.83352	U6	U6 spliceosomal RNA [Source:RFAM;Acc:RF00026]
ENSBTAG00000008849	7.94027	12.067	3.81353	0.31603	-1.66187	0.0088663	0.995021	1.23575	0.264772	SORT1	PREDICTED: Bos taurus misc_RNA (SORT1), miscRNA. [Source:RefSeq DNA;Acc:XR_042583]
ENSBTAG00000005950	1.30909	2.61819	0	0	NA	0.0088289	0.995021	0.459986	0	GPR50	.
ENSBTAG00000011810	32.8458	17.2339	48.4577	2.81177	1.49148	0.00922271	0.996472	0.0380605	2.51652	B2Z4B0_BOVIN	angiopoietin-like 2 [Source:RefSeq peptide;Acc:NP_001103284]
ENSBTAG00000009072	235.539	159.037	312.041	1.96206	0.972368	0.00919741	0.996472	0.727501	0.582606	ZN572_BOVIN	Zinc finger protein 572 [Source:UniProtKB/Swiss-Prot;Acc:Q32KN0]
ENSBTAG00000008023	92.8966	62.9513	122.842	1.95138	0.964494	0.009216	0.996472	1.34767	2.27686	A6QPK1_BOVIN	hyp rhomboid, veinlet-like 2 [Source:RefSeq peptide;Acc:NP_001095484]
508887	89.1319	108.385	69.8786	0.644725	-0.633245	0.00922678	0.996472	8.76311	0.273863	SLC24A6	cation/calcium exchanger; Provisional; Region:
ENSBTAG00000018297	10.8464	16.0254	5.66742	0.353652	-1.4996	0.00911881	0.996472	3.7422	0.0304351	PLEKHH1	pleckstrin homology domain containing, family H (with MyTH4 domain) member 1 [Source:HGNC Symbol;Acc:17733]
ENSBTAG00000034091	72.3421	109.807	34.8772	0.317622	-1.65462	0.00904635	0.996472	2.95272	0.750954	YG043_BOVIN	Leucine-rich repeat-containing protein ENSP00000371558 homolog [Source:UniProtKB/Swiss-Prot;Acc:A6H759]
ENSBTAG00000013147	18.2979	28.1916	8.40427	0.298113	-1.74607	0.0091102	0.996472	0.165245	0.111406	NEFH	.
ENSBTAG00000002333	36.4989	56.9774	16.0204	0.28117	-1.83048	0.00923932	0.996472	11.2656	0.0774996	HOP_BOVIN	Homeodomain-only protein (Odd homeobox protein 1) [Source:UniProtKB/Swiss-Prot;Acc:Q8MJD5]
ENSBTAG00000011131	19.7604	31.2175	8.30331	0.265982	-1.9106	0.00904061	0.996472	0.63356	0.407371	NMUR2_BOVIN	Neuromedin-U receptor 2 (NMU-R2) [Source:UniProtKB/Swiss-Prot;Acc:Q58CW4]
519011	1.32452	2.64904	0	0	NA	0.00897041	0.996472	0.214542	0	CTDP1	PREDICTED: Bos taurus CTD (carboxy-terminal domain RNA polymerase
ENSBTAG00000033679	6.40789	1.47854	11.3372	7.66787	2.93883	0.00930297	0.999622	0.191824	1.69269	A8E662_BOVIN	LOC534247 protein Fragment [Source:UniProtKB/TrEMBL;Acc:A8E662]
ENSBTAG00000022556	4.30482	0	8.60963	NA	NA	0.00942735	1	0	5.64903	OR10K1	.
ENSBTAG00000040168	2.34482	0	4.68965	NA	NA	0.0104343	1	0	0.272602	ZNF193	zinc finger protein 193 [Source:HGNC Symbol;Acc:12984]
ENSBTAG00000039136	2.39359	0	4.78719	NA	NA	0.0108964	1	0	0.559129	.	.
ENSBTAG00000039451	2.10149	0	4.20299	NA	NA	0.0110559	1	0	2.21398	STAT4	signal transducer and activator of transcription 4 [Source:HGNC Symbol;Acc:11365]
ENSBTAG00000039076	1.8544	0	3.7088	NA	NA	0.0126143	1	0	1.32492	OR4C15	olfactory receptor, family 4, subfamily C, member 15 [Source:HGNC Symbol;Acc:15171]
614181	2.00259	0	4.00518	NA	NA	0.0128525	1	0	0.924474	HOMEZ	PREDICTED: Bos taurus homeobox and leucine zipper encoding
ENSBTAG00000045435	2.24866	0	4.49731	NA	NA	0.0143511	1	0	1.47004	U6	U6 spliceosomal RNA [Source:RFAM;Acc:RF00026]
ENSBTAG00000015140	2.24849	0	4.49697	NA	NA	0.0189621	1	0	0.363675	RUNDC1	RUN domain containing 1 [Source:HGNC Symbol;Acc:25418]
ENSBTAG00000025578	1.46511	0	2.93022	NA	NA	0.0220994	1	0	0.600146	.	.
ENSBTAG00000022384	1.26798	0	2.53596	NA	NA	0.0223285	1	0	1.87865	LOC782366	.
ENSBTAG00000012944	1.31709	0	2.63418	NA	NA	0.0232091	1	0	1.36721	LOC525702	.
ENSBTAG00000044547	1.31709	0	2.63418	NA	NA	0.0232091	1	0	1.36721	SNORA27	Small nucleolar RNA SNORA27 [Source:RFAM;Acc:RF00443]
528635	1.6607	0	3.32139	NA	NA	0.0235448	1	0	0.0574869	SFMBT2	PREDICTED: Bos taurus Scm-like with four mbt domains 1-like
ENSBTAG00000042468	2.15129	0	4.30259	NA	NA	0.0243272	1	0	1.05842	U6	U6 spliceosomal RNA [Source:RFAM;Acc:RF00026]
785909	2.29743	0	4.59485	NA	NA	0.0262998	1	0	0.281713	CACNA2D2	PREDICTED: Bos taurus calcium channel voltage-dependent, alpha
ENSBTAG00000022509	1.26935	0	2.5387	NA	NA	0.026821	1	0	0.478217	DNAH9	dynein, axonemal, heavy chain 9 [Source:HGNC Symbol;Acc:2953]
ENSBTAG00000030315	0.975368	0	1.95074	NA	NA	0.0277079	1	0	1.48071	U2	U2 spliceosomal RNA [Source:RFAM;Acc:RF00004]
ENSBTAG00000042915	0.975368	0	1.95074	NA	NA	0.0277079	1	0	1.48071	snoU2_19	Small nucleolar RNA U2-19 [Source:RFAM;Acc:RF00494]
ENSBTAG00000037810	1.36672	0	2.73343	NA	NA	0.028361	1	0	0.777959	LOC524662	.
ENSBTAG00000038245	3.13078	0	6.26155	NA	NA	0.0286683	1	0	4.24139	.	.
ENSBTAG00000004081	1.41583	0	2.83165	NA	NA	0.0290447	1	0	0.430327	FAT3	FAT tumor suppressor homolog 3 (Drosophila) [Source:HGNC Symbol;Acc:23112]
785570	2.88608	0	5.77215	NA	NA	0.0294547	1	0	3.3713	LOC785570	The sequence of the transcript was modified to
ENSBTAG00000042094	1.02448	0	2.04896	NA	NA	0.0296676	1	0	0.978608	SNORD66	Small nucleolar RNA SNORD66 [Source:RFAM;Acc:RF00572]
ENSBTAG00000015373	2.54316	0	5.08631	NA	NA	0.0306251	1	0	2.76994	AADACL3	.
ENSBTAG00000004799	1.26866	0	2.53733	NA	NA	0.0307072	1	0	0.877355	DENND2A	.
ENSBTAG00000001397	1.66053	0	3.32105	NA	NA	0.0317884	1	0	0.605079	LOC523753	.
786201	2.05376	0	4.10751	NA	NA	0.0323936	1	0	1.20587	LOC786201	PREDICTED: Bos taurus Olfactory receptor family 8, subfamily K,
ENSBTAG00000015834	1.1227	0	2.2454	NA	NA	0.0330341	1	0	0.479658	ARHGEF4	.
ENSBTAG00000029951	1.56436	0	3.12872	NA	NA	0.0338255	1	0	0.24921	bta-mir-17	bta-mir-17 [Source:miRBase;Acc:MI0005031]
100297676	2.0043	0	4.0086	NA	NA	0.0344413	1	0	0.387283	LOC100297676	PREDICTED: Bos taurus C-type lectin domain family 2 member e-like
513144	0.877831	0	1.75566	NA	NA	0.0359552	1	0	1.34528	LOC513144	Derived by automated computational analysis using
ENSBTAG00000014594	0.877831	0	1.75566	NA	NA	0.0359552	1	0	1.34528	LOC787428	.
ENSBTAG00000015984	0.877831	0	1.75566	NA	NA	0.0359552	1	0	1.34528	CADM4	.
ENSBTAG00000016065	0.877831	0	1.75566	NA	NA	0.0359552	1	0	1.34528	.	.
ENSBTAG00000026122	1.12202	0	2.24403	NA	NA	0.0378621	1	0	1.10842	ZNF804A	PREDICTED: Bos taurus misc_RNA (LOC787276), miscRNA. [Source:RefSeq DNA;Acc:XR_028509]
788473	1.46562	0	2.93124	NA	NA	0.040945	1	0	0.0285043	LOC788473	PREDICTED: Bos taurus peptide deformylase-like (LOC788473)
ENSBTAG00000034916	1.46648	0	2.93296	NA	NA	0.0409598	1	0	2.1426	LOC788246	.
ENSBTAG00000038227	1.46648	0	2.93296	NA	NA	0.0409598	1	0	2.1426	LOC517667	.
ENSBTAG00000039276	1.46648	0	2.93296	NA	NA	0.0409598	1	0	2.1426	LOC784533	.
ENSBTAG00000006277	0.976053	0	1.95211	NA	NA	0.0419529	1	0	0.547341	ENGASE	endo-beta-N-acetylglucosaminidase [Source:HGNC Symbol;Acc:24622]
ENSBTAG00000021823	2.73943	0	5.47886	NA	NA	0.0437843	1	0	3.76077	HFE2	.
ENSBTAG00000017466	1.02516	0	2.05033	NA	NA	0.0445203	1	0	0.410654	HCN4	hyperpolarization activated cyclic nucleotide-gated potassium channel 4 [Source:HGNC Symbol;Acc:16882]
787156	2.49473	0	4.98946	NA	NA	0.0447154	1	0	2.88309	BOSTAUV1R415	PREDICTED: Bos taurus vomeronasal 1 receptor bosTauV1R415
100298453	0.780295	0	1.56059	NA	NA	0.045505	1	0	1.2082	LOC100298453	PREDICTED: Bos taurus myeloid-associated differentiation
100313073	0.780295	0	1.56059	NA	NA	0.045505	1	0	1.2082	MIR628	microRNA mir-628
ENSBTAG00000008898	0.780295	0	1.56059	NA	NA	0.045505	1	0	1.2082	GBX2	.
ENSBTAG00000010657	0.780295	0	1.56059	NA	NA	0.045505	1	0	1.2082	BAI2	brain-specific angiogenesis inhibitor 2 [Source:HGNC Symbol;Acc:944]
ENSBTAG00000012549	0.780295	0	1.56059	NA	NA	0.045505	1	0	1.2082	OR4C3	.
ENSBTAG00000030014	0.780295	0	1.56059	NA	NA	0.045505	1	0	1.2082	bta-mir-628	bta-mir-628 [Source:miRBase;Acc:MI0009878]
ENSBTAG00000033480	0.780295	0	1.56059	NA	NA	0.045505	1	0	1.2082	OR8B4	.
ENSBTAG00000038644	0.780295	0	1.56059	NA	NA	0.045505	1	0	1.2082	A8WFF6_BOVIN	IKZF2 protein [Source:UniProtKB/TrEMBL;Acc:A8WFF6]
ENSBTAG00000045395	0.780295	0	1.56059	NA	NA	0.045505	1	0	1.2082	7SK	7SK RNA [Source:RFAM;Acc:RF00100]
786489	1.90711	0	3.81422	NA	NA	0.0469099	1	0	1.45287	PCDHB5	PREDICTED: Bos taurus protocadherin beta 5 (PCDHB5)
ENSBTAG00000003709	1.76063	0	3.52126	NA	NA	0.0473585	1	0	0.842561	ITGB8	.
616404	1.3686	0	2.7372	NA	NA	0.0477529	1	0	0.257765	ACTR3B	PREDICTED: Bos taurus ARP3 actin-related protein 3 homolog B
ENSBTAG00000030672	1.3686	0	2.7372	NA	NA	0.0477529	1	0	0.257765	LOC786231	PREDICTED: Bos taurus misc_RNA (LOC786231), miscRNA. [Source:RefSeq DNA;Acc:XR_042752]
ENSBTAG00000042373	1.3686	0	2.7372	NA	NA	0.0477529	1	0	0.257765	U6	U6 spliceosomal RNA [Source:RFAM;Acc:RF00026]
533151	1.12339	0	2.24677	NA	NA	0.0489994	1	0	0.538632	ABCC3	PREDICTED: Bos taurus ATP-binding cassette sub-family C
ENSBTAG00000037605	1.12339	0	2.24677	NA	NA	0.0489994	1	0	0.538632	.	.
ENSBTAG00000042372	3.37402	0.300339	6.44771	21.4681	4.42412	0.0112608	1	0.0535728	0.0822329	SNORA71	Small nucleolar RNA SNORA71 [Source:RFAM;Acc:RF00056]
785819	2.97994	0.300339	5.65954	18.8438	4.23602	0.0138517	1	0.0629521	2.45758	LOC785819	PREDICTED: Bos taurus olfactory receptor 1264-like (LOC785819)
ENSBTAG00000026666	2.54513	0.300339	4.78993	15.9484	3.99534	0.0488961	1	0.0765614	0.207936	Q2KIT0_BOVIN	hypothetical protein LOC616715 [Source:RefSeq peptide;Acc:NP_001040049]
538822	4.65169	0.600677	8.70271	14.4882	3.8568	0.0211845	1	0.118337	0.867732	SPATA5	PREDICTED: Bos taurus Cell Division Cycle related family member
ENSBTAG00000036031	4.30196	0.589099	8.01482	13.6052	3.76609	0.0121918	1	0.12571	1.82431	LOC100140912	.
783756	2.10091	0.300339	3.90147	12.9902	3.69936	0.0304533	1	0.0953969	2.72806	LOC783756	PREDICTED: Bos taurus Olfactory receptor 5AC1-like (LOC783756)
100335334	3.96277	0.600677	7.32486	12.1943	3.60814	0.0179828	1	0.142846	0.336829	LOC100335334	PREDICTED: Bos taurus son of sevenless homolog 2-like
100336386	3.7667	0.589099	6.94431	11.788	3.55925	0.0336437	1	0.146473	1.45082	LOC100336386	PREDICTED: Bos taurus hypothetical protein LOC100336386
515342	3.37618	0.600677	6.15167	10.2412	3.35632	0.0278037	1	0.170198	0.702746	LIPJ	PREDICTED: Bos taurus lipase F (LIPJ)
100335745	4.45414	0.901016	8.00727	8.88693	3.15169	0.0236332	1	0.243876	0.752559	LOC100335745	PREDICTED: Bos taurus hCG2040572-like (LOC100335745)
514897	4.24265	0.858586	7.62672	8.88289	3.15103	0.033244	1	0.0753978	0.65184	KLRC1	PREDICTED: Bos taurus killer cell lectin-like receptor subfamily C
521914	4.06181	0.889438	7.23417	8.13342	3.02386	0.0279695	1	0.0863068	0.312597	LOC521914	PREDICTED: Bos taurus hCG1791432-like (LOC521914)
ENSBTAG00000043295	2.52761	0.558247	4.49697	8.05552	3.00998	0.0489701	1	0.202124	0.354154	SNORA13	Small nucleolar RNA SNORA13 [Source:RFAM;Acc:RF00396]
ENSBTAG00000010346	14.8269	3.43434	26.2194	7.63447	2.93253	0.0220625	1	0.189991	12.4448	ENAM	.
ENSBTAG00000006546	3.81981	0.901016	6.73861	7.4789	2.90283	0.048616	1	0.284023	0.498364	GSTA2_BOVIN	Glutathione S-transferase A2 (EC 2.5.1.18)(Glutathione S-transferase alpha-2)(GST class-alpha member 2) [Source:UniProtKB/Swiss-Prot;Acc:O18879]
100336184	9.82559	2.33712	17.3141	7.40828	2.88914	0.025189	1	0.0330495	7.35858	LOC100336184	The sequence of the transcript was modified to
782366	3.61638	0.889438	6.34332	7.13183	2.83427	0.0178215	1	0.0964236	1.93603	LOC782366	PREDICTED: Bos taurus olfactory receptor Olr1308-like (LOC782366)
ENSBTAG00000004399	4.58228	1.14735	8.01722	6.98762	2.8048	0.0340829	1	0.087125	2.48417	LRRN3	.
ENSBTAG00000034644	4.64681	1.1782	8.11543	6.888	2.78408	0.0176201	1	0.357659	0.885842	.	.
ENSBTAG00000008684	4.4832	1.14735	7.81905	6.8149	2.76869	0.0258868	1	0.0889463	0.32258	LOC518027	.
ENSBTAG00000019122	14.5277	3.81954	25.2358	6.60702	2.724	0.0429489	1	0.279684	8.83459	EFCAB5	EF-hand calcium binding domain 5 [Source:HGNC Symbol;Acc:24801]
ENSBTAG00000004378	4.45393	1.18978	7.71809	6.48701	2.69755	0.0443384	1	0.0944802	0.975264	B2MU62_BOVIN	Interleukin 23 Fragment [Source:UniProtKB/TrEMBL;Acc:B2MU62]
ENSBTAG00000031210	2.03479	0.558247	3.51133	6.28991	2.65304	0.0464423	1	0.242164	2.44358	MYPOP	Myb-related transcription factor, partner of profilin [Source:HGNC Symbol;Acc:20178]
ENSBTAG00000014834	6.0339	1.70559	10.3622	6.07542	2.60298	0.0114554	1	0.160296	0.9137	ZP3_BOVIN	Zona pellucida sperm-binding protein 3 Precursor (Zona pellucida glycoprotein 3)(Zp-3)(Zona pellucida glycoprotein 3B)(Zp-3B)(Sperm receptor)(Zona pellucida protein C) [Contains Processed zona pellucida sperm-binding protein 3] [Source:UniProtKB/Swiss-Pro
519314	4.76322	1.41683	8.10961	5.72376	2.51696	0.036216	1	0.231827	0.602042	LOC519314	PREDICTED: Bos taurus zinc finger protein 587-like (LOC519314)
100336642	5.85743	1.7596	9.95527	5.65768	2.50021	0.0189675	1	0.18841	2.37286	LOC100336642	PREDICTED: Bos taurus hypothetical protein LOC100336642
509563	5.5994	1.71717	9.48163	5.52166	2.4651	0.0462377	1	0.171507	0.357446	DSCC1	PREDICTED: Bos taurus hypothetical LOC509563 (DSCC1)
ENSBTAG00000031198	5.51095	1.74802	9.27388	5.30535	2.40745	0.0165987	1	0.000265845	2.09073	BEND2	BEN domain containing 2 [Source:HGNC Symbol;Acc:28509]
ENSBTAG00000011298	11.9336	3.81566	20.0516	5.25508	2.39371	0.0237248	1	0.172616	3.68059	EYA1	.
785216	4.32447	1.41683	7.23211	5.10442	2.35175	0.0448005	1	0.251868	0.567984	GSTO1	PREDICTED: Bos taurus glutathione-S-transferase omega 1-like
100296695	4.33921	1.44769	7.23074	4.99469	2.3204	0.0378673	1	0.0187071	0.265097	LOC100296695	PREDICTED: Bos taurus X antigen family member 5-like
534844	5.93783	2.00593	9.86972	4.92027	2.29874	0.0228116	1	0.0830793	0.0400066	LOC534844	PREDICTED: Bos taurus thrombospondin type I, domain containing
506594	4.07686	1.41683	6.7369	4.7549	2.24941	0.0366242	1	0.264183	0.925466	LOC506594	PREDICTED: Bos taurus prostaglandin F synthase 2-like (LOC506594)
ENSBTAG00000001079	7.88593	2.8761	12.8958	4.48377	2.16471	0.0213505	1	0.237892	0.436917	.	.
617373	11.7729	4.38549	19.1604	4.36905	2.12732	0.0278919	1	0.0195405	1.35369	LOC617373	PREDICTED: Bos taurus rCG24640-like (LOC617373) partial
504538	19.1694	7.24231	31.0966	4.29374	2.10223	0.0197508	1	0.226479	2.82523	PRSS42	substrate binding sites [chemical binding]; other
ENSBTAG00000009545	9.04494	3.43434	14.6555	4.26735	2.09334	0.0243343	1	0.325091	0.16518	PPEF1	.
ENSBTAG00000039242	6.70344	2.56418	10.8427	4.22852	2.08015	0.0174528	1	0.204047	0.229943	ZNF10	zinc finger protein 10 [Source:HGNC Symbol;Acc:12879]
534800	3.68363	1.41683	5.95043	4.19981	2.07032	0.0390344	1	0.285343	3.28869	LOC534800	PREDICTED: Bos taurus hypothetical LOC534800 (LOC534800)
786795	2.96487	1.14735	4.78239	4.16822	2.05943	0.0489443	1	0.124465	1.40973	IKZF2	PREDICTED: Bos taurus IKAROS family zinc finger 2 (Helios)
ENSBTAG00000038297	5.9455	2.32555	9.56546	4.11321	2.04027	0.0113887	1	0.367935	2.09937	.	.
ENSBTAG00000004339	18.101	7.28474	28.9172	3.96956	1.98898	0.0128797	1	0.274687	2.09757	A6QPM2_BOVIN	hypothetical protein LOC508153 [Source:RefSeq peptide;Acc:NP_001093792]
ENSBTAG00000008530	6.98144	2.82209	11.1408	3.94771	1.98102	0.0341241	1	0.479909	1.996	SLC36A4	.
ENSBTAG00000020652	5.02049	2.03678	8.00419	3.92982	1.97446	0.030634	1	0.112525	1.81603	TSSK3	.
ENSBTAG00000002367	8.52391	3.4652	13.5826	3.91973	1.97075	0.0360265	1	0.081065	0.10527	HPIP_BOVIN	Host cell factor C1 regulator 1 (HCF-1 beta-propeller-interacting protein) [Source:UniProtKB/Swiss-Prot;Acc:Q2M2S6]
528377	8.29459	3.39191	13.1973	3.89081	1.96007	0.0255032	1	0.610978	2.79226	bcl-xLp1	BCL2-like 1 pseudogene
ENSBTAG00000040018	12.1096	4.96301	19.2562	3.87995	1.95604	0.0133022	1	0.213244	0.514143	.	.
616159	8.37302	3.45362	13.2924	3.84884	1.94442	0.0343669	1	0.0804448	0.327266	LOC616159	PREDICTED: Bos taurus prefoldin subunit 4-like (LOC616159)
ENSBTAG00000010647	10.4989	4.40864	16.5891	3.76287	1.91183	0.0180921	1	0.246299	4.81272	Q0VCN4_BOVIN	neurotrophic tyrosine kinase, receptor, type 2 [Source:RefSeq peptide;Acc:NP_001068693]
ENSBTAG00000019618	6.55422	2.95707	10.1514	3.43291	1.77943	0.0295561	1	0.552311	2.13997	OR10J3	.
ENSBTAG00000042500	6.83608	3.12243	10.5497	3.3787	1.75647	0.0319462	1	0.376454	0.484994	U6	U6 spliceosomal RNA [Source:RFAM;Acc:RF00026]
539686	20.2931	9.30994	31.2762	3.35944	1.74822	0.0277743	1	0.0339925	0.987651	NOS1AP	PH-like core; other site
100138974	6.78646	3.12243	10.4505	3.34691	1.74283	0.0305965	1	0.378613	0.929351	LOC100138974	PREDICTED: Bos taurus keratin 13-like transcript variant 2
788649	18.2127	8.40123	28.0243	3.33573	1.738	0.0132922	1	0.334232	3.15378	LOC788649	PREDICTED: Bos taurus odorant receptor HOR3beta3-like (LOC788649)
100337090	9.40381	4.34306	14.4646	3.33051	1.73574	0.0288226	1	0.0511479	1.82572	LOC100337090	PREDICTED: Bos taurus ankyrin repeat domain 26-like (LOC100337090)
100337204	27.3759	13.1179	41.6339	3.17382	1.66622	0.0145454	1	0.0950421	1.73737	LOC100337204	PREDICTED: Bos taurus calcium channel voltage-dependent, L type,
100335677	27.6793	13.3218	42.0368	3.15548	1.65786	0.00944619	1	0.0532284	8.64696	LOC100335677	PREDICTED: Bos taurus hypothetical protein LOC100335677
ENSBTAG00000044007	21.9753	10.7268	33.2239	3.09728	1.631	0.0210303	1	0.081419	0.218173	KLF12	.
ENSBTAG00000009296	16.2625	8.2937	24.2313	2.92165	1.54678	0.0386558	1	0.901586	2.77113	SLC26A5	.
ENSBTAG00000006704	9.69148	4.94373	14.4392	2.92071	1.54632	0.023475	1	0.00376206	5.89064	Q2KIK1_BOVIN	hypothetical protein LOC539906 [Source:RefSeq peptide;Acc:NP_001069661]
ENSBTAG00000010716	10.7916	5.57138	16.0118	2.87394	1.52303	0.011083	1	1.09416	1.74075	LOC537989	.
100141015	9.61653	4.98616	14.2469	2.85728	1.51464	0.0389841	1	0.0521241	4.26168	BOSTAUV1R402	PREDICTED: Bos taurus vomeronasal 1 receptor bosTauV1R402
ENSBTAG00000015865	10.8056	5.79074	15.8205	2.73203	1.44998	0.0306912	1	0.0703635	0.877518	CAPN14	.
541201	13.1487	7.14587	19.1515	2.68008	1.42227	0.0387696	1	0.43889	1.1813	N4BP2L2	PREDICTED: Bos taurus NEDD4 binding protein 2-like 2 (N4BP2L2)
ENSBTAG00000020394	11.417	6.32971	16.5043	2.60743	1.38263	0.0421692	1	0.19986	1.18	TP8L2_BOVIN	Tumor necrosis factor alpha-induced protein 8-like protein 2 (TNF alpha-induced protein 8-like protein 2)(TNFAIP8-like protein 2)(TIPE2) [Source:UniProtKB/Swiss-Prot;Acc:Q3ZBK5]
ENSBTAG00000018358	22.384	12.4285	32.3395	2.60205	1.37965	0.0200438	1	0.199077	1.09337	STAC3	.
790030	13.2306	7.40378	19.0574	2.574	1.36401	0.0322398	1	0.640897	6.04633	LOC790030	PREDICTED: Bos taurus leucine-rich repeat kinase 1-like
ENSBTAG00000003751	14.9676	8.45136	21.4838	2.54205	1.34599	0.045494	1	0.0247857	1.16387	MACC1	.
ENSBTAG00000006023	19.8596	11.2927	28.4264	2.51723	1.33184	0.0301017	1	0.0649871	0.567371	TTC18	.
ENSBTAG00000009824	19.4245	11.1081	27.7409	2.49736	1.3204	0.0364568	1	0.071206	0.518966	.	.
ENSBTAG00000033726	30.0753	17.2648	42.8858	2.48401	1.31267	0.0344153	1	0.0613241	0.513477	GRIP1	.
ENSBTAG00000031788	50.8058	29.3779	72.2336	2.45877	1.29794	0.0276395	1	1.04331	2.35876	A4IFG0_BOVIN	glutathione S-transferase M1 [Source:RefSeq peptide;Acc:NP_001077241]
ENSBTAG00000010756	84.0159	49.0522	118.98	2.42557	1.27832	0.0409386	1	0.170384	3.01738	ST7_BOVIN	Suppressor of tumorigenicity 7 protein [Source:UniProtKB/Swiss-Prot;Acc:A4D7R9]
ENSBTAG00000030841	79.6368	46.6929	112.581	2.41109	1.26968	0.0134502	1	0.303692	1.58128	GCSH	.
ENSBTAG00000014148	41.5506	24.5876	58.5136	2.37981	1.25084	0.0186808	1	0.264317	0.569256	Q2M2S5_BOVIN	LOC768072 protein [Source:UniProtKB/TrEMBL;Acc:Q2M2S5]
ENSBTAG00000043264	27.5995	16.4018	38.7972	2.36542	1.2421	0.0484507	1	0.28987	0.770461	snoU2_19	Small nucleolar RNA U2-19 [Source:RFAM;Acc:RF00494]
100139362	25.817	15.3933	36.2406	2.35432	1.23531	0.0102332	1	0.805423	0.449171	LOC100139362	PREDICTED: Bos taurus zinc finger protein 709-like (LOC100139362)
ENSBTAG00000002747	55.5452	33.9896	77.1008	2.26837	1.18165	0.0417943	1	0.685591	1.32918	ABCA5	.
ENSBTAG00000031845	38.653	23.7636	53.5424	2.25312	1.17193	0.0269706	1	0.131959	0.62031	Q32L84_BOVIN	synovial sarcoma, X breakpoint 5 [Source:RefSeq peptide;Acc:NP_001070521]
ENSBTAG00000013768	19.4652	11.9778	26.9527	2.25023	1.17007	0.0360144	1	1.30563	2.65534	NPSR1	.
ENSBTAG00000002571	59.6071	36.8194	82.3949	2.23781	1.16209	0.0397064	1	0.596541	0.787995	PDCD2L	.
ENSBTAG00000013320	39.3953	24.4409	54.3497	2.22372	1.15297	0.0174902	1	0.610989	4.55374	TSN1_BOVIN	Tetraspanin-1 (Tspan-1) [Source:UniProtKB/Swiss-Prot;Acc:Q3T0S3]
ENSBTAG00000044087	14.0229	8.70538	19.3404	2.22166	1.15164	0.0483568	1	0.355981	0.347227	KIAA1328	KIAA1328 [Source:HGNC Symbol;Acc:29248]
ENSBTAG00000034691	58.3297	36.2506	80.4088	2.21814	1.14935	0.0380266	1	0.192869	0.164668	Q2KIT8_BOVIN	tissue specific transplantation antigen P35B [Source:RefSeq peptide;Acc:NP_001039604]
ENSBTAG00000003276	33.2631	20.8071	45.7192	2.19729	1.13573	0.0229982	1	0.491451	1.17618	Q0P5H4_BOVIN	protein kinase C, eta [Source:RefSeq peptide;Acc:NP_001070331]
783710	252.006	159.034	344.978	2.1692	1.11717	0.0174527	1	0.644285	16.3657	LOC783710	PREDICTED: Bos taurus hypothetical LOC783710 (LOC783710)
ENSBTAG00000037566	36.8647	23.3206	50.4088	2.16156	1.11207	0.0248823	1	0.34189	0.461589	A6QLG0_BOVIN	zinc finger protein 500 [Source:RefSeq peptide;Acc:NP_001098823]
ENSBTAG00000010659	86.8859	55.34	118.432	2.14008	1.09766	0.0337069	1	0.0301307	0.268814	Q2HJD6_BOVIN	CUX1 protein Fragment [Source:UniProtKB/TrEMBL;Acc:Q2HJD6]
ENSBTAG00000027020	8.18106	5.24019	11.1219	2.12243	1.08572	0.0318523	1	1.03807	4.41878	COL5A2	collagen, type V, alpha 2 [Source:HGNC Symbol;Acc:2210]
ENSBTAG00000004266	144.419	92.5646	196.273	2.12039	1.08433	0.0286051	1	0.591401	3.48286	DDX25_BOVIN	ATP-dependent RNA helicase DDX25 (EC 3.6.1.-)(DEAD box protein 25) [Source:UniProtKB/Swiss-Prot;Acc:Q2TBP1]
ENSBTAG00000013956	44.4938	28.5304	60.4572	2.11904	1.08341	0.018735	1	0.285616	2.83223	Q08DR3_BOVIN	BCL2-like 13 (apoptosis facilitator) [Source:RefSeq peptide;Acc:NP_001071550]
ENSBTAG00000026519	87.1134	55.9175	118.309	2.11578	1.08119	0.0218048	1	0.00924201	0.858034	ADAT2_BOVIN	tRNA-specific adenosine deaminase 2 (EC 3.5.4.-)(tRNA-specific adenosine-34 deaminase subunit ADAT2)(Deaminase domain-containing protein 1) [Source:UniProtKB/Swiss-Prot;Acc:Q5E9J7]
100296502	74.9015	48.1854	101.618	2.10889	1.07648	0.0446051	1	0.95054	0.392046	LOC100296502	PREDICTED: Bos taurus zinc finger protein 347-like (LOC100296502)
ENSBTAG00000015060	105.157	68.049	142.264	2.09061	1.06392	0.0138928	1	0.22589	1.59844	Q0IID3_BOVIN	guanylate-binding protein 5 [Source:RefSeq peptide;Acc:NP_001069214]
ENSBTAG00000015265	27.8168	18.1151	37.5186	2.07112	1.05041	0.0420739	1	0.429702	0.0624633	.	.
ENSBTAG00000006273	212.319	138.714	285.924	2.06125	1.04352	0.0137649	1	0.0877473	1.92859	Q17QV7_BOVIN	sulfotransferase family 4A, member 1 [Source:RefSeq peptide;Acc:NP_001069986]
ENSBTAG00000009151	131.344	85.9568	176.731	2.05604	1.03987	0.0121588	1	0.0297723	1.29432	PYGO1	.
ENSBTAG00000033308	212.593	139.439	285.747	2.04927	1.03511	0.0107196	1	0.351811	2.69776	.	.
ENSBTAG00000013557	237.795	157.474	318.116	2.02012	1.01444	0.041574	1	0.405751	0.779152	A7MB81_BOVIN	endoplasmic reticulum aminopeptidase 1 [Source:RefSeq peptide;Acc:NP_001095473]
ENSBTAG00000011494	40.6274	27.0283	54.2265	2.00629	1.00453	0.0344511	1	0.528451	0.219519	PYGL_BOVIN	Glycogen phosphorylase, liver form (EC 2.4.1.1) [Source:UniProtKB/Swiss-Prot;Acc:Q0VCM4]
ENSBTAG00000031076	123.264	82.1658	164.363	2.00038	1.00027	0.0204619	1	0.54694	2.5562	.	.
ENSBTAG00000013165	38.1728	25.4461	50.8996	2.00029	1.00021	0.0343229	1	0.382852	0.676233	ENPP2_BOVIN	Ectonucleotide pyrophosphatase/phosphodiesterase family member 2 Precursor (E-NPP 2)(EC 3.1.4.39)(Extracellular lysophospholipase D)(LysoPLD)(Autotaxin) [Source:UniProtKB/Swiss-Prot;Acc:A1A4K5]
100335836	129.48	86.3972	172.563	1.99733	0.99807	0.0165091	1	0.839011	4.6995	LOC100335836	PREDICTED: Bos taurus cytochrome c oxidase subunit VIIc-like
ENSBTAG00000037488	70.5618	47.254	93.8696	1.98649	0.990221	0.0417077	1	0.392201	1.7619	JRKL	.
ENSBTAG00000034785	224.939	151.006	298.872	1.9792	0.984919	0.0108275	1	1.10939	0.582822	A1A4R3_BOVIN	DNAJ domain-containing [Source:RefSeq peptide;Acc:NP_001073801]
ENSBTAG00000012161	194.784	131.003	258.565	1.97373	0.980925	0.0161577	1	0.348062	2.49991	.	.
ENSBTAG00000025430	224.637	152.13	297.144	1.95323	0.965862	0.015937	1	0.347814	1.45759	.	.
ENSBTAG00000020698	101.093	68.9544	133.232	1.93218	0.950229	0.0496464	1	0.0177377	5.47002	MTHR_BOVIN	Methylenetetrahydrofolate reductase (EC 1.5.1.20) [Source:UniProtKB/Swiss-Prot;Acc:Q5I598]
ENSBTAG00000027126	163.259	111.855	214.663	1.91913	0.940449	0.0347099	1	0.0766841	1.13862	MUC15_BOVIN	Mucin-15 Precursor (MUC-15)(PAS3)(PASIII)(Glycoprotein C)(Glycoprotein 4)(Component II) [Source:UniProtKB/Swiss-Prot;Acc:Q8MI01]
782654	57.9175	39.7108	76.1241	1.91696	0.93882	0.0405095	1	0.518163	1.02452	LOC782654	PREDICTED: Bos taurus family with sequence similarity 13 member
ENSBTAG00000003440	100.264	69.3242	131.204	1.89261	0.920379	0.0383118	1	0.0249617	0.364473	FRRS1_BOVIN	Ferric-chelate reductase 1 (EC 1.-.-.-) [Source:UniProtKB/Swiss-Prot;Acc:A2VE04]
537963	22.8207	16.0436	29.5979	1.84484	0.883498	0.044094	1	0.970595	0.770828	STXBP4	chromosome segregation protein SMC, common
ENSBTAG00000023146	21.6384	15.2622	28.0147	1.83556	0.876223	0.0432257	1	0.314338	4.60791	Q2NKZ3_BOVIN	ADAM metallopeptidase domain 32 [Source:RefSeq peptide;Acc:NP_001039715]
ENSBTAG00000012988	290.086	207.564	372.607	1.79514	0.844098	0.0285898	1	0.107621	3.04573	COG4_BOVIN	Conserved oligomeric Golgi complex subunit 4 (COG complex subunit 4)(Component of oligomeric Golgi complex 4) [Source:UniProtKB/Swiss-Prot;Acc:Q3MHG0]
ENSBTAG00000000277	223.672	160.363	286.981	1.78957	0.839612	0.0383849	1	0.0284223	1.08632	IL18_BOVIN	Interleukin-18 Precursor (IL-18)(Interferon gamma-inducing factor)(IFN-gamma-inducing factor)(Interleukin-1 gamma)(IL-1 gamma) [Source:UniProtKB/Swiss-Prot;Acc:Q9TU73]
ENSBTAG00000021764	55.4549	39.9721	70.9378	1.77468	0.827562	0.0282724	1	1.56675	2.30694	GLRB_BOVIN	Glycine receptor subunit beta Precursor (Glycine receptor 58 kDa subunit) [Source:UniProtKB/Swiss-Prot;Acc:Q9GJS9]
ENSBTAG00000039782	210.532	152.357	268.707	1.76367	0.818577	0.0449366	1	0.398302	1.409	A8KC86_BOVIN	zinc finger protein 12 [Source:RefSeq peptide;Acc:NP_001103541]
ENSBTAG00000005285	684.925	500.992	868.858	1.73428	0.794333	0.0288053	1	0.183714	0.310355	RT33_BOVIN	28S ribosomal protein S33, mitochondrial (S33mt)(MRP-S33) [Source:UniProtKB/Swiss-Prot;Acc:P82926]
ENSBTAG00000012791	156.008	114.882	197.134	1.71597	0.779023	0.0267777	1	0.802548	2.34529	GATCL_BOVIN	GatC-like protein [Source:UniProtKB/Swiss-Prot;Acc:Q2KIF1]
ENSBTAG00000004860	139.096	103.704	174.487	1.68254	0.750641	0.0148671	1	1.33482	0.550862	A6QQD5_BOVIN	solute carrier family 27 (fatty acid transporter), member 6 [Source:RefSeq peptide;Acc:NP_001094639]
ENSBTAG00000001023	29.271	21.8266	36.7153	1.68213	0.750293	0.0465106	1	0.64475	1.99033	LOC505086	PREDICTED: Bos taurus misc_RNA (LOC505086), miscRNA. [Source:RefSeq DNA;Acc:XR_028818]
ENSBTAG00000011726	199.891	151.389	248.392	1.64076	0.714362	0.0377869	1	0.436158	4.98406	CRYL1_BOVIN	Lambda-crystallin homolog (EC 1.1.1.45)(L-gulonate 3-dehydrogenase)(Gul3DH) [Source:UniProtKB/Swiss-Prot;Acc:Q8SPX7]
100335754	441.267	336.39	546.145	1.62355	0.699149	0.0492529	1	0.584209	2.33115	LOC100335754	PREDICTED: Bos taurus hypothetical protein LOC100335754
ENSBTAG00000003608	151.442	115.695	187.188	1.61795	0.694166	0.0483818	1	0.59047	1.02754	A2I9A5_BOVIN	Synaptonemal complex protein 2 Fragment [Source:UniProtKB/TrEMBL;Acc:A2I9A5]
ENSBTAG00000000445	62.9578	48.1741	77.7414	1.61376	0.690425	0.0215149	1	1.98437	1.70472	PDE6C_BOVIN	Cone cGMP-specific 3',5'-cyclic phosphodiesterase subunit alpha' (EC 3.1.4.35)(cGMP phosphodiesterase 6C)(PDE V-C1) [Source:UniProtKB/Swiss-Prot;Acc:P16586]
100297914	1324.97	1016.27	1633.67	1.60751	0.684828	0.0138934	1	0.382865	25.9998	LOC100297914	PREDICTED: Bos taurus hypothetical LOC100297914 (LOC100297914)
ENSBTAG00000001927	383.654	295.847	471.461	1.5936	0.672285	0.0293011	1	0.427929	1.86094	A4IFJ9_BOVIN	vacuolar H+ ATPase C2 [Source:RefSeq peptide;Acc:NP_001077122]
504687	595.731	466.741	724.721	1.55273	0.634804	0.038836	1	0.151852	0.159768	CXorf56	upstream in-frame stop codon
ENSBTAG00000020541	850.579	675.071	1026.09	1.51997	0.604044	0.0304812	1	0.205595	1.13519	PREY_BOVIN	Protein preY, mitochondrial Precursor [Source:UniProtKB/Swiss-Prot;Acc:Q2T9V7]
ENSBTAG00000023426	126.003	100.192	151.813	1.51521	0.599519	0.042584	1	2.00338	0.486114	FAIM1_BOVIN	Fas apoptotic inhibitory molecule 1 [Source:UniProtKB/Swiss-Prot;Acc:Q0IIF6]
ENSBTAG00000006795	2114.23	1682.88	2545.59	1.51264	0.597071	0.0192003	1	0.248285	3.2297	GCSH_BOVIN	Glycine cleavage system H protein, mitochondrial Precursor [Source:UniProtKB/Swiss-Prot;Acc:P20821]
ENSBTAG00000007763	867.165	1041.27	693.058	0.665588	-0.5873	0.0479976	1	3.25481	0.834538	SATT_BOVIN	Neutral amino acid transporter A (SATT)(Solute carrier family 1 member 4) [Source:UniProtKB/Swiss-Prot;Acc:A2VDL4]
ENSBTAG00000009902	233.664	280.874	186.454	0.663835	-0.591104	0.0221243	1	6.77471	0.835901	ALDR_BOVIN	Aldose reductase (AR)(EC 1.1.1.21)(Aldehyde reductase)(20-alpha-hydroxysteroid dehydrogenase)(20-alpha-HSD)(EC 1.1.1.149) [Source:UniProtKB/Swiss-Prot;Acc:P16116]
ENSBTAG00000010069	435.008	524.084	345.931	0.660069	-0.599312	0.0497553	1	9.53355	3.44564	EGR1_BOVIN	Early growth response protein 1 (EGR-1) [Source:UniProtKB/Swiss-Prot;Acc:Q29W20]
ENSBTAG00000010899	84.552	101.869	67.2352	0.660018	-0.599423	0.0347627	1	3.51179	0.0905058	TIMP2_BOVIN	Metalloproteinase inhibitor 2 Precursor (Tissue inhibitor of metalloproteinases 2)(TIMP-2)(Collagenase inhibitor) [Source:UniProtKB/Swiss-Prot;Acc:P16368]
ENSBTAG00000009495	82.4823	99.4892	65.4754	0.658116	-0.603586	0.0335188	1	3.539	0.115769	BCAM_BOVIN	Basal cell adhesion molecule Precursor (B-CAM cell surface glycoprotein)(Lutheran antigen)(CD239 antigen) [Source:UniProtKB/Swiss-Prot;Acc:Q9MZ08]
ENSBTAG00000026283	3437.19	4148.02	2726.36	0.657268	-0.605446	0.0344545	1	2.72434	1.47199	ASPH_BOVIN	Aspartyl/asparaginyl beta-hydroxylase (EC 1.14.11.16)(Aspartate beta-hydroxylase)(ASP beta-hydroxylase)(Peptide-aspartate beta-dioxygenase) [Source:UniProtKB/Swiss-Prot;Acc:Q28056]
ENSBTAG00000016081	1288.56	1555.75	1021.38	0.65652	-0.607089	0.0371837	1	1.97543	0.154718	Q2LDY9_BOVIN	prothymosin, alpha [Source:RefSeq peptide;Acc:NP_001035042]
ENSBTAG00000018204	235.872	285.455	186.289	0.652602	-0.615724	0.0438735	1	0.469819	1.332	MYH1_BOVIN	Myosin-1 (Myosin heavy chain 1)(Myosin heavy chain 2x)(MyHC-2x)(Myosin heavy chain, skeletal muscle, adult 1) [Source:UniProtKB/Swiss-Prot;Acc:Q9BE40]
ENSBTAG00000007415	100.772	121.993	79.5502	0.652088	-0.616861	0.0441362	1	0.741103	0.642365	A7Y461_BOVIN	Solute carrier family 7 member 8 Fragment [Source:UniProtKB/TrEMBL;Acc:A7Y461]
ENSBTAG00000012176	39.9381	48.4949	31.3813	0.647105	-0.627929	0.0470134	1	0.790293	1.40033	QPCTL_BOVIN	Glutaminyl-peptide cyclotransferase-like protein (EC 2.3.2.-) [Source:UniProtKB/Swiss-Prot;Acc:Q0V8G3]
514712	1187.18	1442.99	931.374	0.645449	-0.631624	0.0109956	1	7.23487	1.48735	LOC514712	PREDICTED: Bos taurus hepatitis A virus cellular receptor 1
ENSBTAG00000019636	55.519	68.0556	42.9823	0.631577	-0.66297	0.0419524	1	6.09052	0.475646	SCAR5_BOVIN	Scavenger receptor class A member 5 [Source:UniProtKB/Swiss-Prot;Acc:A5PJQ2]
ENSBTAG00000017187	31.8397	39.0423	24.6372	0.631039	-0.6642	0.0402999	1	0.526742	1.23547	A4IFG3_BOVIN	hypothetical protein LOC533569 [Source:RefSeq peptide;Acc:NP_001077190]
ENSBTAG00000011156	500.317	613.666	386.968	0.630584	-0.66524	0.0236113	1	4.56836	3.35846	ATP8A1	ATPase, aminophospholipid transporter (APLT), Class I, type 8A, member 1 [Source:RefSeq peptide;Acc:NP_777263]
ENSBTAG00000018214	439.881	540.119	339.643	0.628829	-0.669259	0.0348765	1	2.67094	0.10319	SHSA2_BOVIN	Protein shisa-2 homolog Precursor (Transmembrane protein 46) [Source:UniProtKB/Swiss-Prot;Acc:A6QPA0]
100336891	142.895	175.642	110.147	0.627112	-0.673205	0.0196459	1	4.15376	0.455868	LOC100336891	PREDICTED: Bos taurus anthrax toxin receptor 1-like (LOC100336891)
ENSBTAG00000032821	505.195	621.623	388.766	0.625405	-0.677138	0.0199212	1	7.076	1.03471	A6QLJ6_BOVIN	sciellin [Source:RefSeq peptide;Acc:NP_001095802]
ENSBTAG00000020561	138.111	170.173	106.048	0.623181	-0.682277	0.0493057	1	0.256636	0.558059	KLHL15	.
281128	2651.35	3267.56	2035.14	0.622832	-0.683086	0.0147451	1	7.63689	1.18522	DSC2	Cadherin prodomain like; Region: Cadherin_pro;
ENSBTAG00000020417	179.947	221.845	138.049	0.622275	-0.684376	0.0289759	1	4.19483	0.146424	A7MB69_BOVIN	death-associated protein kinase 3 [Source:RefSeq peptide;Acc:NP_001094594]
ENSBTAG00000040584	674.983	832.232	517.734	0.622103	-0.684774	0.0269125	1	5.41677	0.897009	DSC2_BOVIN	Desmocollin-2 Precursor; Fragment (Epithelial type 2 desmocollin) [Source:UniProtKB/Swiss-Prot;Acc:P33545]
ENSBTAG00000013017	269.463	332.415	206.511	0.621243	-0.686771	0.0389814	1	0.312132	0.842736	GNAT2_BOVIN	Guanine nucleotide-binding protein G(t) subunit alpha-2 (Transducin alpha-2 chain) [Source:UniProtKB/Swiss-Prot;Acc:P04696]
ENSBTAG00000010493	124.037	153.082	94.9919	0.620531	-0.688425	0.0277661	1	2.35478	0.425938	Q3ZBC8_BOVIN	SERTA domain containing 1 [Source:RefSeq peptide;Acc:NP_001035654]
ENSBTAG00000016761	8.44296	10.4303	6.4556	0.618926	-0.692161	0.0440585	1	1.30314	1.7277	NOX1	.
ENSBTAG00000009502	911.959	1127.37	696.543	0.617845	-0.694683	0.0338101	1	0.657171	0.503541	LUZP1	.
ENSBTAG00000007239	15.2997	18.9583	11.6412	0.614041	-0.703594	0.0193971	1	1.06785	3.71078	Q5W1C4_BOVIN	tumor necrosis factor, alpha-induced protein 6 [Source:RefSeq peptide;Acc:NP_001007814]
ENSBTAG00000018011	42.8635	53.1819	32.5452	0.611961	-0.708489	0.0337832	1	4.07269	0.135367	APOB48R	.
ENSBTAG00000002549	1695.43	2103.57	1287.29	0.611952	-0.70851	0.0188575	1	2.6054	0.356903	PTMA_BOVIN	Prothymosin alpha [Contains Thymosin alpha-1] [Source:UniProtKB/Swiss-Prot;Acc:P01252]
100299071	48.7126	60.4771	36.9481	0.610943	-0.710891	0.040924	1	1.38638	0.453179	LOC100299071	PREDICTED: Bos taurus hypothetical LOC100299071 (LOC100299071)
ENSBTAG00000012181	81.5738	101.392	61.7556	0.609078	-0.715301	0.0379039	1	5.30901	1.84194	GNA11_BOVIN	Guanine nucleotide-binding protein subunit alpha-11 (G-protein subunit alpha-11)(G alpha-11)(G-protein subunit GL2 alpha) [Source:UniProtKB/Swiss-Prot;Acc:P38409]
ENSBTAG00000031950	1145.2	1425.48	864.919	0.606758	-0.720807	0.0149334	1	6.1631	0.862793	Q2KI32_BOVIN	RAB3A interacting protein (rabin3) [Source:RefSeq peptide;Acc:NP_001039812]
ENSBTAG00000004824	65.1526	81.1425	49.1628	0.605883	-0.72289	0.0165157	1	2.06755	1.90516	A2VE59_BOVIN	receptor accessory protein 1 [Source:RefSeq peptide;Acc:NP_001075930]
ENSBTAG00000005012	17086.3	21282	12890.5	0.605699	-0.723326	0.0486244	1	6.13151	0.217362	HS105_BOVIN	Heat shock protein 105 kDa (Heat shock 110 kDa protein) [Source:UniProtKB/Swiss-Prot;Acc:Q0IIM3]
ENSBTAG00000009749	141.937	177.067	106.807	0.603199	-0.729294	0.0337385	1	0.372912	0.128448	Q2KHV7_BOVIN	ubiquitin specific peptidase 2 [Source:RefSeq peptide;Acc:NP_001039728]
ENSBTAG00000017437	233.77	291.754	175.785	0.602512	-0.730937	0.0443919	1	1.70545	0.216305	Q29RJ8_BOVIN	amyotrophic lateral sclerosis 2 (juvenile) chromosome region, candidate 4 [Source:RefSeq peptide;Acc:NP_001039665]
ENSBTAG00000005825	473.278	590.984	355.572	0.601661	-0.732977	0.0351184	1	0.670718	0.392048	NEIL3_BOVIN	Endonuclease VIII-like 3 (EC 3.2.2.-)(EC 4.2.99.18)(DNA glycosylase/AP lyase Neil3)(Nei-like protein 3) [Source:UniProtKB/Swiss-Prot;Acc:Q3MHN7]
ENSBTAG00000018451	740.777	925.616	555.939	0.600615	-0.735488	0.0204024	1	1.86591	0.701551	PTMS_BOVIN	Parathymosin [Source:UniProtKB/Swiss-Prot;Acc:P08814]
ENSBTAG00000017626	2370.03	2962.52	1777.54	0.600011	-0.73694	0.011714	1	0.777093	0.0535325	A8E645_BOVIN	glutamine-fructose-6-phosphate transaminase 1 [Source:RefSeq peptide;Acc:NP_001103431]
ENSBTAG00000006762	30.7595	38.4538	23.0653	0.599819	-0.737401	0.0422538	1	2.34205	0.10986	A4IFR5_BOVIN	SH3 domain containing ring finger 2 [Source:RefSeq peptide;Acc:NP_001077222]
286842	146.974	184.185	109.762	0.595932	-0.746779	0.034845	1	2.62237	0.586433	BASP1	alpha-ketoglutarate decarboxylase; Reviewed;
ENSBTAG00000014314	38.9606	48.8918	29.0294	0.593749	-0.752075	0.0320667	1	1.80993	0.230352	Q0V7N9_BOVIN	Hermansky-Pudlak syndrome 1 protein [Source:RefSeq peptide;Acc:NP_001069184]
ENSBTAG00000003864	77.7768	97.7141	57.8394	0.591925	-0.756513	0.0487869	1	2.95507	0.573602	Q08E60_BOVIN	solute carrier family 13 (sodium/sulfate symporters), member 4 [Source:RefSeq peptide;Acc:NP_001070352]
ENSBTAG00000016696	37.2119	46.7619	27.6619	0.591547	-0.757434	0.039015	1	0.508313	0.538459	NCDN_BOVIN	Neurochondrin [Source:UniProtKB/Swiss-Prot;Acc:Q2KJ97]
619120	37.1244	46.6814	27.5674	0.590544	-0.759884	0.036058	1	0.841676	0.465989	LOC619120	PREDICTED: Bos taurus hypothetical LOC619120 (LOC619120)
ENSBTAG00000007331	298.983	376.191	221.774	0.589525	-0.762376	0.0192304	1	2.19013	1.81369	A7MB83_BOVIN	procollagen-lysine, 2-oxoglutarate 5-dioxygenase 2 [Source:RefSeq peptide;Acc:NP_001094619]
281129	46.1865	58.2561	34.1168	0.585634	-0.771929	0.0275973	1	2.35553	0.493487	DSC3	Cadherin prodomain like; Region: Cadherin_pro;
ENSBTAG00000014907	653.265	825.678	480.852	0.582372	-0.779987	0.0166623	1	2.93666	1.34555	Q3SZ24_BOVIN	interleukin 11 receptor, alpha [Source:RefSeq peptide;Acc:NP_001029511]
281062	472.197	596.871	347.523	0.582241	-0.780312	0.043098	1	3.20621	0.213753	CDH2	Cadherin prodomain like; Region: Cadherin_pro;
ENSBTAG00000018050	167.588	212.011	123.165	0.580938	-0.783544	0.0232048	1	3.95869	1.88013	Q2KJ48_BOVIN	cerebellar degeneration-related protein 2, 62kDa [Source:RefSeq peptide;Acc:NP_001039848]
ENSBTAG00000034501	38.2058	48.3523	28.0592	0.580308	-0.78511	0.0119156	1	1.47274	1.12949	Q32PI4_BOVIN	complement factor I [Source:RefSeq peptide;Acc:NP_001033185]
ENSBTAG00000018846	336.67	426.167	247.172	0.579989	-0.785902	0.0283294	1	0.194453	0.263309	CLN5_BOVIN	Ceroid-lipofuscinosis neuronal protein 5 Precursor (Protein CLN5) [Source:UniProtKB/Swiss-Prot;Acc:Q1ZYR0]
ENSBTAG00000020321	161.48	204.416	118.544	0.579919	-0.786076	0.0447614	1	0.472094	0.607532	SNX11_BOVIN	Sorting nexin-11 [Source:UniProtKB/Swiss-Prot;Acc:Q08DD7]
ENSBTAG00000007946	54.4802	68.9853	39.9751	0.579474	-0.787185	0.049673	1	0.178616	0.201904	SOX_BOVIN	Peroxisomal sarcosine oxidase (PSO)(EC 1.5.3.1)(EC 1.5.3.7)(L-pipecolate oxidase)(L-pipecolic acid oxidase) [Source:UniProtKB/Swiss-Prot;Acc:Q29RU9]
ENSBTAG00000021963	545.402	690.777	400.028	0.579098	-0.78812	0.0355746	1	4.05196	0.0900559	SLAI2_BOVIN	SLAIN motif-containing protein 2 [Source:UniProtKB/Swiss-Prot;Acc:Q3MHV6]
ENSBTAG00000010812	179.786	228.006	131.566	0.577029	-0.793283	0.0133092	1	14.0512	1.8292	P2RX4_BOVIN	P2X purinoceptor 4 (P2X4)(ATP receptor)(Purinergic receptor) [Source:UniProtKB/Swiss-Prot;Acc:Q5E9U1]
100337314	85.7473	108.869	62.626	0.575243	-0.797755	0.0244788	1	4.48074	0.196695	LOC100337314	PREDICTED: Bos taurus hypothetical protein LOC100337314
ENSBTAG00000018062	7.40985	9.44112	5.37858	0.569697	-0.811733	0.0309182	1	2.22057	0.853398	LOC788353	.
ENSBTAG00000024269	41.4474	52.8848	30.0099	0.567458	-0.817414	0.0175663	1	2.24752	0.379726	TGFBR3	.
ENSBTAG00000013081	421.694	538.96	304.429	0.564845	-0.824073	0.0420833	1	8.85662	1.15172	SERB_BOVIN	Phosphoserine phosphatase (PSPase)(PSP)(EC 3.1.3.3)(O-phosphoserine phosphohydrolase)(L-3-phosphoserine phosphatase) [Source:UniProtKB/Swiss-Prot;Acc:Q2KHU0]
ENSBTAG00000017869	819.837	1048.33	591.348	0.564088	-0.826009	0.0449688	1	3.5171	0.876461	CAV1_BOVIN	Caveolin-1 [Source:UniProtKB/Swiss-Prot;Acc:P79132]
100337107	202.477	259.372	145.581	0.561284	-0.833198	0.0357691	1	0.113782	0.0526303	LOC100337107	PREDICTED: Bos taurus Oseg4-like (LOC100337107)
ENSBTAG00000015735	27.1976	34.8498	19.5454	0.560848	-0.834319	0.0263492	1	3.84765	0.0392278	Q0V896_BOVIN	cytochrome P450, family 4, subfamily F, polypeptide 2 [Source:RefSeq peptide;Acc:NP_001068790]
ENSBTAG00000017223	116.248	149.315	83.1807	0.55708	-0.844043	0.0361993	1	9.08531	0.943627	MEST_BOVIN	Mesoderm-specific transcript homolog protein (EC 3.-.-.-)(Paternally-expressed gene 1 protein) [Source:UniProtKB/Swiss-Prot;Acc:Q2HJM9]
ENSBTAG00000019265	369.701	475.243	264.158	0.555838	-0.847263	0.0136982	1	2.55228	0.241377	A6QR07_BOVIN	acylglycerol kinase [Source:RefSeq peptide;Acc:NP_001092439]
523799	308.292	397.544	219.04	0.550985	-0.859915	0.0286129	1	0.375643	0.341788	LOC523799	PREDICTED: Bos taurus hypothetical LOC523799 (LOC523799) partial
ENSBTAG00000017167	229.185	296.255	162.114	0.547211	-0.86983	0.0460107	1	2.72437	0.335848	LRAT_BOVIN	Lecithin retinol acyltransferase (EC 2.3.1.135)(Phosphatidylcholine--retinol O-acyltransferase) [Source:UniProtKB/Swiss-Prot;Acc:Q9BGL2]
520730	8.98938	11.6245	6.35429	0.54663	-0.871362	0.0456102	1	2.35985	0.193666	WWC1	PREDICTED: Bos taurus WW and C2 domain containing 1 (WWC1)
ENSBTAG00000006738	199.063	257.524	140.602	0.545976	-0.873091	0.0307128	1	0.205872	0.115384	OGR1_BOVIN	Ovarian cancer G-protein coupled receptor 1 (G-protein coupled receptor 68)(G protein-coupled receptor RGR1)(bRGR1) [Source:UniProtKB/Swiss-Prot;Acc:O46685]
ENSBTAG00000017251	18.4147	23.8259	13.0036	0.545775	-0.873621	0.0259137	1	0.599315	1.10172	S26A8_BOVIN	Testis anion transporter 1 (Anion exchange transporter)(Solute carrier family 26 member 8) [Source:UniProtKB/Swiss-Prot;Acc:A6QNW6]
512787	8.46363	10.9621	5.96517	0.544164	-0.877887	0.0265781	1	2.06191	0.644944	PNPLA4	PREDICTED: Bos taurus patatin-like phospholipase domain containing
ENSBTAG00000020895	34.3061	44.476	24.1361	0.542678	-0.881831	0.0154918	1	4.86015	0.0605911	LOXL4_BOVIN	Lysyl oxidase homolog 4 Precursor (EC 1.4.3.-)(Lysyl oxidase-like protein 4) [Source:UniProtKB/Swiss-Prot;Acc:Q8MJ24]
ENSBTAG00000005629	92.075	119.461	64.6886	0.541503	-0.88496	0.0128061	1	3.36088	0.149037	A8E4N1_BOVIN	absent in melanoma 1-like [Source:RefSeq peptide;Acc:NP_001103261]
100335590	13.2319	17.1766	9.28725	0.540693	-0.887119	0.0330973	1	1.27515	0.98027	LOC100335590	PREDICTED: Bos taurus patatin-like phospholipase domain containing
783543	54.0527	70.1949	37.9104	0.540074	-0.888772	0.0240569	1	1.99602	0.203709	LOC783543	PREDICTED: Bos taurus Eso3 protein-like transcript variant 2
ENSBTAG00000019787	32.9267	42.7847	23.0687	0.539181	-0.891158	0.0182106	1	1.25444	0.328972	PA1B3_BOVIN	Platelet-activating factor acetylhydrolase IB subunit gamma (EC 3.1.1.47)(PAF acetylhydrolase 29 kDa subunit)(PAF-AH 29 kDa subunit)(PAF-AH subunit gamma)(PAFAH subunit gamma) [Source:UniProtKB/Swiss-Prot;Acc:Q29460]
ENSBTAG00000031462	19.844	25.8038	13.8842	0.538066	-0.894144	0.0383566	1	1.61219	1.71701	A1A4P8_BOVIN	hypothetical protein LOC784495 [Source:RefSeq peptide;Acc:NP_001099109]
ENSBTAG00000020015	56.9685	74.085	39.8519	0.537921	-0.894533	0.0210633	1	5.54488	0.40865	DFFB_BOVIN	DNA fragmentation factor subunit beta (EC 3.-.-.-) [Source:UniProtKB/Swiss-Prot;Acc:Q58CZ0]
781667	37.4644	48.7496	26.1793	0.537016	-0.896964	0.0354607	1	2.57124	0.664413	LOC781667	The sequence of the transcript was modified to
100138100	84.4752	109.922	59.0284	0.537002	-0.897	0.0430284	1	0.290821	1.1399	SETDB1	PREDICTED: Bos taurus SET domain bifurcated 1 (SETDB1),
ENSBTAG00000013413	73.0055	95.1021	50.9089	0.535307	-0.901561	0.0227895	1	1.55365	0.00762459	CCD51_BOVIN	Coiled-coil domain-containing protein 51 [Source:UniProtKB/Swiss-Prot;Acc:Q5E9Q3]
ENSBTAG00000000257	96.5831	125.836	67.33	0.535061	-0.902225	0.0202453	1	0.922943	0.111794	A6H7D6_BOVIN	melanocortin 2 receptor accessory protein 2 [Source:RefSeq peptide;Acc:NP_001092863]
618452	16.1232	21.0077	11.2387	0.534979	-0.902447	0.0464587	1	1.7604	0.0652829	LOC618452	PREDICTED: Bos taurus zinc finger protein 75-like (LOC618452)
ENSBTAG00000016085	20.3523	26.5367	14.1679	0.533896	-0.905368	0.0493148	1	2.65781	0.0487181	IRAK1_BOVIN	Interleukin-1 receptor-associated kinase 1 (IRAK-1)(EC 2.7.11.1) [Source:UniProtKB/Swiss-Prot;Acc:Q2LGB3]
ENSBTAG00000016896	156.285	204.01	108.56	0.532131	-0.910147	0.0330115	1	0.204629	0.00788461	A6QQ64_BOVIN	homocysteine-inducible, endoplasmic reticulum stress-inducible, ubiquitin-like domain member 1 [Source:RefSeq peptide;Acc:NP_001095735]
ENSBTAG00000019589	21.3541	27.9497	14.7586	0.528041	-0.921279	0.0277544	1	1.45178	0.225123	Q17QN7_BOVIN	hypothetical protein LOC518967 [Source:RefSeq peptide;Acc:NP_001069249]
525199	5.66155	7.41203	3.91107	0.527665	-0.922305	0.0341412	1	1.72705	0.956251	GZF1	PREDICTED: Bos taurus GDNF-inducible zinc finger protein 1 (GZF1)
ENSBTAG00000037640	97.2236	127.509	66.9378	0.524964	-0.929709	0.0219269	1	0.00487007	0.352182	A0JNF5_BOVIN	phosphotyrosine interaction domain containing 1 [Source:RefSeq peptide;Acc:NP_001073052]
ENSBTAG00000015498	418.751	549.27	288.233	0.524757	-0.93028	0.0223046	1	5.00591	0.386094	A5PKE6_BOVIN	elongation of very long chain fatty acids-like 4 [Source:RefSeq peptide;Acc:NP_001092520]
ENSBTAG00000015163	198.82	261.001	136.64	0.523522	-0.933679	0.0466314	1	2.83521	1.31534	Q0VCX3_BOVIN	transmembrane 4 superfamily member 1 [Source:RefSeq peptide;Acc:NP_001069448]
ENSBTAG00000021518	44.7685	58.8409	30.6961	0.52168	-0.938762	0.0233697	1	1.14494	0.913361	A7E330_BOVIN	transmembrane protease, serine 4 [Source:RefSeq peptide;Acc:NP_001095443]
ENSBTAG00000016319	16.2905	21.4348	11.1463	0.520009	-0.943391	0.0311282	1	0.37695	0.803558	CYB5D2	.
515598	6.57725	8.65581	4.49869	0.519731	-0.944164	0.0132303	1	2.92953	1.34219	LOC515598	PREDICTED: Bos taurus olfactory receptor family 5, subfamily T,
ENSBTAG00000013476	14.1964	18.713	9.6798	0.517277	-0.950992	0.0100056	1	2.56757	1.27535	CBPA1_BOVIN	Carboxypeptidase A1 Precursor (EC 3.4.17.1) [Source:UniProtKB/Swiss-Prot;Acc:P00730]
ENSBTAG00000014420	40.8665	53.8774	27.8556	0.517017	-0.951716	0.0151415	1	1.62794	0.147782	RAGE_BOVIN	Advanced glycosylation end product-specific receptor Precursor (Receptor for advanced glycosylation end products) [Source:UniProtKB/Swiss-Prot;Acc:Q28173]
ENSBTAG00000017451	208.4	274.888	141.912	0.516252	-0.953853	0.0316535	1	0.501796	1.02539	TSN17_BOVIN	Tetraspanin-17 (Tspan-17) [Source:UniProtKB/Swiss-Prot;Acc:Q58DN3]
ENSBTAG00000043962	35.0271	46.3034	23.7508	0.512939	-0.963142	0.0269345	1	0.353914	0.240075	SLC2A13	.
ENSBTAG00000011912	66.4618	87.868	45.0556	0.512765	-0.963631	0.0167301	1	1.04547	0.61119	SCMC2_BOVIN	Calcium-binding mitochondrial carrier protein SCaMC-2 (Small calcium-binding mitochondrial carrier protein 2)(Solute carrier family 25 member 25) [Source:UniProtKB/Swiss-Prot;Acc:Q0V7M4]
ENSBTAG00000012945	34.3532	45.4536	23.2528	0.511573	-0.966988	0.0144461	1	3.31913	0.775053	PDE6A_BOVIN	Rod cGMP-specific 3',5'-cyclic phosphodiesterase subunit alpha (GMP-PDE alpha)(EC 3.1.4.35)(PDE V-B1) [Source:UniProtKB/Swiss-Prot;Acc:P11541]
ENSBTAG00000019722	21.5832	28.6005	14.5659	0.509288	-0.973445	0.0162971	1	1.40448	0.451105	O77690_BOVIN	guanylate cyclase 2C (heat stable enterotoxin receptor) [Source:RefSeq peptide;Acc:NP_776972]
ENSBTAG00000009876	10.7221	14.2118	7.23246	0.508905	-0.974531	0.0341184	1	2.31221	0.318547	C4BPA_BOVIN	C4b-binding protein alpha chain Precursor (C4bp) [Source:UniProtKB/Swiss-Prot;Acc:Q28065]
787309	160.573	212.908	108.239	0.508382	-0.976015	0.0469484	1	1.22894	0.323808	LOC787309	The sequence of the transcript was modified to
508115	14.0813	18.686	9.47649	0.507143	-0.979535	0.0303378	1	4.04104	0.251423	NGRN	primary ORF has stop codon >50 nucleotides from the
ENSBTAG00000015770	5.5319	7.34644	3.71737	0.506009	-0.982765	0.0424375	1	0.352254	1.04303	C10orf112	chromosome 10 open reading frame 112 [Source:HGNC Symbol;Acc:24331]
ENSBTAG00000008535	76.6453	101.88	51.4103	0.504614	-0.986747	0.0426952	1	1.0349	0.285532	SOCS4	.
ENSBTAG00000037964	78.2493	104.019	52.4801	0.504526	-0.987	0.0181819	1	1.10638	0.527283	A4IFU5_BOVIN	histone cluster 3, H2a [Source:RefSeq peptide;Acc:NP_001091566]
ENSBTAG00000004512	14.5778	19.3793	9.7763	0.504472	-0.987153	0.0128881	1	4.22276	0.280119	Q2YDI8_BOVIN	makorin, ring finger protein, 2 [Source:RefSeq peptide;Acc:NP_001039454]
ENSBTAG00000019242	71.6061	95.3353	47.877	0.502196	-0.993677	0.031727	1	1.34401	0.123343	ACHB_BOVIN	Acetylcholine receptor subunit beta Precursor [Source:UniProtKB/Swiss-Prot;Acc:P04758]
504647	28.3726	37.7908	18.9544	0.50156	-0.995506	0.0476323	1	0.390542	0.269363	RAD9A	PCNA/FEN-1 protein interaction site [polypeptide
ENSBTAG00000017512	21.1108	28.1464	14.0751	0.500068	-0.999805	0.0136166	1	4.81472	0.474685	TAU_BOVIN	Microtubule-associated protein tau (Neurofibrillary tangle protein)(Paired helical filament-tau)(PHF-tau) [Source:UniProtKB/Swiss-Prot;Acc:P29172]
ENSBTAG00000010007	42.6981	56.9551	28.4411	0.499361	-1.00185	0.00935016	1	3.72587	0.147216	MK13_BOVIN	Mitogen-activated protein kinase 13 (MAP kinase 13)(MAPK 13)(EC 2.7.11.24) [Source:UniProtKB/Swiss-Prot;Acc:Q3T0N5]
ENSBTAG00000010382	119.649	159.62	79.6773	0.499168	-1.0024	0.0101494	1	10.174	2.97014	MUC13	mucin 13, cell surface associated [Source:HGNC Symbol;Acc:7511]
ENSBTAG00000014215	78.5215	104.861	52.182	0.49763	-1.00686	0.0307086	1	0.319144	0.0167307	CCD86_BOVIN	Coiled-coil domain-containing protein 86 [Source:UniProtKB/Swiss-Prot;Acc:Q2TBX7]
ENSBTAG00000013247	15.8925	21.227	10.558	0.497384	-1.00757	0.0481449	1	0.876383	0.242386	NALP5_BOVIN	NACHT, LRR and PYD domains-containing protein 5 (Mater protein homolog) [Source:UniProtKB/Swiss-Prot;Acc:Q647I9]
ENSBTAG00000003644	16.4399	22.0316	10.8482	0.492391	-1.02212	0.0482201	1	1.47721	0.466079	Q2KJ77_BOVIN	hsp70-interacting protein [Source:RefSeq peptide;Acc:NP_001039596]
ENSBTAG00000011287	33.7956	45.307	22.2843	0.491852	-1.0237	0.0183467	1	1.20182	0.172231	ATXN7	.
ENSBTAG00000034430	85.2974	114.692	55.9031	0.487421	-1.03676	0.0304875	1	1.23571	0.169437	CD047_BOVIN	UPF0602 protein C4orf47 homolog [Source:UniProtKB/Swiss-Prot;Acc:Q2T9M0]
ENSBTAG00000006039	29.1376	39.2075	19.0677	0.486327	-1.04	0.033257	1	2.98246	0.902793	GDIR2_BOVIN	Rho GDP-dissociation inhibitor 2 (Rho GDI 2)(Rho-GDI beta)(Ly-GDI)(D4-GDP-dissociation inhibitor)(D4-GDI) [Source:UniProtKB/Swiss-Prot;Acc:Q9TU03]
ENSBTAG00000003045	67.2745	90.578	43.9711	0.48545	-1.04261	0.0354565	1	1.84876	0.313658	Q1RMX1_BOVIN	BMP and activin membrane-bound inhibitor [Source:RefSeq peptide;Acc:NP_001039774]
ENSBTAG00000018579	44.1616	59.5964	28.7269	0.482024	-1.05282	0.0319826	1	3.40149	1.75169	DOK1_BOVIN	Docking protein 1 (Downstream of tyrosine kinase 1) [Source:UniProtKB/Swiss-Prot;Acc:Q5EA84]
ENSBTAG00000018013	33.3643	45.0336	21.695	0.481751	-1.05364	0.0252908	1	1.05373	0.0274789	EMP3_BOVIN	Epithelial membrane protein 3 (EMP-3) [Source:UniProtKB/Swiss-Prot;Acc:Q58DR6]
ENSBTAG00000009512	4.21603	5.69486	2.7372	0.480644	-1.05696	0.0477501	1	2.32054	0.17176	EPS8L1	EPS8-like 1 [Source:HGNC Symbol;Acc:21295]
ENSBTAG00000019588	33.4194	45.1489	21.6898	0.480407	-1.05767	0.0192927	1	2.36028	0.0288753	HB21_BOVIN	BOLA class II histocompatibility antigen, DQB*0101 beta chain Precursor (DQB1*1A) [Source:UniProtKB/Swiss-Prot;Acc:Q9TVC8]
ENSBTAG00000001880	28.88	39.0958	18.6641	0.477395	-1.06674	0.0318915	1	0.542838	0.0254998	VGLL1	.
ENSBTAG00000004753	164.916	223.35	106.482	0.476752	-1.06869	0.0128774	1	3.02155	0.226271	Q32KX2_BOVIN	transmembrane protein 5 [Source:RefSeq peptide;Acc:NP_001033203]
ENSBTAG00000026250	31.7783	43.0393	20.5173	0.476712	-1.06881	0.0212829	1	2.5647	0.0554143	Q2T9Y3_BOVIN	pyruvate dehydrogenase (lipoamide) alpha 2 [Source:RefSeq peptide;Acc:NP_001070539]
ENSBTAG00000017448	20.7392	28.0919	13.3865	0.476527	-1.06937	0.0279574	1	0.97045	0.33456	A2VE41_BOVIN	EGF-containing fibulin-like extracellular matrix protein 1 [Source:RefSeq peptide;Acc:NP_001075186]
ENSBTAG00000009760	121.217	164.472	77.9632	0.474023	-1.07697	0.0415725	1	3.5309	0.277443	Q3T2L0_BOVIN	hypothetical protein LOC515736 [Source:RefSeq peptide;Acc:NP_001029681]
ENSBTAG00000016874	933.01	1266.91	599.116	0.472897	-1.0804	0.0156517	1	13.7367	1.42048	DNJB1_BOVIN	DnaJ homolog subfamily B member 1 [Source:UniProtKB/Swiss-Prot;Acc:Q3MI00]
784403	59.4009	80.6905	38.1113	0.472315	-1.08218	0.0387936	1	2.14037	0.0250727	CDK14	PREDICTED: Bos taurus cyclin-dependent kinase 14 (CDK14)
ENSBTAG00000008409	93.7231	127.341	60.1054	0.472004	-1.08313	0.0343813	1	4.62373	0.901813	MYC_BOVIN	Myc proto-oncogene protein (Proto-oncogene c-Myc)(Transcription factor p64) [Source:UniProtKB/Swiss-Prot;Acc:Q2HJ27]
ENSBTAG00000008466	149.282	202.9	95.6633	0.471479	-1.08473	0.0448165	1	3.86595	0.329491	Q2YDD5_BOVIN	cyclin B1 interacting protein 1 [Source:RefSeq peptide;Acc:NP_001040030]
ENSBTAG00000019554	16.7233	22.802	10.6445	0.466824	-1.09905	0.039268	1	3.05149	0.513058	F16P2_BOVIN	Fructose-1,6-bisphosphatase isozyme 2 (FBPase 2)(EC 3.1.3.11)(D-fructose-1,6-bisphosphate 1-phosphohydrolase 2) [Source:UniProtKB/Swiss-Prot;Acc:Q2KJJ9]
ENSBTAG00000002783	217.196	296.15	138.243	0.4668	-1.09912	0.0304435	1	3.70242	0.124294	A6QPR1_BOVIN	prenylcysteine oxidase 1 [Source:RefSeq peptide;Acc:NP_001098944]
ENSBTAG00000033680	57.3523	78.2633	36.4412	0.465623	-1.10277	0.0497383	1	0.948035	0.165543	Q32L95_BOVIN	coiled-coil domain containing 46 [Source:RefSeq peptide;Acc:NP_001069919]
100297815	62.4753	85.3755	39.5751	0.463541	-1.10923	0.0131254	1	0.204612	0.294645	LOC100297815	PREDICTED: Bos taurus hypothetical LOC100297815 (LOC100297815)
ENSBTAG00000000854	17.002	23.2523	10.7517	0.462392	-1.11281	0.018696	1	1.43454	0.109501	SC16B_BOVIN	Protein transport protein Sec16B (SEC16 homolog B)(Regucalcin gene promoter region-related protein p117)(RGPR-p117) [Source:UniProtKB/Swiss-Prot;Acc:Q75NY9]
ENSBTAG00000018002	257.322	352.526	162.118	0.459876	-1.12068	0.0190895	1	18.5231	0.253768	A7Z074_BOVIN	deltex 3 homolog [Source:RefSeq peptide;Acc:NP_001098863]
ENSBTAG00000013103	23.9041	32.7584	15.0498	0.459418	-1.12212	0.0220051	1	1.13751	0.0239146	CO1A1_BOVIN	Collagen alpha-1(I) chain Precursor (Alpha-1 type I collagen) [Source:UniProtKB/Swiss-Prot;Acc:P02453]
ENSBTAG00000006579	26.5013	36.3933	16.6094	0.456385	-1.13168	0.013969	1	1.75888	0.558708	P4HA3_BOVIN	Prolyl 4-hydroxylase subunit alpha-3 Precursor (4-PH alpha-3)(EC 1.14.11.2)(Procollagen-proline,2-oxoglutarate-4-dioxygenase subunit alpha-3) [Source:UniProtKB/Swiss-Prot;Acc:Q75UG4]
ENSBTAG00000007798	32.0751	44.1172	20.0331	0.454088	-1.13896	0.0191404	1	1.17967	0.172895	DG2L6_BOVIN	Diacylglycerol O-acyltransferase 2-like protein 6 (EC 2.3.1.-) [Source:UniProtKB/Swiss-Prot;Acc:A6QP72]
ENSBTAG00000016881	25.2672	34.7957	15.7387	0.452318	-1.14459	0.0126754	1	1.34654	0.430541	AMPN_BOVIN	Aminopeptidase N (AP-N)(bAPN)(EC 3.4.11.2)(Alanyl aminopeptidase)(Microsomal aminopeptidase)(Aminopeptidase M)(AP-M)(CD13 antigen) [Source:UniProtKB/Swiss-Prot;Acc:P79098]
ENSBTAG00000012296	113.006	155.734	70.278	0.451269	-1.14794	0.0133792	1	4.21317	0.337463	A6QQP6_BOVIN	gamma-aminobutyric acid (GABA) A receptor, gamma 1 [Source:RefSeq peptide;Acc:NP_001094720]
504457	33.4895	46.1611	20.8178	0.450983	-1.14886	0.0298337	1	1.57188	0.498161	NSF	PREDICTED: Bos taurus N-ethylmaleimide-sensitive factor transcript
ENSBTAG00000021808	60.2473	83.1711	37.3235	0.448756	-1.156	0.0103022	1	1.39119	0.139529	CACB3_BOVIN	Voltage-dependent L-type calcium channel subunit beta-3 (CAB3)(Calcium channel voltage-dependent subunit beta 3) [Source:UniProtKB/Swiss-Prot;Acc:Q9MZL3]
ENSBTAG00000020272	25.5455	35.3645	15.7264	0.444694	-1.16912	0.0313785	1	2.27931	0.338417	SIK2	.
ENSBTAG00000013336	54.1047	74.9711	33.2383	0.443348	-1.17349	0.012633	1	1.11713	0.466528	EYA2_BOVIN	Eyes absent homolog 2 (EC 3.1.3.48) [Source:UniProtKB/Swiss-Prot;Acc:Q58DB6]
ENSBTAG00000005450	11.4558	15.875	7.0367	0.443258	-1.17378	0.0368374	1	1.34166	0.055031	A5D9D8_BOVIN	cytochrome P450, subfamily IIIA, polypeptide 4 [Source:RefSeq peptide;Acc:NP_001092837]
512938	21.2902	29.5741	13.0063	0.439788	-1.18512	0.0400926	1	6.09169	1.03461	UBD	PREDICTED: Bos taurus ubiquitin D transcript variant 2 (UBD),
100126048	37.4915	52.1255	22.8575	0.438509	-1.18932	0.0182804	1	1.1361	0.22898	BOLA-N	MHC_I C-terminus; Region: MHC_I_C; pfam06623
ENSBTAG00000011424	85.2346	118.514	51.955	0.438387	-1.18972	0.0357793	1	0.311453	0.868412	TPM2_BOVIN	Tropomyosin beta chain (Tropomyosin-2)(Beta-tropomyosin) [Source:UniProtKB/Swiss-Prot;Acc:Q5KR48]
ENSBTAG00000020273	282.641	393.061	172.221	0.438152	-1.1905	0.0165706	1	4.83338	0.349185	OTU1_BOVIN	Ubiquitin thioesterase OTU1 (EC 3.1.2.-) [Source:UniProtKB/Swiss-Prot;Acc:Q05B57]
ENSBTAG00000034743	8.38212	11.6779	5.08631	0.435549	-1.19909	0.0161037	1	0.0294692	1.61406	LOC615374	.
504548	40.1179	55.8981	24.3377	0.435394	-1.19961	0.011261	1	0.277243	0.625813	UBD	PREDICTED: Bos taurus UBD protein-like (UBD)
ENSBTAG00000016284	40.8885	57.0488	24.7282	0.433458	-1.20604	0.0349598	1	2.44829	0.398138	IL7_BOVIN	Interleukin-7 Precursor (IL-7) [Source:UniProtKB/Swiss-Prot;Acc:P26895]
ENSBTAG00000013048	4.04817	5.65243	2.4439	0.432364	-1.20968	0.0481853	1	1.56106	0.262294	NIPAL3	.
ENSBTAG00000007678	18.6452	26.0506	11.2397	0.431456	-1.21272	0.0498025	1	0.203176	0.194787	MKX	.
ENSBTAG00000009174	8.11583	11.3473	4.88438	0.430445	-1.2161	0.0338819	1	3.50079	0.0595226	DHB14_BOVIN	17-beta-hydroxysteroid dehydrogenase 14 (17-beta-HSD 14)(EC 1.1.1.-)(Dehydrogenase/reductase SDR family member 10)(17-beta-hydroxysteroid dehydrogenase DHRS10)(Retinal short-chain dehydrogenase/reductase retSDR3) [Source:UniProtKB/Swiss-Prot;Acc:Q9MYP6]
ENSBTAG00000011782	15.6979	22.0124	9.38341	0.426279	-1.23013	0.0101193	1	2.0095	0.196662	SCG1_BOVIN	Secretogranin-1 Precursor (Secretogranin I)(SgI)(Chromogranin-B)(CgB) [Contains Secretogranin-1(476-566);Peptide BAM-1745;Secretolytin] [Source:UniProtKB/Swiss-Prot;Acc:P23389]
ENSBTAG00000009091	84.3502	118.38	50.3202	0.425073	-1.23422	0.0106863	1	0.0861455	0.0326931	A5H027_BOVIN	ribonuclease L (2',5'-oligoisoadenylate synthetase-dependent) [Source:RefSeq peptide;Acc:NP_001091634]
530799	3.6115	5.07102	2.15198	0.424368	-1.23661	0.0436024	1	0.937066	0.429319	CCDC141	PREDICTED: Bos taurus hypothetical LOC530799 (CCDC141)
510512	32.1524	45.1527	19.1522	0.424164	-1.23731	0.0141167	1	1.14237	0.18432	ZNF438	upstream in-frame stop codon
ENSBTAG00000030282	55.4874	77.9508	33.024	0.423651	-1.23905	0.0398107	1	1.74274	0.0884076	CE054_BOVIN	Transposon-derived Buster3 transposase-like protein [Source:UniProtKB/Swiss-Prot;Acc:A4Z945]
ENSBTAG00000007417	47.815	67.2142	28.4158	0.422764	-1.24207	0.0192843	1	2.9649	0.782078	GDF11	.
614942	168.824	238.004	99.6435	0.418664	-1.25614	0.029657	1	12.2676	0.295202	TRAT1	propagated from UniProtKB/Swiss-Prot (Q3SYX1.1);
ENSBTAG00000014443	12.4377	17.5419	7.33342	0.418051	-1.25825	0.0305896	1	0.141055	0.361361	ODFP4_BOVIN	Outer dense fiber protein 4 (Outer dense fiber of sperm tails protein 4) [Source:UniProtKB/Swiss-Prot;Acc:Q0II41]
ENSBTAG00000000546	61.2491	86.4417	36.0565	0.41712	-1.26147	0.0214896	1	1.69637	0.167299	A5D9F9_BOVIN	transducer of ERBB2, 1 [Source:RefSeq peptide;Acc:NP_001070543]
ENSBTAG00000002952	21.5243	30.4565	12.5922	0.413448	-1.27422	0.0456019	1	2.48868	1.11774	Q0V8E2_BOVIN	T-box 19 [Source:RefSeq peptide;Acc:NP_001069131]
ENSBTAG00000011178	23.628	33.4869	13.7691	0.411179	-1.28216	0.0150477	1	5.30716	0.501409	A3KN55_BOVIN	interleukin 17B receptor [Source:RefSeq peptide;Acc:NP_001076936]
781715	18.5739	26.4017	10.7462	0.407027	-1.2968	0.0480541	1	0.445054	0.30387	SOX11	PREDICTED: Bos taurus SRY-box 11-like (SOX11)
ENSBTAG00000008447	22.8144	32.4387	13.1901	0.406616	-1.29826	0.022042	1	0.115208	0.429668	ZFP37	zinc finger protein 37 homolog (mouse) [Source:HGNC Symbol;Acc:12863]
ENSBTAG00000016498	10.5049	14.9464	6.06339	0.405675	-1.3016	0.0228825	1	1.09311	0.576656	PHACTR2	.
ENSBTAG00000017043	33.3235	47.5047	19.1422	0.402955	-1.31131	0.0406226	1	0.0637919	0.445999	GPR1	.
ENSBTAG00000009078	32.385	46.1982	18.5718	0.402002	-1.31473	0.0112974	1	2.23889	0.308837	MIA_BOVIN	Melanoma-derived growth regulatory protein Precursor (Melanoma inhibitory activity protein)(Cartilage-derived retinoic acid-sensitive protein)(CD-RAP) [Source:UniProtKB/Swiss-Prot;Acc:Q28038]
ENSBTAG00000017056	24.4024	34.933	13.8718	0.397098	-1.33243	0.0337917	1	1.44946	0.0680992	Q1JPG7_BOVIN	pyruvate kinase, liver and RBC [Source:RefSeq peptide;Acc:NP_001069644]
ENSBTAG00000013734	11.043	15.8331	6.25298	0.394931	-1.34033	0.0139467	1	6.29218	0.326151	VATE2_BOVIN	V-type proton ATPase subunit E 2 (V-ATPase subunit E 2)(Vacuolar proton pump subunit E 2) [Source:UniProtKB/Swiss-Prot;Acc:Q32LB7]
ENSBTAG00000025441	86.6891	124.34	49.0378	0.394384	-1.34233	0.0275646	1	5.51366	0.201732	HS71A_BOVIN	Heat shock 70 kDa protein 1A (Heat shock 70 kDa protein 1)(HSP70.1) [Source:UniProtKB/Swiss-Prot;Acc:Q27975]
ENSBTAG00000019908	10.771	15.4821	6.05996	0.391418	-1.35322	0.0210416	1	1.8451	0.057542	CUL9	cullin 9 [Source:HGNC Symbol;Acc:15982]
536642	5.38686	7.74322	3.0305	0.391374	-1.35338	0.0286073	1	1.90671	0.10899	ALK	PREDICTED: Bos taurus anaplastic lymphoma kinase (ALK)
ENSBTAG00000016805	12.3507	17.7657	6.93574	0.390401	-1.35697	0.0352193	1	1.3085	0.102903	SGMS2	.
ENSBTAG00000031648	16.2481	23.5102	8.98607	0.38222	-1.38752	0.0247306	1	1.28221	0.132483	LOC787634	.
ENSBTAG00000031809	7.42346	10.7466	4.10032	0.381545	-1.39007	0.0444211	1	3.27989	0.408487	DENND1C	.
ENSBTAG00000008063	15.6381	22.6869	8.58941	0.378607	-1.40123	0.0114338	1	7.62033	1.08978	Q5EA13_BOVIN	peroxisome proliferative activated receptor, alpha [Source:RefSeq peptide;Acc:NP_001029208]
ENSBTAG00000013099	22.1761	32.2415	12.1107	0.375623	-1.41264	0.0373393	1	1.72466	0.378793	Q3ZBY4_BOVIN	aldolase C, fructose-bisphosphate [Source:RefSeq peptide;Acc:NP_001091453]
ENSBTAG00000003774	36.9896	53.8653	20.1138	0.37341	-1.42117	0.0208812	1	0.425066	0.872544	Q2KIH5_BOVIN	complement component 8, alpha polypeptide [Source:RefSeq peptide;Acc:NP_001039750]
ENSBTAG00000017222	3.27715	4.79384	1.76046	0.367234	-1.44523	0.0168224	1	1.91369	0.601934	CTNND2	.
ENSBTAG00000020676	18.0269	26.3775	9.67637	0.366842	-1.44677	0.026924	1	1.41	0.38891	MMP9_BOVIN	Matrix metalloproteinase-9 Precursor (MMP-9)(EC 3.4.24.35)(92 kDa type IV collagenase)(92 kDa gelatinase)(Gelatinase B)(GELB) [Source:UniProtKB/Swiss-Prot;Acc:P52176]
ENSBTAG00000021218	3.28243	4.80542	1.75943	0.366135	-1.44955	0.0341871	1	2.83485	0.0318432	MLRS_BOVIN	Myosin regulatory light chain 2, skeletal muscle isoform (Fast skeletal myosin light chain 2)(MLC2F) [Source:UniProtKB/Swiss-Prot;Acc:Q0P571]
ENSBTAG00000019305	15.3199	22.4317	8.20817	0.365919	-1.4504	0.0431975	1	0.18018	0.0177231	EXOG	.
508011	16.6962	24.4988	8.89367	0.363025	-1.46186	0.0245534	1	0.558909	0.27242	TTC26	PREDICTED: Bos taurus CG4525-like (TTC26)
ENSBTAG00000002522	12.7386	18.7356	6.74169	0.359833	-1.4746	0.023309	1	0.274477	0.213288	A4IFJ2_BOVIN	synaptotagmin V [Source:RefSeq peptide;Acc:NP_001077213]
ENSBTAG00000008752	8.87011	13.0485	4.69171	0.359559	-1.4757	0.0195329	1	1.70407	0.109125	NME5	.
ENSBTAG00000020500	44.926	66.1108	23.7412	0.359112	-1.47749	0.0397405	1	4.25665	0.0379477	TNFSF9	.
ENSBTAG00000030913	44.1896	65.3203	23.0588	0.353011	-1.50222	0.0102967	1	3.52232	0.0657917	MX1_BOVIN	Interferon-induced GTP-binding protein Mx1 (Myxovirus resistance protein 1) [Contains Interferon-induced GTP-binding protein Mx1, N-terminally processed] [Source:UniProtKB/Swiss-Prot;Acc:P79135]
ENSBTAG00000011402	10.4956	15.5167	5.4744	0.352806	-1.50305	0.0170311	1	0.141309	0.245188	LOC516849	.
ENSBTAG00000012838	10.3369	15.2974	5.37652	0.351467	-1.50854	0.0315198	1	0.735565	0.102205	RDH12_BOVIN	Retinol dehydrogenase 12 (EC 1.1.1.-)(Double substrate specificity short-chain dehydrogenase/reductase 2) [Source:UniProtKB/Swiss-Prot;Acc:P59837]
ENSBTAG00000018234	7.75537	11.5049	4.00586	0.348188	-1.52206	0.0422151	1	0.569131	0.0442007	CDH9	cadherin 9, type 2 (T1-cadherin) [Source:RefSeq peptide;Acc:NP_001098723]
511907	14.1805	21.1262	7.23486	0.34246	-1.54599	0.0128183	1	0.327265	0.511069	LOC511907	PREDICTED: Bos taurus hypothetical LOC511907 (LOC511907)
512696	10.345	15.4165	5.2735	0.342069	-1.54764	0.0470512	1	0.885072	0.187239	SHC3	PREDICTED: Bos taurus Rai ShcC=51.9 kda Shc-related protein-like
ENSBTAG00000019435	4.66957	6.9921	2.34705	0.335672	-1.57487	0.0482532	1	0.00187479	0.273492	.	.
100335945	8.77903	13.1603	4.39772	0.334165	-1.58137	0.0355931	1	0.355495	0.256362	LOC100335945	PREDICTED: Bos taurus mitochondrial carrier homolog 1 transcript
ENSBTAG00000001324	13.6727	20.5028	6.84266	0.333742	-1.58319	0.034163	1	2.38356	0.107793	Q8HZ68_BOVIN	solute carrier organic anion transporter family, member 2A1 [Source:RefSeq peptide;Acc:NP_777254]
ENSBTAG00000015942	33.595	50.4834	16.7066	0.330932	-1.59539	0.0198121	1	2.1602	0.0865158	DNAJA4	DnaJ (Hsp40) homolog, subfamily A, member 4 [Source:HGNC Symbol;Acc:14885]
ENSBTAG00000032093	3.16419	4.76299	1.56539	0.328657	-1.60535	0.011149	1	1.95347	0.742928	A4FUH3_BOVIN	SPINK4 protein [Source:UniProtKB/TrEMBL;Acc:A4FUH3]
281738	11.4938	17.3227	5.66502	0.327029	-1.61251	0.0222198	1	1.15706	0.161507	CYLC2	propagated from UniProtKB/Swiss-Prot (Q28092.1);
781500	1.5927	2.40271	0.782694	0.325755	-1.61814	0.0407106	1	1.53463	0.456565	LOC781500	PREDICTED: Bos taurus hypothetical protein LOC781500 (LOC781500)
ENSBTAG00000012514	1.5927	2.40271	0.782694	0.325755	-1.61814	0.0407106	1	1.53463	0.456565	PODN	.
784652	1.99058	3.00339	0.977768	0.325555	-1.61903	0.0435219	1	1.87702	0.276621	LOC784652	PREDICTED: Bos taurus olfactory receptor family 2, subfamily B,
ENSBTAG00000015214	11.1999	16.9253	5.4744	0.323444	-1.62841	0.0359815	1	1.0391	0.231679	CAH3_BOVIN	Carbonic anhydrase 3 (EC 4.2.1.1)(Carbonic anhydrase III)(CA-III)(Carbonate dehydratase III) [Source:UniProtKB/Swiss-Prot;Acc:Q3SZX4]
ENSBTAG00000038831	6.79897	10.2765	3.32139	0.323201	-1.6295	0.0359861	1	1.08712	0.0304611	PHYD1_BOVIN	Phytanoyl-CoA dioxygenase domain-containing protein 1 (EC 1.-.-.-) [Source:UniProtKB/Swiss-Prot;Acc:Q0IIB1]
100138493	5.00291	7.56192	2.4439	0.323186	-1.62956	0.0391188	1	0.0977268	0.226759	LOC100138493	PREDICTED: Bos taurus Os05g0242100-like (LOC100138493)
ENSBTAG00000039105	8.16272	12.4175	3.90798	0.314717	-1.66787	0.0263577	1	1.01145	0.0666292	A4FUH7_BOVIN	S100 calcium binding protein A3 [Source:RefSeq peptide;Acc:NP_001076999]
ENSBTAG00000019948	27.8278	42.3715	13.2842	0.313518	-1.67338	0.0157771	1	0.925773	0.115833	AF1L1_BOVIN	Actin filament-associated protein 1-like 1 (AFAP1-like protein 1) [Source:UniProtKB/Swiss-Prot;Acc:A6QQV9]
ENSBTAG00000007450	33.8967	51.774	16.0193	0.309409	-1.69241	0.00990222	1	0.429853	0.158922	CFAB_BOVIN	Complement factor B Precursor (EC 3.4.21.47)(C3/C5 convertase)(EC-VMFB) [Contains Complement factor B Ba fragment;Complement factor B Bb fragment] [Source:UniProtKB/Swiss-Prot;Acc:P81187]
ENSBTAG00000009455	16.9843	25.9548	8.01378	0.30876	-1.69544	0.0102033	1	0.16169	0.32314	I12R2_BOVIN	Interleukin-12 receptor subunit beta-2 Precursor (IL-12 receptor subunit beta-2)(IL-12R subunit beta-2)(IL-12R-beta-2)(IL-12RB2) [Source:UniProtKB/Swiss-Prot;Acc:Q9BEG2]
615653	2.93667	4.50508	1.36826	0.303714	-1.71921	0.0421169	1	2.70841	0.410283	LOC615653	PREDICTED: Bos taurus hypothetical LOC615653 (LOC615653) partial
100336235	16.1564	24.7925	7.52027	0.303328	-1.72105	0.0115684	1	1.45263	0.254456	LOC100336235	PREDICTED: Bos taurus hypothetical protein LOC100336235
ENSBTAG00000007530	12.6539	19.4476	5.86009	0.301327	-1.7306	0.0325109	1	0.318624	0.167745	TRI10_BOVIN	Tripartite motif-containing protein 10 [Source:UniProtKB/Swiss-Prot;Acc:Q5E9G4]
618091	6.79208	10.4578	3.12632	0.298945	-1.74205	0.0111851	1	3.96812	0.0179601	LOC618091	PREDICTED: Bos taurus olfactory receptor 1025 pseudogene 1-like
ENSBTAG00000015337	39.5316	60.8963	18.1669	0.298324	-1.74505	0.0115508	1	2.86681	0.333634	TSN12_BOVIN	Tetraspanin-12 (Tspan-12) [Source:UniProtKB/Swiss-Prot;Acc:Q29RH7]
ENSBTAG00000005352	84.2003	130.047	38.3539	0.294924	-1.76158	0.0172328	1	4.72837	2.28031	CRBA1_BOVIN	Beta-crystallin A3 [Contains Beta-crystallin A3, isoform A1, Delta4 form;Beta-crystallin A3, isoform A1, Delta7 form;Beta-crystallin A3, isoform A1, Delta8 form] [Source:UniProtKB/Swiss-Prot;Acc:P11843]
ENSBTAG00000004189	5.162	7.97797	2.34602	0.294063	-1.7658	0.035194	1	0.623333	0.0780737	MLXIP	.
510361	5.17868	8.01271	2.34465	0.292617	-1.77291	0.0242145	1	2.10803	0.019204	AGFG2	PREDICTED: Bos taurus ArfGAP with FG repeats 2-like transcript
ENSBTAG00000021581	7.12858	11.0354	3.2218	0.291952	-1.7762	0.0191231	1	2.84414	0.31075	FHOD3	.
ENSBTAG00000038387	21.3949	33.1203	9.66951	0.291951	-1.7762	0.0242296	1	2.45659	0.125153	A7MB93_BOVIN	hypothetical protein LOC524601 [Source:RefSeq peptide;Acc:NP_001094590]
100126816	18.5053	28.7039	8.30673	0.289394	-1.78889	0.0467523	1	7.66808	0.0786292	LOC100126816	upstream in-frame stop codon
ENSBTAG00000001350	7.19509	11.166	3.2242	0.288752	-1.7921	0.0149802	1	0.944376	0.156529	.	.
317710	11.3878	17.6957	5.07979	0.287064	-1.80056	0.0390216	1	0.0541287	0.121567	PLBD1	Phospholipase B; Region: Phospholip_B; pfam04916
ENSBTAG00000014996	5.06661	7.88542	2.2478	0.285058	-1.81067	0.0354128	1	0.829739	0.0119054	WDR62	.
100337310	3.52932	5.49428	1.56436	0.284725	-1.81236	0.0434861	1	0.811525	0.075384	LOC100337310	PREDICTED: Bos taurus hypothetical protein LOC100337310
ENSBTAG00000001303	41.4597	64.5615	18.3578	0.284346	-1.81428	0.0140723	1	3.56819	0.460835	HSPB8_BOVIN	Heat shock protein beta-8 (HspB8) [Source:UniProtKB/Swiss-Prot;Acc:Q5EAC9]
790276	4.48924	7.02295	1.95554	0.278449	-1.84451	0.0266442	1	0.099821	0.41362	LOC790276	PREDICTED: Bos taurus zinc finger protein 587-like (LOC790276)
ENSBTAG00000011103	7.02594	11.0238	3.0281	0.274687	-1.86414	0.0129858	1	2.30017	0.0342298	Q0V8B2_BOVIN	Solute carrier family 24 member 6 Fragment [Source:UniProtKB/TrEMBL;Acc:Q0V8B2]
ENSBTAG00000022161	16.7861	26.3398	7.23246	0.274583	-1.86469	0.015706	1	5.0922	0.212803	A1XC24_BOVIN	toll-like receptor 7 [Source:RefSeq peptide;Acc:NP_001028933]
513051	4.3282	6.79977	1.85663	0.273042	-1.8728	0.0390393	1	0.957997	0.379738	MUTYH	A/G-specific DNA glycosylase [DNA replication,
ENSBTAG00000015670	5.46676	8.59023	2.34328	0.272785	-1.87416	0.0284366	1	1.2098	0.296499	PAK3	.
ENSBTAG00000017073	13.2718	20.8755	5.6681	0.27152	-1.88087	0.0173562	1	1.67908	0.247009	HPGDS	.
ENSBTAG00000021615	8.01712	12.6136	3.42064	0.271187	-1.88264	0.0425325	1	2.04786	0.0409513	Q0VBW6_BOVIN	lectin, galactoside-binding, soluble, 2 [Source:RefSeq peptide;Acc:NP_001068962]
ENSBTAG00000043960	8.0319	12.6445	3.41927	0.270415	-1.88675	0.0138924	1	0.689208	0.159401	MTHFD2L	.
ENSBTAG00000014863	8.26588	13.0143	3.51749	0.27028	-1.88747	0.0159094	1	0.95371	0.0764276	Q6XFR7_BOVIN	glycophorin C [Source:RefSeq peptide;Acc:NP_001002886]
614351	8.08631	12.752	3.42064	0.268244	-1.89838	0.0259532	1	0.0647635	0.0406442	LOC614351	PREDICTED: Bos taurus DNA replication complex GINS protein
510299	4.87676	7.70079	2.05273	0.266561	-1.90746	0.0170794	1	1.34279	0.0382887	CYGB	PREDICTED: Bos taurus cytoglobin-like (CYGB)
507543	4.88203	7.71237	2.0517	0.266027	-1.91035	0.0292369	1	1.97871	0.31016	LOC507543	PREDICTED: Bos taurus hypothetical LOC507543 (LOC507543)
ENSBTAG00000025226	6.29424	9.94917	2.63932	0.26528	-1.91441	0.044043	1	0.268227	0.12164	IGIP_BOVIN	IgA-inducing protein Precursor [Source:UniProtKB/Swiss-Prot;Acc:P0C7I2]
ENSBTAG00000001830	10.5461	16.6949	4.39738	0.263397	-1.92469	0.0487818	1	3.78749	0.00208846	Q2KIR9_BOVIN	leucine rich repeat containing 46 [Source:RefSeq peptide;Acc:NP_001073267]
ENSBTAG00000031569	44.8723	71.0917	18.6528	0.262377	-1.93029	0.00954653	1	9.75322	0.32117	GOLM1	.
ENSBTAG00000032277	9.18374	14.5539	3.81353	0.262027	-1.93221	0.0442176	1	2.88325	0.233343	KYNU	.
616222	25.3556	40.3534	10.3577	0.256676	-1.96198	0.0133472	1	2.68204	0.653196	COPZ2	PREDICTED: Bos taurus coatomer protein complex subunit zeta 2-like
ENSBTAG00000039563	6.25024	9.96075	2.53973	0.254974	-1.97158	0.0428716	1	0.159092	0.0370524	LOC781298	.
ENSBTAG00000020644	10.3924	16.5825	4.20231	0.253417	-1.98041	0.0355828	1	1.6079	0.0091128	GPC4	.
524939	9.42467	15.0433	3.80599	0.253002	-1.98278	0.0297207	1	0.731518	0.553888	EPPK1	PREDICTED: Bos taurus epiplakin 1 (EPPK1)
ENSBTAG00000033245	9.47133	15.1315	3.81113	0.251867	-1.98927	0.0191057	1	0.00641062	0.114604	Q3ZC86_BOVIN	MGC127538 protein [Source:UniProtKB/TrEMBL;Acc:Q3ZC86]
ENSBTAG00000009486	11.9589	19.1324	4.78547	0.250124	-1.99928	0.00938944	1	1.02351	0.353579	TMEM179B	.
ENSBTAG00000005805	12.0396	19.2938	4.78547	0.248032	-2.0114	0.049232	1	1.67937	0.351249	Q0VBY9_BOVIN	hypothetical protein LOC524246 [Source:RefSeq peptide;Acc:NP_001069323]
ENSBTAG00000024851	4.00036	6.43773	1.56299	0.242786	-2.04224	0.022359	1	1.20662	0.155756	TRIM14	tripartite motif containing 14 [Source:HGNC Symbol;Acc:16283]
100337058	18.0257	29.0158	7.03567	0.242477	-2.04408	0.0196487	1	6.97663	0.110444	LOC100337058	PREDICTED: Bos taurus zinc finger with KRAB and SCAN domains 4-like
ENSBTAG00000006515	2.56425	4.15073	0.977768	0.235565	-2.0858	0.0256395	1	0.873018	0.23198	ESPN	espin [Source:HGNC Symbol;Acc:13281]
ENSBTAG00000010328	7.4401	12.0472	2.83302	0.235161	-2.08828	0.0434713	1	0.739675	0.0139886	Q8HZT2_BOVIN	potassium channel, subfamily K, member 17 [Source:RefSeq peptide;Acc:NP_776983]
ENSBTAG00000012718	6.21392	10.0842	2.34362	0.232405	-2.10529	0.0100459	1	3.27747	0.200071	XK	.
ENSBTAG00000012171	7.02393	11.4123	2.63555	0.230939	-2.11442	0.0306374	1	0.42598	0.287404	.	.
ENSBTAG00000002595	4.69204	7.62362	1.76046	0.230922	-2.11452	0.0117062	1	0.127696	0.460758	ABCB5	ATP-binding cassette, sub-family B (MDR/TAP), member 5 [Source:HGNC Symbol;Acc:46]
100336793	7.85051	12.7674	2.93364	0.229777	-2.1217	0.0174875	1	1.33197	0.160698	LOC100336793	PREDICTED: Bos taurus chromosome 9 open reading frame 79-like
527664	5.01472	8.17418	1.85525	0.226965	-2.13946	0.0416545	1	0.480849	0.168855	PTPRJ	PREDICTED: Bos taurus protein tyrosine phosphatase receptor type,
ENSBTAG00000012682	5.54665	9.04434	2.04896	0.226546	-2.14212	0.0426485	1	0.970645	0.45285	UNC13A	unc-13 homolog A (C. elegans) [Source:HGNC Symbol;Acc:23150]
790348	4.54574	7.4313	1.66018	0.223404	-2.16227	0.0260943	1	1.29481	0.155207	LOC790348	PREDICTED: Bos taurus chromodomain protein Y chromosome-like
516065	2.14516	3.50763	0.782694	0.223141	-2.16397	0.0488196	1	0.197781	0.373254	ANKRD6	PREDICTED: Bos taurus ankyrin repeat domain 6 (ANKRD6)
ENSBTAG00000003118	2.72021	4.46265	0.977768	0.2191	-2.19034	0.0142901	1	1.83152	0.221522	LOC539264	.
789640	2.1818	3.58091	0.782694	0.218574	-2.19381	0.0235197	1	0.755075	0.368409	LOC789640	PREDICTED: Bos taurus tripartite motif-containing 26 (LOC789640)
ENSBTAG00000039687	9.61446	15.8093	3.41961	0.216304	-2.20887	0.0221413	1	1.68245	0.0295324	.	.
ENSBTAG00000011315	7.73886	12.7443	2.73343	0.214483	-2.22107	0.0222866	1	0.36149	0.324039	GJA10	.
ENSBTAG00000039756	3.60418	5.93731	1.27106	0.214081	-2.22377	0.0336232	1	0.977472	0.0915905	OR10A7	.
ENSBTAG00000015821	3.06335	5.05175	1.07496	0.21279	-2.2325	0.0336541	1	1.32661	0.245991	AMPD3	adenosine monophosphate deaminase 3 [Source:HGNC Symbol;Acc:470]
100300765	8.94305	14.7584	3.12769	0.211926	-2.23837	0.0111828	1	1.60898	0.110117	LOC100300765	PREDICTED: Bos taurus hypothetical LOC100300765 (LOC100300765)
ENSBTAG00000007589	20.4211	33.9085	6.93368	0.204482	-2.28995	0.0125102	1	2.40862	0.1745	Q06AL5_BOVIN	MAD, mothers against decapentaplegic homolog 9 [Source:RefSeq peptide;Acc:NP_001070396]
790126	3.75051	6.22995	1.27106	0.204025	-2.29318	0.0100367	1	0.818397	0.0885639	LOC790126	PREDICTED: Bos taurus cardiotrophin 2-like (LOC790126) partial
ENSBTAG00000016800	4.97957	8.29758	1.66155	0.200245	-2.32016	0.0207271	1	0.781767	0.391497	SEMA6D	sema domain, transmembrane domain (TM), and cytoplasmic domain, (semaphorin) 6D [Source:HGNC Symbol;Acc:16770]
ENSBTAG00000000522	6.74468	11.2426	2.24677	0.199845	-2.32305	0.029905	1	0.405835	0.222318	FETUA_BOVIN	Alpha-2-HS-glycoprotein Precursor (Asialofetuin)(Fetuin-A) [Source:UniProtKB/Swiss-Prot;Acc:P12763]
523204	2.4455	4.1083	0.782694	0.190515	-2.39202	0.0177008	1	0.393424	0.335955	ZNF341	PREDICTED: Bos taurus zinc finger protein 341 (ZNF341)
ENSBTAG00000018731	9.89376	16.6636	3.12392	0.18747	-2.41527	0.0153288	1	1.41209	0.242906	LOC524181	.
ENSBTAG00000023445	3.71464	6.25643	1.17284	0.187462	-2.41533	0.042982	1	1.23669	0.143408	LOC785659	PREDICTED: Bos taurus misc_RNA (LOC785659), miscRNA. [Source:RefSeq DNA;Acc:XR_028290]
ENSBTAG00000018130	3.50665	5.93731	1.07599	0.181225	-2.46414	0.0150439	1	0.983996	0.160397	Q0IIA8_BOVIN	MAP2 protein Fragment [Source:UniProtKB/TrEMBL;Acc:Q0IIA8]
100300634	3.84016	6.50713	1.17318	0.180292	-2.47159	0.0266369	1	0.531504	0.417	LOC100300634	PREDICTED: Bos taurus hypothetical LOC100300634 (LOC100300634)
ENSBTAG00000030461	4.28317	7.29632	1.27003	0.174065	-2.5223	0.0142145	1	1.24531	0.154465	Q2ABC0_BOVIN	bitter taste receptor Bota-T2R10C [Source:RefSeq peptide;Acc:NP_001040096]
100139405	4.06268	6.95355	1.17181	0.16852	-2.56901	0.0224281	1	1.0289	0.0988392	LOC100139405	The sequence of the transcript was modified to
ENSBTAG00000016082	1.74588	3.00339	0.488369	0.162606	-2.62055	0.0400669	1	1.92118	0.0639773	.	.
ENSBTAG00000039954	4.64161	8.01215	1.27106	0.158642	-2.65615	0.0245453	1	0.826062	0.0729681	COPZ2	.
100141038	3.25005	5.62157	0.878517	0.156276	-2.67783	0.0212229	1	1.77432	0.103307	CYTH1	PREDICTED: Bos taurus cytohesin 1 (CYTH1)
ENSBTAG00000019213	5.08487	8.80182	1.36792	0.155413	-2.68582	0.01006	1	0.295181	0.108556	CNNM4	.
ENSBTAG00000016146	2.2455	3.9044	0.586591	0.150238	-2.73467	0.0177835	1	2.44475	0.237048	LOC618091	.
ENSBTAG00000008641	4.91787	8.56707	1.26866	0.148086	-2.75549	0.0170424	1	0.583238	0.174451	GNAT3_BOVIN	Guanine nucleotide-binding protein G(t) subunit alpha-3 (Gustducin alpha-3 chain) [Source:UniProtKB/Swiss-Prot;Acc:P0C7Q4]
ENSBTAG00000026637	6.9161	12.0741	1.75806	0.145606	-2.77986	0.0214958	1	1.2189	0.11742	C9H6orf185	.
ENSBTAG00000021259	3.52144	6.16436	0.878517	0.142515	-2.81081	0.0434746	1	0.24476	0.0956867	C2CD2	.
ENSBTAG00000002757	1.19783	2.10237	0.293296	0.139507	-2.84159	0.0464413	1	1.38833	0.158047	IL20	.
ENSBTAG00000017594	2.85217	5.0209	0.683443	0.13612	-2.87705	0.0157858	1	1.48139	0.0631088	ZHX3	.
100336637	6.31502	11.1649	1.46511	0.131224	-2.9299	0.0332397	1	6.29693	0.102952	LOC100336637	PREDICTED: Bos taurus Nik related kinase-like (LOC100336637)
ENSBTAG00000019912	5.96129	10.5571	1.36552	0.129346	-2.95069	0.0338043	1	1.25366	0.346729	CNTD1	cyclin N-terminal domain containing 1 [Source:HGNC Symbol;Acc:26847]
ENSBTAG00000004208	2.13274	3.77711	0.488369	0.129297	-2.95124	0.045215	1	0.617865	0.0530697	LOC535353	PREDICTED: Bos taurus misc_RNA (LOC535353), miscRNA. [Source:RefSeq DNA;Acc:XR_028121]
ENSBTAG00000017378	2.17517	3.86197	0.488369	0.126456	-2.98329	0.0238524	1	1.52838	0.0520394	A0JNJ8_BOVIN	GALNT8 protein Fragment [Source:UniProtKB/TrEMBL;Acc:A0JNJ8]
100140166	2.1906	3.89282	0.488369	0.125454	-2.99477	0.0239354	1	1.50469	0.0516722	LOC100140166	PREDICTED: Bos taurus hypothetical LOC100140166 (LOC100140166)
528338	3.50512	6.22995	0.780295	0.125249	-2.99713	0.0211291	1	0.831732	0.239006	ZFPM1	PREDICTED: Bos taurus zinc finger protein multitype 1-like
ENSBTAG00000007318	4.4195	7.86226	0.976738	0.124231	-3.0089	0.0129898	1	0.137211	0.0761093	ZNF687	.
100295263	4.46578	7.95482	0.976738	0.122786	-3.02578	0.0129675	1	0.394275	0.0752895	LOC100295263	PREDICTED: Bos taurus hypothetical LOC100295263 (LOC100295263)
ENSBTAG00000010802	1.348	2.40271	0.293296	0.122069	-3.03424	0.0335518	1	1.57337	0.14181	KCNK7	.
100313220	3.15636	5.62927	0.683443	0.121409	-3.04206	0.01656	1	0.613556	0.0570072	MIR2444	microRNA mir-2444
100301420	3.65982	6.53798	0.781665	0.119557	-3.06422	0.0132452	1	0.999178	0.100453	LOC100301420	PREDICTED: Bos taurus hypothetical LOC100301420 (LOC100301420)
ENSBTAG00000039495	4.63069	8.28601	0.975368	0.117713	-3.08666	0.0143341	1	0.786092	0.257932	LOC615841	.
ENSBTAG00000004347	3.73603	6.69176	0.780295	0.116605	-3.10029	0.0342232	1	0.00432909	0.223745	GPR116	.
ENSBTAG00000038149	3.47573	6.26801	0.683443	0.109037	-3.19711	0.0337962	1	1.4575	0.051531	NLRP12	NLR family, pyrin domain containing 12 [Source:HGNC Symbol;Acc:22938]
515828	2.49672	4.50508	0.488369	0.108404	-3.20551	0.0106067	1	2.80384	0.0451277	LOC515828	PREDICTED: Bos taurus hypothetical LOC515828 (LOC515828)
100336040	2.7469	5.00544	0.488369	0.0975677	-3.35745	0.035751	1	0.535093	0.0406809	LOC100336040	PREDICTED: Bos taurus hypothetical protein LOC100336040
ENSBTAG00000000518	1.14872	2.10237	0.195074	0.0927875	-3.42993	0.0440581	1	1.39513	0.0950543	LOC532368	.
ENSBTAG00000011489	1.14872	2.10237	0.195074	0.0927875	-3.42993	0.0440581	1	1.39513	0.0950543	KAZALD1	.
ENSBTAG00000044821	1.14872	2.10237	0.195074	0.0927875	-3.42993	0.0440581	1	1.39513	0.0950543	U6	U6 spliceosomal RNA [Source:RFAM;Acc:RF00026]
ENSBTAG00000014026	1.78114	3.26899	0.293296	0.0897205	-3.47842	0.0453749	1	0.534736	0.105468	PAG1	.
100337431	1.79272	3.29215	0.293296	0.0890894	-3.4886	0.0192504	1	1.18068	0.104682	LOC100337431	PREDICTED: Bos taurus solute carrier family 12 member 7-like
ENSBTAG00000039201	1.79851	3.30373	0.293296	0.0887772	-3.49367	0.0128365	1	2.11815	0.104292	LOC525099	.
ENSBTAG00000022552	3.62885	6.67248	0.585221	0.0877066	-3.51117	0.0132093	1	0.222686	0.143179	.	.
ENSBTAG00000007040	1.88503	3.47677	0.293296	0.0843585	-3.56732	0.0305559	1	0.557532	0.0987065	.	.
ENSBTAG00000012971	1.29889	2.40271	0.195074	0.081189	-3.62257	0.0319586	1	1.58075	0.0825912	LOC516790	.
ENSBTAG00000040453	2.59945	4.80875	0.390147	0.0811329	-3.62357	0.0494286	1	1.62387	0.107015	.	.
533897	2.06027	3.82724	0.293296	0.0766337	-3.70588	0.0330863	1	0.200812	0.0886905	TAOK2	PREDICTED: Bos taurus TAO kinase 2-like (TAOK2)
ENSBTAG00000016496	3.51099	6.53361	0.488369	0.0747472	-3.74184	0.0279183	1	1.24028	0.0306598	ZNF641	.
ENSBTAG00000018294	1.42785	2.66062	0.195074	0.0733189	-3.76967	0.0360306	1	0.873872	0.0735821	A7E3B2_BOVIN	DNASE1L3 protein Fragment [Source:UniProtKB/TrEMBL;Acc:A7E3B2]
ENSBTAG00000001714	2.87497	5.35978	0.390147	0.0727916	-3.78008	0.0145012	1	0.862211	0.0948722	MFSD9	.
100295148	3.6344	6.78043	0.488369	0.0720263	-3.79533	0.0280586	1	3.57067	0.0294148	LOC100295148	PREDICTED: Bos taurus hypothetical LOC100295148 (LOC100295148)
ENSBTAG00000001764	3.70165	6.91493	0.488369	0.0706253	-3.82367	0.0281235	1	1.15712	0.0287704	A8KC79_BOVIN	NCAN protein Fragment [Source:UniProtKB/TrEMBL;Acc:A8KC79]
ENSBTAG00000042845	2.22586	4.15843	0.293296	0.0705304	-3.82561	0.0239186	1	0.690646	0.0806206	SNORD113	Small nucleolar RNA SNORD113/SNORD114 family [Source:RFAM;Acc:RF00181]
100337344	2.35097	4.40864	0.293296	0.0665274	-3.90991	0.0115007	1	0.517354	0.0752727	LOC100337344	PREDICTED: Bos taurus hypothetical protein LOC100337344
504511	2.64937	5.00544	0.293296	0.0585954	-4.09307	0.0270433	1	0.538839	0.0646007	LOC504511	PREDICTED: Bos taurus hypothetical LOC504511 (LOC504511)
ENSBTAG00000010615	3.60626	6.82237	0.390147	0.0571864	-4.12818	0.0280291	1	1.32727	0.0715618	ARL9	.
ENSBTAG00000007826	1.85135	3.50763	0.195074	0.0556142	-4.1684	0.0300246	1	0.202805	0.0522493	KIRREL2	.
ENSBTAG00000006811	3.88563	7.38111	0.390147	0.0528576	-4.24175	0.0151737	1	3.00861	0.0650329	EPHA3	.
505010	2.15169	4.1083	0.195074	0.0474828	-4.39645	0.015809	1	0.402698	0.0423668	CLMN	PREDICTED: Bos taurus calmin (calponin-like transmembrane) (CLMN),
ENSBTAG00000008892	2.41923	4.64339	0.195074	0.042011	-4.57309	0.0364152	1	0.0373786	0.0358936	OR52W1	.
785623	2.45009	4.7051	0.195074	0.0414601	-4.59213	0.0365213	1	0.610089	0.0352527	LOC785623	PREDICTED: Bos taurus olfactory receptor 140-like (LOC785623)
ENSBTAG00000030910	2.54434	4.89361	0.195074	0.039863	-4.64881	0.0123063	1	0.810332	0.0334078	Q2TA33_BOVIN	LOC616002 protein Fragment [Source:UniProtKB/TrEMBL;Acc:Q2TA33]
ENSBTAG00000037527	3.00833	5.82159	0.195074	0.0335086	-4.89932	0.0195703	1	0.258432	0.0262867	Q4L0H5_BOVIN	2'-5' oligoadenylate synthetase 1z [Source:RefSeq peptide;Acc:NP_001025017]
ENSBTAG00000005230	1.45347	2.90695	0	0	NA	0.0100805	1	0.0743865	0	SHOX2	short stature homeobox 2 [Source:HGNC Symbol;Acc:10854]
ENSBTAG00000038985	1.02997	2.05994	0	0	NA	0.0107343	1	0.56272	0	.	.
ENSBTAG00000000431	1.0454	2.09079	0	0	NA	0.0109869	1	0.550373	0	A5PK81_BOVIN	LOC404176 protein [Source:UniProtKB/TrEMBL;Acc:A5PK81]
ENSBTAG00000013906	1.0454	2.09079	0	0	NA	0.0109869	1	0.550373	0	ZNF594	zinc finger protein 594 [Source:HGNC Symbol;Acc:29392]
ENSBTAG00000038591	1.0454	2.09079	0	0	NA	0.0109869	1	0.550373	0	LOC785969	.
ENSBTAG00000007503	1.69596	3.39191	0	0	NA	0.0118355	1	1.23657	0	STRC	.
513836	0.750847	1.50169	0	0	NA	0.0118663	1	1.0274	0	TNFSF11	PREDICTED: Bos taurus tumor necrosis factor ligand superfamily
ENSBTAG00000008309	0.750847	1.50169	0	0	NA	0.0118663	1	1.0274	0	ATP13A2	.
ENSBTAG00000017672	0.750847	1.50169	0	0	NA	0.0118663	1	1.0274	0	HAS1	hyaluronan synthase 1 [Source:HGNC Symbol;Acc:4818]
ENSBTAG00000024525	0.750847	1.50169	0	0	NA	0.0118663	1	1.0274	0	HES3	.
ENSBTAG00000026185	0.750847	1.50169	0	0	NA	0.0118663	1	1.0274	0	.	.
ENSBTAG00000037405	0.750847	1.50169	0	0	NA	0.0118663	1	1.0274	0	.	.
ENSBTAG00000039983	0.750847	1.50169	0	0	NA	0.0118663	1	1.0274	0	LOC789246	.
ENSBTAG00000043194	0.750847	1.50169	0	0	NA	0.0118663	1	1.0274	0	SNORD103	Small nucleolar RNA SNORD103/SNORD85 [Source:RFAM;Acc:RF00188]
529211	1.74223	3.48447	0	0	NA	0.0121255	1	0.190221	0	LOC529211	PREDICTED: Bos taurus aristaless-related homeobox 2-like
ENSBTAG00000037918	1.15892	2.31785	0	0	NA	0.0127706	1	0.387139	0	LOC614281	.
ENSBTAG00000005616	1.85576	3.71153	0	0	NA	0.0127824	1	0.486968	0	BRS3	.
100313139	1.17435	2.3487	0	0	NA	0.0130008	1	0.111725	0	MIR2320	microRNA mir-2320
ENSBTAG00000035755	1.90204	3.80408	0	0	NA	0.0130292	1	1.07723	0	.	.
ENSBTAG00000011587	1.18978	2.37955	0	0	NA	0.0132278	1	0.395263	0	LOC614587	.
ENSBTAG00000011375	1.96929	3.93858	0	0	NA	0.0133661	1	1.55994	0	SHC3	.
ENSBTAG00000038800	2.04642	4.09284	0	0	NA	0.0137191	1	1.68997	0	.	.
ENSBTAG00000039120	2.06185	4.1237	0	0	NA	0.0137856	1	2.63169	0	LOC509128	.
ENSBTAG00000000648	1.28788	2.57576	0	0	NA	0.0145943	1	0.540579	0	ATS5_BOVIN	A disintegrin and metalloproteinase with thrombospondin motifs 5 Fragment (ADAMTS-5)(ADAM-TS 5)(ADAM-TS5)(EC 3.4.24.-)(Aggrecanase-2)(ADMP-2) [Source:UniProtKB/Swiss-Prot;Acc:Q9TT92]
512668	1.33416	2.66831	0	0	NA	0.0151925	1	0.578638	0	ZSCAN29	PREDICTED: Bos taurus zinc finger and SCAN domain containing 2-like
ENSBTAG00000030476	1.33416	2.66831	0	0	NA	0.0151925	1	0.578638	0	.	.
ENSBTAG00000000389	0.879801	1.7596	0	0	NA	0.0154426	1	0.417454	0	ZNF212	.
ENSBTAG00000003959	0.879801	1.7596	0	0	NA	0.0154426	1	0.417454	0	A7MB96_BOVIN	ARHGAP24 protein [Source:UniProtKB/TrEMBL;Acc:A7MB96]
ENSBTAG00000005736	0.879801	1.7596	0	0	NA	0.0154426	1	0.417454	0	GPR113	G protein-coupled receptor 113 [Source:HGNC Symbol;Acc:18989]
ENSBTAG00000006335	0.879801	1.7596	0	0	NA	0.0154426	1	0.417454	0	Q9N0E5_BOVIN	Signal transducer and activator of transcription 6 Fragment [Source:UniProtKB/TrEMBL;Acc:Q9N0E5]
ENSBTAG00000015679	0.895227	1.79045	0	0	NA	0.0158503	1	0.409181	0	.	.
ENSBTAG00000037971	0.895227	1.79045	0	0	NA	0.0158503	1	0.409181	0	.	.
ENSBTAG00000031986	1.44769	2.89537	0	0	NA	0.0165423	1	0.0682782	0	5S_rRNA	5S ribosomal RNA [Source:RFAM;Acc:RF00001]
ENSBTAG00000039310	1.44769	2.89537	0	0	NA	0.0165423	1	0.0682782	0	SLC22A13	solute carrier family 22 (organic anion transporter), member 13 [Source:HGNC Symbol;Acc:8494]
ENSBTAG00000039977	1.44769	2.89537	0	0	NA	0.0165423	1	0.0682782	0	LOC787134	.
ENSBTAG00000025110	1.46311	2.92622	0	0	NA	0.0167135	1	0.316009	0	.	.
ENSBTAG00000043997	1.54579	3.09157	0	0	NA	0.0175844	1	1.48571	0	MPP4	membrane protein, palmitoylated 4 (MAGUK p55 subfamily member 4) [Source:HGNC Symbol;Acc:13680]
407163	1.60749	3.21498	0	0	NA	0.0181859	1	0.761292	0	bTrappin-5	PREDICTED: Bos taurus trappin 5 transcript variant 1 (bTrappin-5),
100336317	1.00876	2.01751	0	0	NA	0.01871	1	0.350316	0	LOC100336317	PREDICTED: Bos taurus hypothetical protein LOC100336317
ENSBTAG00000008468	1.00876	2.01751	0	0	NA	0.01871	1	0.350316	0	AGAP3	.
ENSBTAG00000011750	1.00876	2.01751	0	0	NA	0.01871	1	0.350316	0	.	.
ENSBTAG00000040534	1.00876	2.01751	0	0	NA	0.01871	1	0.350316	0	.	.
ENSBTAG00000004662	1.02418	2.04836	0	0	NA	0.019079	1	0.03533	0	SLC16A12	.
ENSBTAG00000001823	1.73645	3.47289	0	0	NA	0.0193211	1	0.776089	0	STC2	.
ENSBTAG00000017274	1.03961	2.07921	0	0	NA	0.0194434	1	0.366973	0	.	.
ENSBTAG00000011277	1.75187	3.50374	0	0	NA	0.0194467	1	1.35431	0	Q2KI40_BOVIN	LOC540188 protein Fragment [Source:UniProtKB/TrEMBL;Acc:Q2KI40]
ENSBTAG00000036202	1.7673	3.5346	0	0	NA	0.0195701	1	2.28252	0	.	.
ENSBTAG00000014774	1.13771	2.27542	0	0	NA	0.0216528	1	0.632337	0	ANKRD24	ankyrin repeat domain 24 [Source:HGNC Symbol;Acc:29424]
782302	1.15314	2.30627	0	0	NA	0.0219812	1	0.0785562	0	SLC25A32	PREDICTED: Bos taurus solute carrier family 25 member 32-like
100336262	0.600677	1.20135	0	0	NA	0.0220395	1	0.829845	0	LOC100336262	PREDICTED: Bos taurus La ribonucleoprotein domain family member
515399	0.600677	1.20135	0	0	NA	0.0220395	1	0.829845	0	STAG3	PREDICTED: Bos taurus stromal antigen 3 (STAG3)
530345	0.600677	1.20135	0	0	NA	0.0220395	1	0.829845	0	LOC530345	PREDICTED: Bos taurus olfactory receptor Olr1346-like (LOC530345)
ENSBTAG00000006844	0.600677	1.20135	0	0	NA	0.0220395	1	0.829845	0	LEF1	.
ENSBTAG00000007647	0.600677	1.20135	0	0	NA	0.0220395	1	0.829845	0	OR13H1	.
ENSBTAG00000008274	0.600677	1.20135	0	0	NA	0.0220395	1	0.829845	0	MUC5B	mucin 5B, oligomeric mucus/gel-forming [Source:HGNC Symbol;Acc:7516]
ENSBTAG00000008389	0.600677	1.20135	0	0	NA	0.0220395	1	0.829845	0	O97658_BOVIN	Serine protease Fragment [Source:UniProtKB/TrEMBL;Acc:O97658]
ENSBTAG00000009039	0.600677	1.20135	0	0	NA	0.0220395	1	0.829845	0	OR4K5	.
ENSBTAG00000014600	0.600677	1.20135	0	0	NA	0.0220395	1	0.829845	0	ADCY8	.
ENSBTAG00000024231	0.600677	1.20135	0	0	NA	0.0220395	1	0.829845	0	LOC614298	.
ENSBTAG00000030386	0.600677	1.20135	0	0	NA	0.0220395	1	0.829845	0	LOC527217	.
ENSBTAG00000036042	0.600677	1.20135	0	0	NA	0.0220395	1	0.829845	0	LOC784897	.
ENSBTAG00000037525	0.600677	1.20135	0	0	NA	0.0220395	1	0.829845	0	.	.
ENSBTAG00000038453	0.600677	1.20135	0	0	NA	0.0220395	1	0.829845	0	.	.
ENSBTAG00000039099	0.600677	1.20135	0	0	NA	0.0220395	1	0.829845	0	.	.
ENSBTAG00000044350	0.600677	1.20135	0	0	NA	0.0220395	1	0.829845	0	SNORA31	Small nucleolar RNA SNORA31 [Source:RFAM;Acc:RF00322]
100336226	1.16856	2.33712	0	0	NA	0.022304	1	0.102395	0	LOC100336226	PREDICTED: Bos taurus vomeronasal 2 receptor 47-like
100337456	1.16856	2.33712	0	0	NA	0.022304	1	0.102395	0	LOC100337456	PREDICTED: Bos taurus butyrophilin-like 9-like (LOC100337456)
ENSBTAG00000005152	1.18399	2.36798	0	0	NA	0.0226213	1	0.679786	0	TK2	.
ENSBTAG00000013015	1.26666	2.53333	0	0	NA	0.0242274	1	1.15028	0	CCDC13	.
ENSBTAG00000015957	1.26666	2.53333	0	0	NA	0.0242274	1	1.15028	0	IL4_BOVIN	Interleukin-4 Precursor (IL-4)(B-cell stimulatory factor 1)(BSF-1)(Lymphocyte stimulatory factor 1) [Source:UniProtKB/Swiss-Prot;Acc:P30367]
ENSBTAG00000033601	1.29752	2.59503	0	0	NA	0.0247866	1	0.183276	0	Q9TSJ8_BOVIN	PREDICTED: Bos taurus misc_RNA (LOC515601), miscRNA. [Source:RefSeq DNA;Acc:XR_028594]
100196899	1.31294	2.62588	0	0	NA	0.0250582	1	0.462347	0	LOC100196899	upstream in-frame stop codon
100313150	1.31294	2.62588	0	0	NA	0.0250582	1	0.462347	0	MIR2335	microRNA mir-2335
617754	1.31294	2.62588	0	0	NA	0.0250582	1	0.462347	0	SHISA4	PREDICTED: Bos taurus Protein shisa-4-like (SHISA4) partial
787963	1.31294	2.62588	0	0	NA	0.0250582	1	0.462347	0	LOC787963	PREDICTED: Bos taurus olfactory receptor family 2, subfamily L,
ENSBTAG00000031186	1.31294	2.62588	0	0	NA	0.0250582	1	0.462347	0	Q0V7P3_BOVIN	guanylate binding protein family, member 6 [Source:RefSeq peptide;Acc:NP_001069463]
ENSBTAG00000031283	1.31294	2.62588	0	0	NA	0.0250582	1	0.462347	0	.	.
ENSBTAG00000003955	1.32837	2.65674	0	0	NA	0.0253248	1	1.22458	0	MYO7A	.
ENSBTAG00000023125	1.32837	2.65674	0	0	NA	0.0253248	1	1.22458	0	OR56A4	.
100336886	0.729632	1.45926	0	0	NA	0.0262448	1	0.291412	0	LOC100336886	PREDICTED: Bos taurus hypothetical protein LOC100336886
786424	0.729632	1.45926	0	0	NA	0.0262448	1	0.291412	0	LOC786424	PREDICTED: Bos taurus cleavage stimulation factor subunit 2
791066	0.729632	1.45926	0	0	NA	0.0262448	1	0.291412	0	MIR25	microRNA mir-25
ENSBTAG00000002705	0.729632	1.45926	0	0	NA	0.0262448	1	0.291412	0	REC8	REC8 homolog (yeast) [Source:HGNC Symbol;Acc:16879]
ENSBTAG00000003493	0.729632	1.45926	0	0	NA	0.0262448	1	0.291412	0	.	.
ENSBTAG00000012314	0.729632	1.45926	0	0	NA	0.0262448	1	0.291412	0	LDLR_BOVIN	Low-density lipoprotein receptor Fragment (LDL receptor) [Source:UniProtKB/Swiss-Prot;Acc:P01131]
ENSBTAG00000017871	0.729632	1.45926	0	0	NA	0.0262448	1	0.291412	0	GNA12	.
ENSBTAG00000018838	0.729632	1.45926	0	0	NA	0.0262448	1	0.291412	0	LOC616267	.
ENSBTAG00000021547	0.729632	1.45926	0	0	NA	0.0262448	1	0.291412	0	WDR65	WD repeat domain 65 [Source:HGNC Symbol;Acc:26485]
ENSBTAG00000035259	0.729632	1.45926	0	0	NA	0.0262448	1	0.291412	0	LOC785865	.
ENSBTAG00000039228	0.729632	1.45926	0	0	NA	0.0262448	1	0.291412	0	TET3	.
ENSBTAG00000042771	0.729632	1.45926	0	0	NA	0.0262448	1	0.291412	0	SNORA72	Small nucleolar RNA SNORA72 [Source:RFAM;Acc:RF00139]
ENSBTAG00000006194	1.42647	2.85294	0	0	NA	0.0269085	1	0.510353	0	FOSL1	.
100337063	0.745058	1.49012	0	0	NA	0.026976	1	0.288508	0	LOC100337063	PREDICTED: Bos taurus olfactory receptor MOR235-2-like
785634	0.745058	1.49012	0	0	NA	0.026976	1	0.288508	0	LOC785634	The sequence of the transcript was modified to
ENSBTAG00000006078	0.745058	1.49012	0	0	NA	0.026976	1	0.288508	0	IL15RA	.
ENSBTAG00000009105	0.745058	1.49012	0	0	NA	0.026976	1	0.288508	0	Q0IIC1_BOVIN	Acyl-CoA synthetase bubblegum family member 2 [Source:UniProtKB/TrEMBL;Acc:Q0IIC1]
ENSBTAG00000010020	0.745058	1.49012	0	0	NA	0.026976	1	0.288508	0	.	.
ENSBTAG00000014748	0.745058	1.49012	0	0	NA	0.026976	1	0.288508	0	LOC617388	.
ENSBTAG00000037538	0.745058	1.49012	0	0	NA	0.026976	1	0.288508	0	LOC504200	.
ENSBTAG00000037928	0.745058	1.49012	0	0	NA	0.026976	1	0.288508	0	.	.
ENSBTAG00000038710	0.745058	1.49012	0	0	NA	0.026976	1	0.288508	0	.	.
ENSBTAG00000007191	1.4419	2.88379	0	0	NA	0.027141	1	0.544735	0	CCL5_BOVIN	C-C motif chemokine 5 Precursor (Small-inducible cytokine A5)(T-cell-specific protein RANTES)(SIS-delta) [Source:UniProtKB/Swiss-Prot;Acc:O97919]
504789	1.47275	2.9455	0	0	NA	0.0275934	1	1.92767	0	BEND6	PREDICTED: Bos taurus hypothetical LOC504789 (BEND6)
ENSBTAG00000004217	1.47275	2.9455	0	0	NA	0.0275934	1	1.92767	0	.	.
ENSBTAG00000018277	1.47275	2.9455	0	0	NA	0.0275934	1	1.92767	0	TBPL2	.
ENSBTAG00000039185	1.47275	2.9455	0	0	NA	0.0275934	1	1.92767	0	.	.
533492	0.858586	1.71717	0	0	NA	0.0320449	1	0.370135	0	PVRL1	PREDICTED: Bos taurus poliovirus receptor-related 1 (herpesvirus
790669	0.858586	1.71717	0	0	NA	0.0320449	1	0.370135	0	LOC790669	The sequence of the transcript was modified to
ENSBTAG00000001658	0.858586	1.71717	0	0	NA	0.0320449	1	0.370135	0	AKR1D1	.
ENSBTAG00000031029	0.858586	1.71717	0	0	NA	0.0320449	1	0.370135	0	LOC510901	.
ENSBTAG00000035795	0.858586	1.71717	0	0	NA	0.0320449	1	0.370135	0	.	.
ENSBTAG00000040609	0.858586	1.71717	0	0	NA	0.0320449	1	0.370135	0	LOC521749	.
ENSBTAG00000044744	0.858586	1.71717	0	0	NA	0.0320449	1	0.370135	0	SNORA79	Small nucleolar RNA SNORA79 [Source:RFAM;Acc:RF00600]
100300196	0.874012	1.74802	0	0	NA	0.032689	1	0.000559543	0	LOC100300196	PREDICTED: Bos taurus rCG40189-like (LOC100300196)
100336098	0.874012	1.74802	0	0	NA	0.032689	1	0.000559543	0	LOC100336098	PREDICTED: Bos taurus CCP modules 3-12 with parts of CCP 2 and
785176	0.874012	1.74802	0	0	NA	0.032689	1	0.000559543	0	LOC785176	PREDICTED: Bos taurus CG6293-like (LOC785176) partial
ENSBTAG00000008289	0.874012	1.74802	0	0	NA	0.032689	1	0.000559543	0	ZBTB4	.
ENSBTAG00000032620	0.874012	1.74802	0	0	NA	0.032689	1	0.000559543	0	.	.
100313295	0.889438	1.77888	0	0	NA	0.033323	1	0.396285	0	MIR2423	microRNA mir-2423
100335875	0.889438	1.77888	0	0	NA	0.033323	1	0.396285	0	LOC100335875	PREDICTED: Bos taurus transmembrane protein FAM155A-like
521706	0.889438	1.77888	0	0	NA	0.033323	1	0.396285	0	LOC521706	PREDICTED: Bos taurus intersectin-1-like transcript variant 2
540437	0.889438	1.77888	0	0	NA	0.033323	1	0.396285	0	MYO18B	PREDICTED: Bos taurus myosin XVIIIB (MYO18B)
ENSBTAG00000020159	0.889438	1.77888	0	0	NA	0.033323	1	0.396285	0	NKAIN1	.
ENSBTAG00000031761	0.889438	1.77888	0	0	NA	0.033323	1	0.396285	0	H31_BOVIN	Histone H3.1 [Source:UniProtKB/Swiss-Prot;Acc:P68432]
ENSBTAG00000037561	0.889438	1.77888	0	0	NA	0.033323	1	0.396285	0	.	.
ENSBTAG00000038590	0.889438	1.77888	0	0	NA	0.033323	1	0.396285	0	LOC790885	.
ENSBTAG00000006139	0.98754	1.97508	0	0	NA	0.0371257	1	0.814446	0	TRPM4	transient receptor potential cation channel, subfamily M, member 4 [Source:HGNC Symbol;Acc:17993]
ENSBTAG00000031386	0.98754	1.97508	0	0	NA	0.0371257	1	0.814446	0	.	.
100336872	1.01839	2.03678	0	0	NA	0.0382424	1	0.201251	0	LOC100336872	PREDICTED: Bos taurus hypothetical protein LOC100336872
512266	1.01839	2.03678	0	0	NA	0.0382424	1	0.201251	0	LOC512266	PREDICTED: Bos taurus olfactory receptor 438-like (LOC512266)
ENSBTAG00000028898	1.01839	2.03678	0	0	NA	0.0382424	1	0.201251	0	5S_rRNA	5S ribosomal RNA [Source:RFAM;Acc:RF00001]
ENSBTAG00000035424	1.01839	2.03678	0	0	NA	0.0382424	1	0.201251	0	LOC787447	.
788764	1.03382	2.06764	0	0	NA	0.038787	1	0.869966	0	LOC788764	PREDICTED: Bos taurus olfactory receptor Olr784-like (LOC788764)
ENSBTAG00000006421	1.03382	2.06764	0	0	NA	0.038787	1	0.869966	0	OR5AR1	.
ENSBTAG00000031100	1.03382	2.06764	0	0	NA	0.038787	1	0.869966	0	.	.
ENSBTAG00000032485	1.03382	2.06764	0	0	NA	0.038787	1	0.869966	0	LHFPL1	.
ENSBTAG00000003492	1.11649	2.23299	0	0	NA	0.0415633	1	1.48961	0	.	.
ENSBTAG00000036044	1.11649	2.23299	0	0	NA	0.0415633	1	1.48961	0	LOC784623	.
ENSBTAG00000044937	1.11649	2.23299	0	0	NA	0.0415633	1	1.48961	0	U6	U6 spliceosomal RNA [Source:RFAM;Acc:RF00026]
ENSBTAG00000001864	1.13192	2.26384	0	0	NA	0.0420526	1	0.637442	0	NR4A3	nuclear receptor subfamily 4, group A, member 3 [Source:HGNC Symbol;Acc:7982]
ENSBTAG00000012874	1.13192	2.26384	0	0	NA	0.0420526	1	0.637442	0	ZSCAN30	zinc finger and SCAN domain containing 30 [Source:HGNC Symbol;Acc:33517]
ENSBTAG00000027692	1.13192	2.26384	0	0	NA	0.0420526	1	0.637442	0	.	.
ENSBTAG00000012414	1.14735	2.29469	0	0	NA	0.0425324	1	0.382823	0	LOC782545	.
ENSBTAG00000038955	1.14735	2.29469	0	0	NA	0.0425324	1	0.382823	0	.	.
789663	1.16277	2.32555	0	0	NA	0.0430027	1	0.70042	0	LOC789663	PREDICTED: Bos taurus TBC1 domain family member 9 (with GRAM
ENSBTAG00000014707	1.16277	2.32555	0	0	NA	0.0430027	1	0.70042	0	UCRP_BOVIN	Ubiquitin cross-reactive protein (BoUCRP)(Interferon-stimulated gene product 17) [Source:UniProtKB/Swiss-Prot;Acc:O02741]
ENSBTAG00000015752	1.16277	2.32555	0	0	NA	0.0430027	1	0.70042	0	SP110	SP110 nuclear body protein [Source:HGNC Symbol;Acc:5401]
ENSBTAG00000007265	1.1782	2.3564	0	0	NA	0.0434636	1	1.56626	0	.	.
ENSBTAG00000024607	1.1782	2.3564	0	0	NA	0.0434636	1	1.56626	0	OR6C75	.
ENSBTAG00000032631	1.1782	2.3564	0	0	NA	0.0434636	1	1.56626	0	.	.
ENSBTAG00000037939	1.1782	2.3564	0	0	NA	0.0434636	1	1.56626	0	.	.

## Sheet: TE gene expression
geneID	baseMean	baseMean control	baseMean CSF2	foldChange	log2FoldChange	pval	padj	resVarControl	resVarCSF2	symbol	description
ENSBTAG00000039787	298.603	42.4082	554.798	13.0823	3.70955	1.28766e-32	3.76358e-28	0.219889	13.3876	CASK_BOVIN	Kappa-casein Precursor [Contains Casoxin-C;Casoxin-6;Casoxin-A;Casoxin-B;Casoplatelin] [Source:UniProtKB/Swiss-Prot;Acc:P02668]
531339	1547.52	427.894	2667.14	6.23317	2.63997	1.79194e-28	2.61874e-24	0.74091	196.817	HPCAL4	Ca2+-binding protein (EF-Hand superfamily) [Signal
ENSBTAG00000033304	69.3043	11.1268	127.482	11.4571	3.51818	5.49349e-19	3.21128e-15	0.241719	50.8779	CH004_BOVIN	Uncharacterized protein C8orf4 homolog [Source:UniProtKB/Swiss-Prot;Acc:Q5E969]
ENSBTAG00000009341	41.6187	12.9411	70.2962	5.432	2.44148	8.21726e-08	0.000300218	0.00636408	20.4267	CCDC146	.
ENSBTAG00000020127	135.139	64.6152	205.662	3.18288	1.67033	2.12024e-07	0.00068856	0.168761	5.60726	TKTL1_BOVIN	Transketolase-like protein 1 (EC 2.2.1.1)(Transketolase 2)(TK 2) [Source:UniProtKB/Swiss-Prot;Acc:Q2NL26]
100138355	21.1248	7.38158	34.8681	4.72366	2.23991	7.23898e-07	0.00176317	0.0177562	12.3498	LOC100138355	PREDICTED: Bos taurus DEAD/H (Asp-Glu-Ala-Asp/His) box polypeptide
ENSBTAG00000013863	1428.18	897.078	1959.28	2.18407	1.12702	4.15233e-06	0.00809096	0.714233	1.41652	Q2KJE3_BOVIN	dual specificity phosphatase 1 [Source:RefSeq peptide;Acc:NP_001039917]
ENSBTAG00000040552	11.8209	2.88586	20.756	7.19231	2.84646	6.68286e-06	0.0115192	0.154239	5.91116	.	.
100335677	42.9669	17.2129	68.7208	3.99239	1.99725	6.69997e-06	0.0115192	0.634047	7.44302	LOC100335677	PREDICTED: Bos taurus hypothetical protein LOC100335677
ENSBTAG00000020542	331.032	216.496	445.568	2.05809	1.04131	1.13619e-05	0.0184491	1.15371	53.8819	A5D7T3_BOVIN	Src homology 2 domain containing E [Source:RefSeq peptide;Acc:NP_001091609]
100299686	5.13365	0.596116	9.67119	16.2237	4.02003	1.38385e-05	0.021288	0.0567593	0.857196	LOC100299686	PREDICTED: Bos taurus olfactory receptor family 5, subfamily AN,
ENSBTAG00000001753	3.3637	0	6.72739	NA	NA	1.70897e-05	0.0249748	0	1.37261	CLIC6	.
ENSBTAG00000004322	559.736	344.131	775.342	2.25304	1.17188	2.99583e-05	0.0416963	1.5551	6.16012	FOS_BOVIN	Proto-oncogene c-Fos (Cellular oncogene fos) [Source:UniProtKB/Swiss-Prot;Acc:O77628]
100335745	5.55543	1.22185	9.889	8.09349	3.01676	3.82084e-05	0.0485546	0.0892157	4.59048	LOC100335745	PREDICTED: Bos taurus hCG2040572-like (LOC100335745)
ENSBTAG00000021787	180.889	341.632	20.1467	0.058972	-4.08383	2.61134e-26	2.54414e-22	118.491	0.0657425	Q2T9S9_BOVIN	progestin and adipoQ receptor family member VII [Source:RefSeq peptide;Acc:NP_001033642]
504813	176.348	333.897	18.8	0.0563049	-4.1506	5.09651e-26	3.72402e-22	117.943	0.00132358	NPY1R	7 transmembrane receptor (rhodopsin family);
ENSBTAG00000017104	179.032	284.248	73.8163	0.25969	-1.94514	1.54962e-09	7.54872e-06	4.95611	0.347174	MUC1_BOVIN	Mucin-1 Precursor (MUC-1)(CD227 antigen) [Contains Mucin-1 subunit alpha(MUC1-alpha)(MUC1-NT);Mucin-1 subunit beta(MUC1-beta)(MUC1-CT)] [Source:UniProtKB/Swiss-Prot;Acc:Q8WML4]
ENSBTAG00000031214	13.9062	26.4377	1.37473	0.051999	-4.26537	2.02938e-08	8.47352e-05	22.5646	0.181871	.	.
ENSBTAG00000031575	20.5321	34.0561	7.00805	0.20578	-2.28083	4.91621e-07	0.00143691	11.6052	0.282505	VAV3	.
521961	32.0089	52.5657	11.4521	0.217862	-2.19851	7.00492e-07	0.00176317	2.73903	0.237937	VAV3	PREDICTED: Bos taurus vav 3 guanine nucleotide exchange factor
ENSBTAG00000015624	26.6808	43.0603	10.3014	0.239233	-2.06351	1.51494e-06	0.00340605	8.44037	0.0507143	Q45KY0_BOVIN	Vav 3 protein Fragment [Source:UniProtKB/TrEMBL;Acc:Q45KY0]
ENSBTAG00000016399	67.3075	104.664	29.9509	0.286162	-1.80509	1.93443e-06	0.00403854	35.6272	0.490955	Q9XS94_BOVIN	A-kinase anchor protein 4 [Source:RefSeq peptide;Acc:NP_776660]
510700	315.476	451.569	179.382	0.397243	-1.33191	3.35905e-05	0.0446265	16.9157	0.280333	LOC510700	PREDICTED: Bos taurus solute carrier family 25 member 40-like
ENSBTAG00000031886	457.119	309.344	604.894	1.95541	0.967469	5.20106e-05	0.0633402	0.194577	12.4141	H2B1N_BOVIN	Histone H2B type 1-N [Source:UniProtKB/Swiss-Prot;Acc:Q32L48]
ENSBTAG00000011373	4.89629	8.98351	0.809061	0.0900606	-3.47296	5.48146e-05	0.0640849	3.73887	0.271583	MAML3	PREDICTED: Bos taurus misc_RNA (MAML3), partial miscRNA. [Source:RefSeq DNA;Acc:XR_042825]
ENSBTAG00000015792	524.155	699.749	348.561	0.498123	-1.00543	6.23909e-05	0.0701369	4.42563	2.78647	LOC787705	.
ENSBTAG00000021657	2.62543	5.25085	0	0	NA	7.03819e-05	0.0761897	4.21512	0	CACNG6	.
ENSBTAG00000017490	126.176	73.7137	178.638	2.42341	1.27704	9.7791e-05	0.098234	0.118297	8.72644	A6QR57_BOVIN	phospholipase D1, phophatidylcholine-specific [Source:RefSeq peptide;Acc:NP_001095471]
523576	11.6228	3.84727	19.3983	5.0421	2.33402	9.96724e-05	0.098234	0.529083	10.9059	LOC523576	The sequence of the transcript was modified to
100335909	2.50748	5.01496	0	0	NA	0.000100829	0.098234	4.62985	0	LOC100335909	The sequence of the transcript was modified to
ENSBTAG00000014432	147.552	96.7951	198.308	2.04874	1.03474	0.000126849	0.119598	0.690661	35.4383	HNMT_BOVIN	Histamine N-methyltransferase (HMT)(EC 2.1.1.8) [Source:UniProtKB/Swiss-Prot;Acc:Q58DV7]
100337204	63.3363	30.7419	95.9307	3.12052	1.64179	0.000137104	0.125228	0.27621	34.3253	LOC100337204	PREDICTED: Bos taurus calcium channel voltage-dependent, L type,
ENSBTAG00000020017	82.167	119.552	44.7818	0.374579	-1.41666	0.000154889	0.137184	3.63794	0.0865529	S2541_BOVIN	Solute carrier family 25 member 41 [Source:UniProtKB/Swiss-Prot;Acc:Q0II44]
100298625	10.9629	18.206	3.71994	0.204325	-2.29106	0.000161092	0.137329	13.977	1.47492	LOC100298625	PREDICTED: Bos taurus myeloid-associated differentiation
100337402	5692.41	7369.23	4015.59	0.544913	-0.875902	0.00016445	0.137329	20.9247	0.0250616	LOC100337402	The sequence of the transcript was modified to
ENSBTAG00000006812	104.232	59.8816	148.583	2.48127	1.31108	0.000174478	0.141657	0.00969402	1.67665	F181B_BOVIN	Protein FAM181B [Source:UniProtKB/Swiss-Prot;Acc:A7MB34]
ENSBTAG00000032515	1077.87	1419.08	736.653	0.519107	-0.945896	0.000210748	0.16648	8.67418	3.08526	PLA2R1	Bos taurus phospholipase A2 receptor 1, 180kDa (PLA2R1), mRNA. [Source:RefSeq DNA;Acc:NM_175051]
ENSBTAG00000008545	737.89	509.591	966.189	1.89601	0.922965	0.000258237	0.196429	0.243693	6.99119	ATF3_BOVIN	Cyclic AMP-dependent transcription factor ATF-3 (cAMP-dependent transcription factor ATF-3)(Activating transcription factor 3) [Source:UniProtKB/Swiss-Prot;Acc:Q2KII1]
ENSBTAG00000006987	471.754	630.938	312.571	0.495406	-1.01332	0.000262103	0.196429	2.92426	0.107076	A5D7K4_BOVIN	LAG1 longevity assurance homolog 3 [Source:RefSeq peptide;Acc:NP_001092859]
517106	11.3786	4.21338	18.5438	4.40118	2.13789	0.000305544	0.216052	0.0159125	8.18351	GPR144	PREDICTED: Bos taurus G protein-coupled receptor 144 (GPR144)
ENSBTAG00000002955	9.24603	3.02115	15.4709	5.12087	2.35639	0.000309993	0.216052	0.131374	3.75751	ZNF334	zinc finger protein 334 [Source:HGNC Symbol;Acc:15806]
281276	324.733	215.871	433.596	2.00859	1.00618	0.000317298	0.216052	0.848378	1.76908	LDLR	Low Density Lipoprotein Receptor Class A domain, a
515118	2586.07	1846.27	3325.88	1.80141	0.849126	0.000317853	0.216052	1.02841	4.12972	RHOB	G5 box; other site
ENSBTAG00000021487	16.1538	24.8671	7.44051	0.299211	-1.74076	0.000335622	0.218908	1.66785	1.77139	LOC539246	.
ENSBTAG00000015582	868.746	1176.51	560.987	0.476825	-1.06847	0.000337035	0.218908	38.7314	0.515325	HMOX1_BOVIN	Heme oxygenase 1 (HO-1)(EC 1.14.99.3) [Source:UniProtKB/Swiss-Prot;Acc:Q5E9F2]
ENSBTAG00000010284	275.927	185.114	366.74	1.98116	0.986342	0.000398511	0.25321	0.771164	5.15202	AT2L1_BOVIN	Alanine--glyoxylate aminotransferase 2-like 1 (EC 2.6.1.-) [Source:UniProtKB/Swiss-Prot;Acc:Q5E9S4]
514712	5289.62	6813.41	3765.83	0.552708	-0.855411	0.000477319	0.296466	13.5798	0.86878	LOC514712	PREDICTED: Bos taurus hepatitis A virus cellular receptor 1
ENSBTAG00000006546	11.2648	17.7598	4.76994	0.268581	-1.89657	0.000486874	0.296466	0.912722	0.413511	GSTA2_BOVIN	Glutathione S-transferase A2 (EC 2.5.1.18)(Glutathione S-transferase alpha-2)(GST class-alpha member 2) [Source:UniProtKB/Swiss-Prot;Acc:O18879]
617353	6.21357	10.9197	1.5074	0.138043	-2.85681	0.000515483	0.305448	2.03921	0.166382	MEIG1	meiosis expressed gene 1 homolog (mouse)
ENSBTAG00000018204	70.9349	101.889	39.9809	0.392398	-1.34961	0.000522527	0.305448	9.36002	2.01218	MYH1_BOVIN	Myosin-1 (Myosin heavy chain 1)(Myosin heavy chain 2x)(MyHC-2x)(Myosin heavy chain, skeletal muscle, adult 1) [Source:UniProtKB/Swiss-Prot;Acc:Q9BE40]
783710	300.928	187.313	414.543	2.2131	1.14607	0.000550962	0.315755	4.11106	8.4624	LOC783710	PREDICTED: Bos taurus hypothetical LOC783710 (LOC783710)
ENSBTAG00000009285	2.36878	0	4.73756	NA	NA	0.000611893	0.343931	0	4.26984	LOC511586	.
ENSBTAG00000004148	110.318	67.5078	153.127	2.26829	1.18161	0.000635098	0.345349	2.38308	0.771569	A6H749_BOVIN	matrilin 4 [Source:RefSeq peptide;Acc:NP_001092335]
782954	362.854	217.09	508.617	2.34289	1.22829	0.000642494	0.345349	0.570232	48.0287	LOC782954	The sequence of the transcript was modified to
ENSBTAG00000005087	4.17008	7.7268	0.61337	0.0793821	-3.65504	0.000665813	0.345349	1.93227	0.0530566	OR5T1	.
ENSBTAG00000011088	11.1909	18.549	3.83275	0.206628	-2.27489	0.000666425	0.345349	0.490275	0.156485	SC6A6_BOVIN	Sodium- and chloride-dependent taurine transporter (Solute carrier family 6 member 6) [Source:UniProtKB/Swiss-Prot;Acc:Q9MZ34]
ENSBTAG00000006409	1.81999	3.63998	0	0	NA	0.000673494	0.345349	0.556958	0	LRRC34	.
ENSBTAG00000011139	62.0443	38.1658	85.9228	2.2513	1.17076	0.000713413	0.354302	0.325811	0.718464	CHLE_BOVIN	Cholinesterase Precursor (EC 3.1.1.8)(Acylcholine acylhydrolase)(Choline esterase II)(Butyrylcholine esterase)(Pseudocholinesterase) [Source:UniProtKB/Swiss-Prot;Acc:P32749]
782781	93.0232	57.0774	128.969	2.25954	1.17603	0.000717102	0.354302	1.8881	9.40815	LOC782781	hypothetical LOC782781
ENSBTAG00000019779	61.7241	87.4723	35.976	0.411284	-1.28179	0.000740531	0.354302	0.50181	0.371123	RB39B_BOVIN	Ras-related protein Rab-39B [Source:UniProtKB/Swiss-Prot;Acc:Q17QU4]
100337044	4.76262	1.25146	8.27378	6.61131	2.72494	0.000748479	0.354302	0.191113	2.76558	LOC100337044	PREDICTED: Bos taurus CD97 antigen-like (LOC100337044)
617881	19.8225	9.10887	30.5361	3.35235	1.74517	0.000751564	0.354302	0.355168	16.3002	F13A1	Transglutaminase family, C-terminal ig like domain;
ENSBTAG00000011600	191.303	128.136	254.471	1.98594	0.989825	0.000764119	0.354503	0.123342	1.27767	A5PK86_BOVIN	mitogen-activated protein kinase kinase kinase 8 [Source:RefSeq peptide;Acc:NP_001092541]
ENSBTAG00000012128	2206.81	2778.35	1635.27	0.588579	-0.764693	0.000792528	0.361938	3.78992	3.53422	AASS_BOVIN	Alpha-aminoadipic semialdehyde synthase, mitochondrial Precursor (LKR/SDH) [Includes Lysine ketoglutarate reductase(LKR)(LOR)(EC 1.5.1.8);Saccharopine dehydrogenase(SDH)(EC 1.5.1.9)] [Source:UniProtKB/Swiss-Prot;Acc:A8E657]
ENSBTAG00000021048	571.892	396.879	746.906	1.88195	0.912227	0.000846282	0.372803	0.577656	2.97325	ADML_BOVIN	ADM Precursor [Contains Adrenomedullin(AM);Adrenomedullin-11-26(AM 11-26);Proadrenomedullin N-20 terminal peptide(ProAM N-terminal 20 peptide)(ProAM-N20)(PAMP)] [Source:UniProtKB/Swiss-Prot;Acc:O62827]
ENSBTAG00000027701	19.5088	8.79509	30.2225	3.4363	1.78085	0.000851365	0.372803	0.819205	20.6104	.	.
787968	6.1095	2.11308	10.1059	4.78255	2.25778	0.000854585	0.372803	0.158955	1.62336	LOC787968	PREDICTED: Bos taurus doublecortin-like (LOC787968)
ENSBTAG00000011358	1761.45	1250.79	2272.12	1.81655	0.861204	0.000879032	0.377829	0.367388	4.78954	Q0P5G7_BOVIN	immediate early response 3 [Source:RefSeq peptide;Acc:NP_001068670]
513565	13.3654	21.2559	5.4749	0.25757	-1.95696	0.000913487	0.386948	3.21371	0.28015	PLCH1	PREDICTED: Bos taurus phospholipase C eta 1 (PLCH1),
ENSBTAG00000003864	246.072	334.073	158.071	0.473162	-1.0796	0.000937058	0.391262	4.95458	0.513341	Q08E60_BOVIN	solute carrier family 13 (sodium/sulfate symporters), member 4 [Source:RefSeq peptide;Acc:NP_001070352]
ENSBTAG00000009786	1123.28	1403.22	843.341	0.601006	-0.734549	0.000952338	0.392041	0.122259	2.59743	ADSV_BOVIN	Adseverin (Scinderin)(SC) [Source:UniProtKB/Swiss-Prot;Acc:Q28046]
100336039	19.17	9.95143	28.3886	2.85271	1.51233	0.000983764	0.397675	0.72062	4.37332	LOC100336039	PREDICTED: Bos taurus T-cell activation Rho GTPase-activating
ENSBTAG00000038978	2.02265	0	4.0453	NA	NA	0.000993235	0.397675	0	4.404	.	.
ENSBTAG00000010878	110.196	153.67	66.7213	0.434186	-1.20361	0.00105321	0.415989	6.13132	0.00595283	.	.
ENSBTAG00000037651	2816.5	3497.29	2135.7	0.610671	-0.711533	0.00123303	0.478212	15.0965	2.27987	S10A2_BOVIN	Protein S100-A2 (S100 calcium-binding protein A2)(Protein S-100L) [Source:UniProtKB/Swiss-Prot;Acc:P10462]
ENSBTAG00000013670	14.6124	22.5839	6.64088	0.294054	-1.76585	0.00124347	0.478212	0.245774	0.0625425	Q58D30_BOVIN	solute carrier family 46, member 2 [Source:RefSeq peptide;Acc:NP_001019690]
ENSBTAG00000006326	1115.52	1412.12	818.917	0.579921	-0.786072	0.00134649	0.511106	12.2658	4.84468	ALDH1L2	PREDICTED: Bos taurus misc_RNA (LOC516864), miscRNA. [Source:RefSeq DNA;Acc:XR_028169]
ENSBTAG00000025450	800.449	1049.62	551.273	0.525209	-0.929036	0.00147908	0.549095	12.5005	15.5439	A1A4I2_BOVIN	PREDICTED: Bos taurus misc_RNA (LOC540504), miscRNA. [Source:RefSeq DNA;Acc:XR_027663]
100335246	1.59596	3.19193	0	0	NA	0.00151813	0.549095	0.897381	0	LOC100335246	PREDICTED: Bos taurus solute carrier family 25 (mitochondrial
ENSBTAG00000004296	3.02891	5.58146	0.47635	0.085345	-3.55055	0.00153065	0.549095	2.98559	0.0503116	MORN5_BOVIN	MORN repeat-containing protein 5 [Source:UniProtKB/Swiss-Prot;Acc:Q32LL6]
100138804	3.31117	6.20902	0.413327	0.0665687	-3.90901	0.00153196	0.549095	1.37822	0.135364	LOC100138804	PREDICTED: Bos taurus hypothetical LOC100138804 (LOC100138804)
ENSBTAG00000008097	31.996	16.6722	47.3198	2.83825	1.505	0.00154326	0.549095	0.623903	7.32777	WNT2_BOVIN	Protein Wnt-2 Precursor [Source:UniProtKB/Swiss-Prot;Acc:A4D7S0]
522921	1078.33	809.04	1347.62	1.66571	0.736136	0.00155929	0.549095	0.156891	4.98979	HBEGF	EGF-like protein; Provisional; Region: PHA02887
781002	76.9814	49.3683	104.594	2.11866	1.08315	0.00166356	0.565345	0.12719	8.30103	LOC781002	PREDICTED: Bos taurus serine incorporator 1-like (LOC781002)
ENSBTAG00000013073	135.181	182.133	88.2299	0.484425	-1.04565	0.00168495	0.565345	4.60049	0.735776	PLA2R_BOVIN	Secretory phospholipase A2 receptor Precursor (PLA2-R)(PLA2R)(180 kDa secretory phospholipase A2 receptor)(M-type receptor) [Contains Soluble secretory phospholipase A2 receptor(Soluble PLA2-R)(Soluble PLA2R)] [Source:UniProtKB/Swiss-Prot;Acc:P49259]
ENSBTAG00000004780	28.2419	40.2941	16.1896	0.401787	-1.3155	0.00169448	0.565345	0.768012	0.0640116	A6QLF0_BOVIN	cyclin-dependent kinase-like 1 (CDC2-related kinase) [Source:RefSeq peptide;Acc:NP_001094586]
ENSBTAG00000002639	2.48878	4.70787	0.269687	0.0572842	-4.12572	0.00169592	0.565345	0.821406	0.091764	ZDHHC7	.
528224	11.5894	18.3545	4.82426	0.262838	-1.92775	0.00170215	0.565345	1.12971	0.384683	LOC528224	PREDICTED: Bos taurus olfactory receptor family 7, subfamily A,
531775	2.77997	5.35328	0.206663	0.0386049	-4.69507	0.00174931	0.574482	0.538216	0.0497235	LOC531775	PREDICTED: Bos taurus melanoma antigen family B 4 (LOC531775),
ENSBTAG00000031198	2.83345	0.23589	5.43101	23.0234	4.52503	0.00184056	0.582607	0.0826972	1.58413	BEND2	BEN domain containing 2 [Source:HGNC Symbol;Acc:28509]
ENSBTAG00000010346	12.9284	5.97211	19.8846	3.32958	1.73534	0.00184244	0.582607	0.102085	1.21459	ENAM	.
ENSBTAG00000011954	4497.37	5601.98	3392.77	0.605637	-0.723474	0.001846	0.582607	3.71614	1.48252	Q2KI36_BOVIN	SEC11 homolog C [Source:RefSeq peptide;Acc:NP_001068643]
ENSBTAG00000000164	8.84089	14.2537	3.42812	0.240508	-2.05584	0.00185379	0.582607	0.924582	0.268858	Q0VBW7_BOVIN	gonadotropin-releasing hormone 1 [Source:RefSeq peptide;Acc:NP_001071605]
ENSBTAG00000012514	8.58476	3.22742	13.9421	4.31989	2.11099	0.00188028	0.584646	0.0528841	1.81943	PODN	.
ENSBTAG00000009390	20.1131	29.1503	11.0758	0.379957	-1.39609	0.00190033	0.584662	0.176146	0.613286	F188B_BOVIN	Protein FAM188B [Source:UniProtKB/Swiss-Prot;Acc:A1A4L4]
511188	11.7606	5.61189	17.9092	3.1913	1.67415	0.00193369	0.588727	0.0684277	5.16039	EYA1	PREDICTED: Bos taurus eyes absent homolog 1 (Drosophila) (EYA1)
ENSBTAG00000005085	518.802	378.277	659.327	1.74298	0.801552	0.00198713	0.598762	0.556709	0.49134	Q2KI94_BOVIN	tripartite motif-containing 63 [Source:RefSeq peptide;Acc:NP_001039760]
ENSBTAG00000003212	46.6122	67.8522	25.3721	0.373933	-1.41915	0.00204241	0.609139	3.80674	0.664854	NNAT_BOVIN	Neuronatin [Source:UniProtKB/Swiss-Prot;Acc:Q3ZBS9]
ENSBTAG00000006662	5.08153	8.87765	1.28541	0.144792	-2.78795	0.00210529	0.620493	1.28366	0.338136	ADAMTSL5	.
ENSBTAG00000004181	1.32701	2.65402	0	0	NA	0.00212294	0.620493	1.52268	0	LOC523258	.
ENSBTAG00000015513	219.682	284.935	154.428	0.541974	-0.883703	0.00218702	0.632893	5.72822	1.59609	DOCK5	.
ENSBTAG00000012529	3.4652	0.796512	6.13388	7.70093	2.94503	0.00225019	0.634697	0.471698	0.717408	IFNG_BOVIN	Interferon gamma Precursor (IFN-gamma)(BoIFNG) [Source:UniProtKB/Swiss-Prot;Acc:P07353]
ENSBTAG00000032236	16.5273	8.30242	24.7522	2.98133	1.57596	0.00227795	0.634697	0.0251947	2.53231	CAH1_BOVIN	Carbonic anhydrase 1 (EC 4.2.1.1)(Carbonic anhydrase I)(CA-I)(Carbonate dehydratase I) [Source:UniProtKB/Swiss-Prot;Acc:Q1LZA1]
ENSBTAG00000035018	24.3506	14.679	34.0223	2.31775	1.21273	0.00227968	0.634697	0.700148	6.39182	ZCH12_BOVIN	Zinc finger CCHC domain-containing protein 12 [Source:UniProtKB/Swiss-Prot;Acc:Q08DL1]
100336918	11.3969	5.14011	17.6537	3.4345	1.7801	0.00229943	0.634697	0.0585134	0.99465	LOC100336918	PREDICTED: Bos taurus protein kinase C-binding protein NELL1-like
ENSBTAG00000044201	1.54019	3.08037	0	0	NA	0.00230183	0.634697	1.02618	0	GLOD5	glyoxalase domain containing 5 [Source:HGNC Symbol;Acc:33358]
ENSBTAG00000023918	12.4404	19.4497	5.43101	0.279233	-1.84046	0.002334	0.637552	4.04419	0.670553	.	.
ENSBTAG00000017468	8685.31	10759.2	6611.4	0.614488	-0.702543	0.00246529	0.66718	10.645	2.6468	Q0IIH5_BOVIN	nucleobindin 2 [Source:RefSeq peptide;Acc:NP_001068849]
ENSBTAG00000006125	81.3534	51.7246	110.982	2.14564	1.10141	0.00249701	0.669565	0.696316	0.168532	Q0VCE7_BOVIN	polo-like kinase 3 [Source:RefSeq peptide;Acc:NP_001068621]
ENSBTAG00000003408	64.9501	44.3708	85.5295	1.92761	0.946811	0.0025597	0.670328	0.713915	1.7603	Q05B55_BOVIN	IGK protein [Source:UniProtKB/TrEMBL;Acc:Q05B55]
ENSBTAG00000009844	1351.75	1009.42	1694.08	1.67827	0.746975	0.00256475	0.670328	0.627836	7.59592	Q3ZC35_BOVIN	cysteine-rich, angiogenic inducer, 61 [Source:RefSeq peptide;Acc:NP_001029512]
ENSBTAG00000011734	144.214	102.289	186.14	1.81974	0.863733	0.00258369	0.670328	0.776968	1.38044	ANKR1_BOVIN	Ankyrin repeat domain-containing protein 1 [Source:UniProtKB/Swiss-Prot;Acc:Q3ZBX7]
ENSBTAG00000000220	3.13421	0.531008	5.73742	10.8048	3.4336	0.00259566	0.670328	0.277941	4.93126	NEK10	.
ENSBTAG00000039825	3.09722	0.531008	5.66342	10.6654	3.41487	0.00261836	0.670328	0.28099	5.8632	LOC520034	.
ENSBTAG00000007946	43.0746	26.1537	59.9955	2.29396	1.19784	0.00264323	0.670328	0.0446256	2.33045	SOX_BOVIN	Peroxisomal sarcosine oxidase (PSO)(EC 1.5.3.1)(EC 1.5.3.7)(L-pipecolate oxidase)(L-pipecolic acid oxidase) [Source:UniProtKB/Swiss-Prot;Acc:Q29RU9]
ENSBTAG00000008182	378.64	275.29	481.99	1.75085	0.808052	0.00266672	0.670328	3.6221	2.62561	A6QLQ3_BOVIN	FBJ murine osteosarcoma viral oncogene homolog B [Source:RefSeq peptide;Acc:NP_001095718]
ENSBTAG00000027074	80.2912	51.0802	109.502	2.14373	1.10013	0.00269479	0.670328	1.17401	1.97012	A4FUY0_BOVIN	synaptic vesicle protein 2B homolog [Source:RefSeq peptide;Acc:NP_001076917]
ENSBTAG00000009353	280.483	370.697	190.268	0.513272	-0.962206	0.00270626	0.670328	14.6055	0.213936	A5PKF3_BOVIN	ecotropic viral integration site 2B [Source:RefSeq peptide;Acc:NP_001092636]
ENSBTAG00000018731	9.11933	3.27975	14.9589	4.56099	2.18935	0.00276829	0.676635	0.419282	4.30538	LOC524181	.
513329	11.8376	18.8114	4.86379	0.258555	-1.95146	0.0028	0.676635	2.45722	0.0675719	LOC513329	PREDICTED: Bos taurus salivary lipocalin-like transcript variant 1
ENSBTAG00000011156	1882.19	2335.46	1428.91	0.611835	-0.708786	0.00280118	0.676635	3.82855	1.51495	ATP8A1	ATPase, aminophospholipid transporter (APLT), Class I, type 8A, member 1 [Source:RefSeq peptide;Acc:NP_777263]
100301259	9.05741	3.78115	14.3337	3.79083	1.92251	0.00289195	0.692834	0.479915	3.08147	LOC100301259	PREDICTED: Bos taurus olfactory receptor 1010-like (LOC100301259)
614181	3.37388	0.86162	5.88614	6.83148	2.7722	0.00294431	0.699645	0.00922023	0.345325	HOMEZ	PREDICTED: Bos taurus homeobox and leucine zipper encoding
100337112	6.53024	10.3871	2.67338	0.257375	-1.95805	0.00312461	0.7365	2.93046	0.143184	LOC100337112	PREDICTED: Bos taurus protocadherin gamma subfamily A 4-like
781426	1.75106	0	3.50212	NA	NA	0.0032632	0.760041	0	1.15841	NOD1	PREDICTED: Bos taurus nucleotide-binding oligomerization domain
100337123	3.05248	0.766898	5.33806	6.96058	2.79921	0.00327649	0.760041	0.177923	2.01336	LOC100337123	PREDICTED: Bos taurus R-spondin 3-like (LOC100337123)
287007	4.85701	8.41764	1.29638	0.154008	-2.69892	0.00353154	0.809065	2.56949	0.0105896	PDC	G protein beta interface [polypeptide binding];
ENSBTAG00000024952	2.54996	4.89327	0.206663	0.0422342	-4.56544	0.00354319	0.809065	1.71093	0.055823	OR5AK2	olfactory receptor, family 5, subfamily AK, member 2 [Source:HGNC Symbol;Acc:15251]
ENSBTAG00000024545	39.9986	25.349	54.6482	2.15583	1.10824	0.00358254	0.811709	0.621785	4.94703	DCHS2	dachsous 2 (Drosophila) [Source:HGNC Symbol;Acc:23111]
ENSBTAG00000003276	49.5145	67.6625	31.3664	0.463571	-1.10914	0.00361958	0.813792	0.206689	0.424862	Q0P5H4_BOVIN	protein kinase C, eta [Source:RefSeq peptide;Acc:NP_001070331]
ENSBTAG00000001752	10.3083	16.0402	4.57652	0.285316	-1.80937	0.00367552	0.819255	0.2119	0.0201195	FUCA2	.
100140110	827.079	1032.65	621.512	0.601864	-0.73249	0.00369993	0.819255	3.20519	0.788809	LOC100140110	The sequence of the transcript was modified to
ENSBTAG00000013294	315.36	231.626	399.093	1.723	0.784926	0.00376829	0.824893	0.0173855	1.22079	A6QQN9_BOVIN	ual-specificity tyrosine-(Y)-phosphorylation regulated kinase 3 [Source:RefSeq peptide;Acc:NP_001093768]
ENSBTAG00000007079	58.4778	80.0133	36.9424	0.461703	-1.11496	0.00378293	0.824893	5.29245	0.775831	Q3ZC00_BOVIN	lymphocyte cytosolic protein 1 (L-plastin) [Source:RefSeq peptide;Acc:NP_001029892]
ENSBTAG00000012325	3.33741	0.891234	5.78358	6.48941	2.69809	0.00383152	0.824893	0.158981	0.85998	LOC518464	.
ENSBTAG00000020848	28.9954	17.5225	40.4684	2.30951	1.20759	0.0038542	0.824893	0.54122	0.377455	A6QPT0_BOVIN	phosphoinositide-3-kinase, catalytic, gamma polypeptide [Source:RefSeq peptide;Acc:NP_001095595]
100337192	16.3319	6.70067	25.9632	3.87472	1.95409	0.00389468	0.824893	0.916179	16.0379	LOC100337192	PREDICTED: Bos taurus G protein-coupled receptor 108-like
ENSBTAG00000012349	18.187	27.0339	9.34002	0.345492	-1.53327	0.00389473	0.824893	0.407376	0.234342	LAX1_BOVIN	Lymphocyte transmembrane adapter 1 (Membrane-associated adapter protein LAX) [Source:UniProtKB/Swiss-Prot;Acc:Q58CT8]
ENSBTAG00000013793	56.6722	76.5886	36.7558	0.479911	-1.05916	0.00395063	0.830713	0.653358	0.0753346	NEDD4	.
532479	6.33721	2.34897	10.3255	4.39574	2.1361	0.00402754	0.833758	0.0734192	0.939732	LOC532479	PREDICTED: Bos taurus olfactory receptor 1264-like (LOC532479)
ENSBTAG00000020196	271.732	342.363	201.102	0.587394	-0.767599	0.00403942	0.833758	0.333211	0.988442	ENPP3_BOVIN	Ectonucleotide pyrophosphatase/phosphodiesterase family member 3 (E-NPP 3)(Phosphodiesterase I/nucleotide pyrophosphatase 3)(Phosphodiesterase I beta)(PD-Ibeta)(CD203c antigen) [Includes Alkaline phosphodiesterase I(EC 3.1.4.1);Nucleotide pyrophosphatase(
ENSBTAG00000024811	2.66321	4.85006	0.47635	0.0982153	-3.34791	0.00405069	0.833758	1.21245	0.0578619	LOC521142	.
100137759	2.43216	0.531008	4.33331	8.16054	3.02866	0.00416486	0.84962	0.344507	2.84059	LOC100137759	Derived by automated computational analysis using
ENSBTAG00000024407	45.9441	28.3688	63.5195	2.23907	1.1629	0.0041859	0.84962	0.322666	0.0471819	.	.
ENSBTAG00000037558	12.1782	6.33924	18.0172	2.84218	1.507	0.00431328	0.868953	0.469179	0.67392	GROB_BOVIN	Growth-regulated protein homolog beta Precursor (GRO-beta) [Source:UniProtKB/Swiss-Prot;Acc:O46677]
ENSBTAG00000013117	6.1301	9.93277	2.32743	0.234319	-2.09346	0.0043406	0.868953	0.414116	0.18555	CACNA2D3	.
ENSBTAG00000006079	3.90628	6.91852	0.894029	0.129223	-2.95207	0.00438902	0.872668	1.6553	0.191913	UST	.
782215	4.23289	1.00279	7.463	7.44225	2.89574	0.00442206	0.873298	0.142677	1.65431	LOC782215	PREDICTED: Bos taurus hypothetical LOC782215 (LOC782215)
ENSBTAG00000014921	401.018	288.935	513.1	1.77583	0.828495	0.00451399	0.885469	0.0505225	1.15249	IL6_BOVIN	Interleukin-6 Precursor (IL-6) [Source:UniProtKB/Swiss-Prot;Acc:P26892]
ENSBTAG00000012252	230.971	294.262	167.681	0.569835	-0.811385	0.00454949	0.886484	0.114838	0.147677	MOCOS_BOVIN	Molybdenum cofactor sulfurase (MoCo sulfurase)(MOS)(EC 4.4.-.-) [Source:UniProtKB/Swiss-Prot;Acc:Q9N0E7]
ENSBTAG00000026388	3.15582	0.62573	5.68591	9.08685	3.18378	0.00462739	0.89516	0.0948814	1.45858	SMAP2_BOVIN	Stromal membrane-associated protein 2 (Stromal membrane-associated protein 1-like) [Source:UniProtKB/Swiss-Prot;Acc:Q5EA00]
ENSBTAG00000022150	30.0601	41.5399	18.5803	0.447288	-1.16072	0.00465527	0.89516	3.04546	0.0916802	MXRA5	.
ENSBTAG00000014857	1.80955	3.61909	0	0	NA	0.00473451	0.899752	1.90593	0	GBP7	.
ENSBTAG00000031209	4.24812	1.26829	7.22795	5.69896	2.5107	0.00474072	0.899752	0.23887	0.241881	SLC22A4	.
ENSBTAG00000024042	703.403	539.388	867.419	1.60815	0.685406	0.00483207	0.907495	0.975834	0.477714	MORN2_BOVIN	MORN repeat-containing protein 2 [Source:UniProtKB/Swiss-Prot;Acc:Q32KU3]
ENSBTAG00000012478	2.90805	0.596116	5.21999	8.75667	3.13038	0.00484391	0.907495	0.0999882	1.91264	ALOXE3	.
ENSBTAG00000019447	24.8399	14.2607	35.419	2.48367	1.31248	0.0048823	0.907495	0.683712	0.787003	RFRP_BOVIN	FMRFamide-related peptides Precursor (Neuropeptide VF) [Contains Neuropeptide RFRP-1;Neuropeptide RFRP-2;Neuropeptide RFRP-3] [Source:UniProtKB/Swiss-Prot;Acc:Q9GM96]
ENSBTAG00000008849	7.83776	12.4584	3.21711	0.258228	-1.95328	0.00490571	0.907495	0.482394	0.0383545	SORT1	PREDICTED: Bos taurus misc_RNA (SORT1), miscRNA. [Source:RefSeq DNA;Acc:XR_042583]
ENSBTAG00000022917	9.89111	14.999	4.78318	0.318899	-1.64883	0.00502106	0.912127	0.118702	0.00609559	FANK1_BOVIN	Fibronectin type 3 and ankyrin repeat domains protein 1 (GV14) [Source:UniProtKB/Swiss-Prot;Acc:Q6B858]
ENSBTAG00000002869	552.797	420.562	685.032	1.62885	0.703852	0.00502443	0.912127	0.0567549	3.80226	ARL4A_BOVIN	ADP-ribosylation factor-like protein 4A [Source:UniProtKB/Swiss-Prot;Acc:Q3T0M9]
ENSBTAG00000032738	2.33625	4.40282	0.269687	0.0612532	-4.02907	0.00507077	0.912127	0.264712	0.0991197	LOC616184	.
ENSBTAG00000038325	2.35106	4.43244	0.269687	0.0608439	-4.03874	0.00508099	0.912127	0.279589	0.0983668	EST8_BOVIN	Carboxylesterase 8 Precursor (EC 3.1.1.-) [Source:UniProtKB/Swiss-Prot;Acc:P0C6R3]
ENSBTAG00000003043	169.116	120.496	217.737	1.807	0.853594	0.00508679	0.912127	0.0116372	0.00712648	GBG2_BOVIN	Guanine nucleotide-binding protein G(I)/G(S)/G(O) subunit gamma-2 Precursor (G gamma-I) [Source:UniProtKB/Swiss-Prot;Acc:P63212]
ENSBTAG00000010915	2.41427	4.62188	0.206663	0.0447141	-4.48313	0.00512311	0.913038	0.936574	0.0599932	CRTC3	.
ENSBTAG00000001592	377.453	274.132	480.773	1.7538	0.810488	0.00539879	0.956339	0.0335502	1.29712	INSI1_BOVIN	Insulin-induced gene 1 protein (INSIG-1) [Source:UniProtKB/Swiss-Prot;Acc:A0JNC3]
786352	30.265	43.1011	17.4289	0.404372	-1.30624	0.00556887	0.970231	4.8798	0.616818	LOC786352	PREDICTED: Bos taurus apolipoprotein L 3-like (LOC786352),
ENSBTAG00000008271	48.2159	32.0749	64.3569	2.00646	1.00465	0.00557366	0.970231	0.455921	3.27089	CM033_BOVIN	Uncharacterized protein C13orf33 homolog [Source:UniProtKB/Swiss-Prot;Acc:A4IFN2]
785108	6.22674	9.92809	2.52539	0.254368	-1.97501	0.0055768	0.970231	1.53515	0.36552	LOC785108	PREDICTED: Bos taurus olfactory receptor family 12, subfamily D,
504245	5.55985	9.14031	1.9794	0.216557	-2.20718	0.00563172	0.973912	0.228706	0.0597664	ARHGAP17	PREDICTED: Bos taurus Rho GTPase activating protein 17 (ARHGAP17)
783333	2720.18	2132.24	3308.11	1.55147	0.633634	0.00566461	0.973912	0.175784	1.52346	RND3	G5 box; other site
ENSBTAG00000011001	20.7562	12.054	29.4585	2.44389	1.28918	0.00576793	0.977998	0.17237	0.590406	A6QLR0_BOVIN	v-ets erythroblastosis virus E26 oncogene like [Source:RefSeq peptide;Acc:NP_001095653]
ENSBTAG00000030913	39.0206	52.8261	25.2151	0.477322	-1.06696	0.00580027	0.977998	1.42775	0.384273	MX1_BOVIN	Interferon-induced GTP-binding protein Mx1 (Myxovirus resistance protein 1) [Contains Interferon-induced GTP-binding protein Mx1, N-terminally processed] [Source:UniProtKB/Swiss-Prot;Acc:P79135]
615148	71.1367	44.9409	97.3324	2.16578	1.11489	0.0058125	0.977998	0.403814	5.60852	CCDC72	coiled-coil domain containing 72
100336184	6.60005	10.666	2.5341	0.237586	-2.07348	0.00585233	0.977998	1.3796	0.130067	LOC100336184	The sequence of the transcript was modified to
ENSBTAG00000004711	204.564	265.732	143.395	0.539624	-0.889974	0.00587862	0.977998	0.471227	0.866341	CK075_BOVIN	UPF0443 protein C11orf75 homolog [Source:UniProtKB/Swiss-Prot;Acc:Q32PD9]
ENSBTAG00000003506	58.6285	36.7174	80.5396	2.1935	1.13323	0.00588913	0.977998	0.326707	1.69735	A0JNK9_BOVIN	six transmembrane epithelial antigen of the prostate 2 [Source:RefSeq peptide;Acc:NP_001071315]
100336017	4.60337	7.91036	1.29638	0.163884	-2.60925	0.00594817	0.982222	2.1912	0.0111622	LOC100336017	PREDICTED: Bos taurus helios (LOC100336017)
ENSBTAG00000023472	88.4899	58.3703	118.609	2.03202	1.02291	0.00599528	0.984438	1.55308	1.15528	PPP1R14A	.
ENSBTAG00000005260	92.2666	64.8886	119.645	1.84385	0.882718	0.00606121	0.988696	0.0824541	3.00689	OSTP_BOVIN	Osteopontin Precursor (Bone sialoprotein 1)(Secreted phosphoprotein 1)(SPP-1) [Source:UniProtKB/Swiss-Prot;Acc:P31096]
786992	4.16042	7.08748	1.23336	0.17402	-2.52268	0.00608886	0.988696	1.00288	0.0434533	DEFB123	defensin, beta 123
ENSBTAG00000017223	191.627	229.509	153.745	0.669887	-0.57801	0.00625863	1	2.90325	9.24592	MEST_BOVIN	Mesoderm-specific transcript homolog protein (EC 3.-.-.-)(Paternally-expressed gene 1 protein) [Source:UniProtKB/Swiss-Prot;Acc:Q2HJM9]
ENSBTAG00000018272	14.0581	20.5379	7.57826	0.368989	-1.43835	0.00627981	1	2.02284	0.0940947	RERE	.
615348	90.1055	61.5868	118.624	1.92613	0.945705	0.00635438	1	3.53558	0.136254	PPP1R14A	PREDICTED: Bos taurus protein phosphatase 1 regulatory (inhibitor)
ENSBTAG00000037411	7.21203	3.02703	11.397	3.76509	1.91268	0.00655305	1	0.124817	3.11015	LOC617084	.
ENSBTAG00000038903	7.46579	3.1682	11.7634	3.71296	1.89257	0.00661933	1	0.158995	0.0296631	VN1R2	.
ENSBTAG00000006446	19.2438	11.1349	27.3526	2.45647	1.29659	0.00662773	1	0.385344	9.72155	A1L585_BOVIN	cell recognition molecule CASPR3 [Source:RefSeq peptide;Acc:NP_001075214]
ENSBTAG00000032951	2746.65	2162.78	3330.53	1.53993	0.622869	0.00665003	1	2.02768	0.530997	FAM108C1	hypothetical protein LOC520956 [Source:RefSeq peptide;Acc:NP_001092484]
ENSBTAG00000017626	2615.38	3159.08	2071.68	0.655784	-0.608706	0.00667198	1	0.22621	1.18732	A8E645_BOVIN	glutamine-fructose-6-phosphate transaminase 1 [Source:RefSeq peptide;Acc:NP_001103431]
ENSBTAG00000012201	328.942	245.946	411.938	1.67492	0.74409	0.00682505	1	2.95838	5.45963	CYP3A5	cytochrome P450, subfamily IIIA (niphedipine oxidase), polypeptide 4 [Source:RefSeq peptide;Acc:NP_776956]
ENSBTAG00000043573	250.624	318.144	183.104	0.575537	-0.797019	0.00696191	1	3.09971	0.988394	.	.
ENSBTAG00000000706	142.31	104.659	179.96	1.71949	0.781979	0.00698636	1	0.151292	0.879901	A7MB07_BOVIN	ADAM metallopeptidase with thrombospondin type 1 motif, 1 [Source:RefSeq peptide;Acc:NP_001094550]
ENSBTAG00000001247	2.05106	3.75843	0.343683	0.0914432	-3.45098	0.00700074	1	0.280606	0.171109	LECT2_BOVIN	Leukocyte cell-derived chemotaxin-2 Precursor (LECT-2)(bLECT2)(Chondromodulin II)(ChM-II)(bChM-II) [Source:UniProtKB/Swiss-Prot;Acc:O62644]
ENSBTAG00000038442	86.4627	113.622	59.303	0.521931	-0.93807	0.00706013	1	4.16785	1.05925	WDR87	.
ENSBTAG00000010463	52.4403	68.4256	36.4551	0.53277	-0.908416	0.00734298	1	0.569879	0.920406	LOC100138498	.
790571	15.8029	8.5018	23.104	2.71754	1.4423	0.00736754	1	0.402765	0.720339	FECH	PREDICTED: Bos taurus ferrochelatase transcript variant 1 (FECH),
783509	154.377	189.626	119.128	0.628225	-0.670646	0.0074289	1	9.4726	3.35119	LOC783509	PREDICTED: Bos taurus similar to mCG1035526 (LOC783509)
ENSBTAG00000039173	1.62943	3.25887	0	0	NA	0.00746725	1	1.56469	0	LOC100138302	.
ENSBTAG00000015200	302.075	399.273	204.878	0.513126	-0.962614	0.00748939	1	16.0053	0.430483	L2HDH_BOVIN	L-2-hydroxyglutarate dehydrogenase, mitochondrial Precursor (EC 1.1.99.2)(Duranin) [Source:UniProtKB/Swiss-Prot;Acc:A7MBI3]
ENSBTAG00000040445	2.12006	0.23589	4.00422	16.9749	4.08533	0.00755629	1	0.114438	1.12417	.	.
ENSBTAG00000031001	5.87377	9.43543	2.31211	0.245045	-2.02888	0.00757996	1	0.0625494	0.190812	MEGF8	.
ENSBTAG00000026016	4.06219	1.45774	6.66663	4.57328	2.19323	0.00763338	1	0.073694	0.879688	A7MBA4_BOVIN	pregnancy-associated glycoprotein 17 [Source:RefSeq peptide;Acc:NP_788800]
ENSBTAG00000034416	1.34843	0	2.69687	NA	NA	0.00764269	1	0	3.02935	.	.
ENSBTAG00000013654	5.8145	2.30658	9.32242	4.04167	2.01495	0.0076582	1	0.272951	0.963599	OR14J1	.
ENSBTAG00000015114	13650.6	16593.2	10708	0.645324	-0.631905	0.00770395	1	2.05977	0.567056	CALR_BOVIN	Calreticulin Precursor (CRP55)(Calregulin)(HACBP) [Source:UniProtKB/Swiss-Prot;Acc:P52193]
615653	0.943561	1.88712	0	0	NA	0.00774293	1	2.11404	0	LOC615653	PREDICTED: Bos taurus hypothetical LOC615653 (LOC615653) partial
100313373	1.10183	0	2.20365	NA	NA	0.00775504	1	0	1.51898	MIR329A	microRNA mir-329a
ENSBTAG00000040017	5.00758	2.17819	7.83697	3.59793	1.84717	0.0077551	1	0.383312	0.52631	LOC523090	.
ENSBTAG00000044778	1.03332	0	2.06663	NA	NA	0.0077624	1	0	2.36433	U6	U6 spliceosomal RNA [Source:RFAM;Acc:RF00026]
ENSBTAG00000039310	0.958368	1.91674	0	0	NA	0.00781305	1	1.37764	0	SLC22A13	solute carrier family 22 (organic anion transporter), member 13 [Source:HGNC Symbol;Acc:8494]
781071	4.10291	6.7094	1.49643	0.223034	-2.16466	0.00782937	1	0.140651	0.22485	LOC781071	PREDICTED: Bos taurus histone cluster 1 H2bl-like (LOC781071),
509420	3.93086	6.50231	1.35941	0.209065	-2.25798	0.00792098	1	3.47176	0.127918	LOC509420	Derived by automated computational analysis using
616216	0.987982	1.97596	0	0	NA	0.00794885	1	0.614574	0	OOSP1	primary ORF has stop codon >50 nucleotides from the
ENSBTAG00000017455	743.87	915.839	571.901	0.624456	-0.679328	0.00813636	1	1.29291	0.234883	O77635_BOVIN	Cellular disintegrin Fragment [Source:UniProtKB/TrEMBL;Acc:O77635]
613397	1.05015	2.1003	0	0	NA	0.00821589	1	0.146619	0	LOC613397	PREDICTED: Bos taurus olfactory receptor Olfr335-like (LOC613397)
ENSBTAG00000020355	5522.81	4436.62	6609.01	1.48965	0.574974	0.0082582	1	0.2345	5.47292	A7YWE2_BOVIN	Kruppel-like factor 4 (gut) [Source:RefSeq peptide;Acc:NP_001098855]
ENSBTAG00000005562	22.9432	14.9408	30.9456	2.07121	1.05047	0.00831074	1	0.155168	5.21968	Q08DM9_BOVIN	UDP-N-acetyl-alpha-D-galactosamine:polypeptide N-acetylgalactosaminyltransferase 13 [Source:RefSeq peptide;Acc:NP_001070354]
ENSBTAG00000011666	6.75981	3.15136	10.3683	3.29009	1.71813	0.00838402	1	0.140669	3.84014	A4FUH4_BOVIN	thyroid hormone-responsive protein [Source:RefSeq peptide;Acc:NP_001035623]
ENSBTAG00000025462	186.842	136.254	237.429	1.74255	0.801197	0.00846081	1	1.04088	1.11244	GA45B_BOVIN	Growth arrest and DNA damage-inducible protein GADD45 beta [Source:UniProtKB/Swiss-Prot;Acc:Q5E9A5]
ENSBTAG00000020555	1.12712	2.25425	0	0	NA	0.00851599	1	0.129932	0	A7LM99_BOVIN	Beta-defensin 123 [Source:UniProtKB/TrEMBL;Acc:A7LM99]
ENSBTAG00000016370	19.7844	28.4473	11.1215	0.39095	-1.35494	0.00856295	1	1.33277	0.0713262	AMAC1L3	Bos taurus acyl-malonyl condensing enzyme 1-like 3 (AMAC1L3), mRNA. [Source:RefSeq DNA;Acc:NM_001101095]
790873	3.68382	6.2149	1.15274	0.185481	-2.43066	0.00864998	1	0.500496	0.2418	PIKFYVE	PREDICTED: Bos taurus fab1-like (PIKFYVE)
ENSBTAG00000001801	121.894	162.348	81.4402	0.501641	-0.995273	0.00876963	1	5.06263	0.479806	A5D7F2_BOVIN	synaptotagmin IV [Source:RefSeq peptide;Acc:NP_001091577]
ENSBTAG00000024803	761.721	578.835	944.607	1.63191	0.706562	0.00895678	1	0.229242	2.14172	A7YY77_BOVIN	endonuclease domain containing 1 [Source:RefSeq peptide;Acc:NP_001095989]
ENSBTAG00000020799	2745.94	3352.75	2139.13	0.638023	-0.648319	0.00912403	1	3.02011	0.016605	Q3SX35_BOVIN	SEC15-like 2 [Source:RefSeq peptide;Acc:NP_001069884]
ENSBTAG00000001315	2.68171	0.471781	4.89163	10.3684	3.37413	0.00912616	1	0.266897	1.22961	DMRTA1	.
280924	6207.98	4866.1	7549.86	1.55152	0.633684	0.009155	1	0.623657	6.21929	SCD	The Delta9 Fatty Acid Desaturase (Delta9-FADS)-like
ENSBTAG00000015769	12.2515	6.08184	18.4211	3.02888	1.59878	0.00915712	1	0.609695	0.356266	Q2KIV4_BOVIN	V-set and immunoglobulin domain containing 4 [Source:RefSeq peptide;Acc:NP_001039994]
ENSBTAG00000018349	33.1066	45.7817	20.4315	0.446282	-1.16397	0.00918424	1	0.814584	0.550787	A6QPN6_BOVIN	IFI30 protein [Source:UniProtKB/TrEMBL;Acc:A6QPN6]
ENSBTAG00000007093	2.98854	5.29406	0.683013	0.129015	-2.95439	0.00960124	1	0.27924	0.098689	DDX11	DEAD/H (Asp-Glu-Ala-Asp/His) box polypeptide 11 [Source:HGNC Symbol;Acc:2736]
ENSBTAG00000011202	9.36119	13.3845	5.33788	0.39881	-1.32623	0.00970529	1	2.66052	0.228694	BINCA_BOVIN	Bcl10-interacting CARD protein (BinCARD) [Source:UniProtKB/Swiss-Prot;Acc:Q58D91]
ENSBTAG00000002915	2.66683	0.737285	4.59638	6.23419	2.6402	0.00972906	1	0.158514	1.25609	GPR63	.
ENSBTAG00000019526	3685.28	2912.64	4457.92	1.53055	0.614046	0.00972954	1	0.466656	1.25478	Q3ZBE8_BOVIN	CKLF-like MARVEL transmembrane domain containing 6 [Source:RefSeq peptide;Acc:NP_001030238]
ENSBTAG00000031810	2.33508	0.471781	4.19837	8.89899	3.15364	0.00973534	1	0.299746	1.22417	WDR88	.
ENSBTAG00000008101	181.248	233.545	128.951	0.552146	-0.856878	0.0097703	1	4.61117	0.0547478	PCSK5	.
ENSBTAG00000007073	20.8898	30.7689	11.0107	0.357853	-1.48256	0.00983565	1	8.33693	0.053349	CBPB2_BOVIN	Carboxypeptidase B2 Precursor (EC 3.4.17.20) [Source:UniProtKB/Swiss-Prot;Acc:Q2KIG3]
ENSBTAG00000020345	279.825	210.319	349.33	1.66095	0.732006	0.00992747	1	0.0896002	0.23936	CNN3_BOVIN	Calponin-3 (Calponin, acidic isoform) [Source:UniProtKB/Swiss-Prot;Acc:Q32L92]
100301161	109.975	74.7922	145.159	1.94083	0.956671	0.00995844	1	0.308228	2.03594	LOC100301161	PREDICTED: Bos taurus keratin 6A-like (LOC100301161)
ENSBTAG00000001495	9.45619	5.06912	13.8433	2.7309	1.44938	0.00999794	1	0.490612	1.10852	Q32KP8_BOVIN	serine peptidase inhibitor-like, with Kunitz and WAP domains 1 (eppin) [Source:RefSeq peptide;Acc:NP_001070530]
ENSBTAG00000017877	91.7725	122.165	61.3794	0.502429	-0.99301	0.0101388	1	0.801456	0.509972	PVRL4_BOVIN	Poliovirus receptor-related protein 4 Precursor (Nectin-4) [Source:UniProtKB/Swiss-Prot;Acc:Q5E9Z9]
ENSBTAG00000030581	32.1682	44.0179	20.3186	0.461598	-1.11529	0.0101522	1	1.26167	0.193342	Q148K2_BOVIN	TBC1 domain family, member 5 [Source:UniProtKB/TrEMBL;Acc:Q148K2]
506184	36.1184	49.2176	23.0192	0.467703	-1.09633	0.0101763	1	1.12376	0.929857	HEXDC	putative active site [active]
100336169	391.228	485.356	297.101	0.612129	-0.708093	0.0101908	1	7.25461	1.86767	LOC100336169	PREDICTED: Bos taurus hypothetical protein LOC100336169
ENSBTAG00000007382	1150.89	1396.42	905.351	0.648338	-0.625182	0.0102915	1	6.51114	1.66472	LOC534495	.
ENSBTAG00000035150	2.00564	3.7416	0.269687	0.072078	-3.7943	0.0103601	1	0.193196	0.118498	5S_rRNA	5S ribosomal RNA [Source:RFAM;Acc:RF00001]
ENSBTAG00000004950	2091.98	1639.48	2544.48	1.552	0.634133	0.010375	1	0.470916	5.72062	RNBR_BOVIN	Brain ribonuclease Precursor (BRB)(EC 3.1.27.-) [Source:UniProtKB/Swiss-Prot;Acc:P39873]
788301	2.02149	3.83632	0.206663	0.0538702	-4.21437	0.010389	1	0.253024	0.0752456	SEMA6B	PREDICTED: Bos taurus sema domain transmembrane domain (TM), and
100300626	3.61503	1.34618	5.88387	4.37079	2.12789	0.0104745	1	0.50973	0.0828953	LOC100300626	PREDICTED: Bos taurus synaptotagmin-2-like (LOC100300626)
ENSBTAG00000006769	686.886	799.79	573.981	0.717665	-0.478617	0.0104837	1	1.31157	9.07025	3BHS_BOVIN	3 beta-hydroxysteroid dehydrogenase/Delta 5-->4-isomerase (3-beta-HSD) [Includes 3-beta-hydroxy-Delta(5)-steroid dehydrogenase(EC 1.1.1.145)(3-beta-hydroxy-5-ene steroid dehydrogenase)(Progesterone reductase);Steroid Delta-isomerase(EC 5.3.3.1)(Delta-5-3-
ENSBTAG00000000427	4.53965	1.80518	7.27411	4.02957	2.01063	0.0105011	1	0.293345	0.971027	.	.
100101128	2.1844	0.360226	4.00858	11.128	3.47612	0.0105109	1	0.213101	0.988782	VN2R415P	vomeronasal 2 receptor 415 pseudogene
530330	2.11589	0.360226	3.87156	10.7476	3.42594	0.0105508	1	0.219056	0.885456	GANC	PREDICTED: Bos taurus glucosidase alpha; neutral C (GANC),
ENSBTAG00000043217	5.46145	8.52148	2.40143	0.281809	-1.82721	0.0106255	1	0.0686451	0.471769	SNORA29	Small nucleolar RNA SNORA29 [Source:RFAM;Acc:RF00429]
ENSBTAG00000008642	218.032	283.272	152.792	0.539381	-0.890623	0.0106492	1	6.34779	0.397941	Q2YDK5_BOVIN	polymerase (RNA) I polypeptide D [Source:RefSeq peptide;Acc:NP_001040052]
ENSBTAG00000002440	1.91122	0.23589	3.58655	15.2043	3.92641	0.010684	1	0.127074	2.22498	KIF7	kinesin family member 7 [Source:HGNC Symbol;Acc:30497]
100335210	229.647	280.752	178.543	0.635944	-0.653028	0.0107426	1	0.0854135	1.15506	LOC100335210	PREDICTED: Bos taurus hypothetical protein LOC100335210
ENSBTAG00000016515	125.198	90.1957	160.201	1.77615	0.828752	0.0107518	1	0.118881	1.97285	Q17R05_BOVIN	ephrin-A5 [Source:RefSeq peptide;Acc:NP_001069900]
508834	26.3742	38.1419	14.6065	0.382952	-1.38477	0.0107701	1	16.7003	1.01359	LOC508834	PREDICTED: Bos taurus RNA-binding protein S1 serine-rich
ENSBTAG00000014508	1.69064	0.23589	3.14538	13.3341	3.73705	0.0108609	1	0.142489	1.11757	FBXO40	PREDICTED: Bos taurus misc_RNA (LOC613597), miscRNA. [Source:RefSeq DNA;Acc:XR_027984]
782598	20.8183	13.4216	28.215	2.1022	1.0719	0.0108824	1	0.576507	3.06334	LOC782598	The sequence of the transcript was modified to
540017	6.7767	10.2952	3.25819	0.316476	-1.65983	0.0108985	1	0.551709	0.470245	FBN2	PREDICTED: Bos taurus fibrillin 2-like (FBN2)
ENSBTAG00000012855	53.5376	69.3316	37.7436	0.544393	-0.877279	0.0109808	1	2.07538	0.0310724	LIPL_BOVIN	Lipoprotein lipase Precursor (LPL)(EC 3.1.1.34) [Source:UniProtKB/Swiss-Prot;Acc:P11151]
ENSBTAG00000015866	11.1692	16.67	5.6685	0.340043	-1.55621	0.0110077	1	0.00968038	0.155407	ZNF211	zinc finger protein 211 [Source:HGNC Symbol;Acc:13003]
100335763	8.61203	12.7736	4.45047	0.348412	-1.52114	0.0110517	1	1.7928	0.0467125	LOC100335763	PREDICTED: Bos taurus zinc finger protein 322A-like (LOC100335763)
ENSBTAG00000019285	15.6963	22.705	8.68765	0.382632	-1.38597	0.0110526	1	1.3152	0.0959157	A6H7E9_BOVIN	LOC523504 protein Fragment [Source:UniProtKB/TrEMBL;Acc:A6H7E9]
ENSBTAG00000009515	18.9726	11.829	26.1163	2.20782	1.14262	0.0111033	1	0.500423	4.72591	CAH6_BOVIN	Carbonic anhydrase 6 Precursor (EC 4.2.1.1)(Carbonic anhydrase VI)(CA-VI)(Carbonate dehydratase VI)(Secreted carbonic anhydrase)(Salivary carbonic anhydrase) [Source:UniProtKB/Swiss-Prot;Acc:P18915]
ENSBTAG00000034106	14.3291	20.9298	7.72852	0.369259	-1.43729	0.0111349	1	0.104089	0.307256	Q2KIG6_BOVIN	cytochrome P450, family 8, subfamily B, polypeptide 1 [Source:RefSeq peptide;Acc:NP_001069607]
ENSBTAG00000038508	1.55885	3.1177	0	0	NA	0.0111805	1	2.69768	0	.	.
ENSBTAG00000038049	1.36707	0	2.73414	NA	NA	0.0113055	1	0	0.713163	LOC785753	.
ENSBTAG00000008800	27.5593	17.6618	37.4568	2.12078	1.0846	0.0113347	1	0.0466271	3.84561	XKR8	.
100335204	0.961496	0	1.92299	NA	NA	0.0113648	1	0	1.4108	LOC100335204	The sequence of the transcript was modified to
789544	1.25059	0	2.50118	NA	NA	0.0113678	1	0	1.82023	LOC789544	PREDICTED: Bos taurus tenomodulin-like (LOC789544) partial
ENSBTAG00000019909	24.754	34.1683	15.3397	0.448946	-1.15539	0.0113774	1	0.771135	0.339717	A5D7K6_BOVIN	sirtuin 6 [Source:RefSeq peptide;Acc:NP_001091553]
515362	1.21908	0	2.43815	NA	NA	0.0113811	1	0	1.21323	EMG1	EMG1/NEP1 methyltransferase; Region: EMG1; cl00764
ENSBTAG00000009371	1.20402	0	2.40805	NA	NA	0.0113868	1	0	0.722767	Q2T9R1_BOVIN	CCDC36 protein Fragment [Source:UniProtKB/TrEMBL;Acc:Q2T9R1]
ENSBTAG00000012072	162.413	203.022	121.804	0.599953	-0.737079	0.011387	1	1.71936	0.0892525	NDUS8_BOVIN	NADH dehydrogenase [ubiquinone] iron-sulfur protein 8, mitochondrial Precursor (EC 1.6.5.3)(EC 1.6.99.3)(NADH-ubiquinone oxidoreductase 23 kDa subunit)(Complex I-23kD)(CI-23kD)(TYKY subunit) [Source:UniProtKB/Swiss-Prot;Acc:P42028]
ENSBTAG00000038779	1.02452	0	2.04904	NA	NA	0.0113992	1	0	0.664182	.	.
535410	1.03001	0	2.06001	NA	NA	0.011401	1	0	0.724127	WDR78	PREDICTED: Bos taurus WD repeat domain 78 (WDR78)
ENSBTAG00000044125	5.58181	2.30658	8.85705	3.83991	1.94107	0.0114381	1	0.280825	0.457434	LOC614522	.
ENSBTAG00000002895	22.6169	14.5656	30.6682	2.10552	1.07418	0.0114835	1	0.277371	0.324445	A4IFC1_BOVIN	atonal homolog 1 [Source:RefSeq peptide;Acc:NP_001091568]
ENSBTAG00000012951	79.1075	103.944	54.2711	0.522119	-0.937549	0.0115439	1	1.42766	0.173777	.	.
516629	14.4448	8.4801	20.4094	2.40674	1.26708	0.0117442	1	0.699475	0.189527	LOC516629	PREDICTED: Bos taurus RIKEN cDNA 1110067D22-like (LOC516629)
ENSBTAG00000017032	0.840423	1.68085	0	0	NA	0.011768	1	1.13688	0	LOC527601	.
ENSBTAG00000009914	405.401	337.009	473.794	1.40588	0.491472	0.0117704	1	13.0208	2.84292	NDUS6_BOVIN	NADH dehydrogenase [ubiquinone] iron-sulfur protein 6, mitochondrial Precursor (NADH-ubiquinone oxidoreductase 13 kDa-A subunit)(Complex I-13kD-A)(CI-13kD-A) [Source:UniProtKB/Swiss-Prot;Acc:P23934]
ENSBTAG00000013525	666.795	514.064	819.525	1.59421	0.672838	0.0117871	1	0.551521	1.49975	Q0P5G6_BOVIN	chromosome 6 open reading frame 25 [Source:RefSeq peptide;Acc:NP_001071549]
512700	31.8945	44.0422	19.7468	0.448361	-1.15727	0.0117872	1	0.933822	0.429576	FLT3	PREDICTED: Bos taurus fms-related tyrosine kinase 3-like (FLT3)
ENSBTAG00000001138	2.92981	0.86162	4.998	5.8007	2.53623	0.011882	1	0.0102095	3.97709	UFSP1	.
ENSBTAG00000027629	2.8983	0.86162	4.93498	5.72756	2.51792	0.0119585	1	0.0102845	3.41142	A2VE25_BOVIN	ankyrin 1, erythrocytic [Source:RefSeq peptide;Acc:NP_001098432]
ENSBTAG00000042780	5.98992	2.76152	9.21832	3.33813	1.73904	0.0119662	1	0.262757	0.10335	SNORD91	Small nucleolar RNA SNORD91 family [Source:RFAM;Acc:RF00580]
ENSBTAG00000015106	4551.82	5417.49	3686.15	0.680416	-0.55551	0.0120509	1	8.20036	2.75758	DSP	.
ENSBTAG00000006552	32.9107	21.9462	43.8752	1.99922	0.999436	0.0120888	1	0.245653	6.10611	A7MBJ8_BOVIN	lysosomal-associated membrane protein 3 [Source:RefSeq peptide;Acc:NP_001095605]
618976	0.884843	1.76969	0	0	NA	0.0120994	1	0.556679	0	LOC618976	PREDICTED: Bos taurus ran-specific GTPase-activating protein-like
787102	6.85955	10.7717	2.94742	0.273627	-1.86972	0.0121272	1	0.938148	0.0977209	PCDHB7	PREDICTED: Bos taurus protocadherin beta 7 (PCDHB7)
100335455	3.96762	1.30379	6.63145	5.0863	2.34662	0.012186	1	0.34928	3.48924	LOC100335455	PREDICTED: Bos taurus F-box only protein 16-like (LOC100335455)
ENSBTAG00000004037	620.087	476.2	763.975	1.60432	0.681959	0.0122973	1	1.18893	4.52218	Q08DH1_BOVIN	jun oncogene [Source:RefSeq peptide;Acc:NP_001071295]
786151	0.917398	1.8348	0	0	NA	0.0123279	1	0.164931	0	LOC786151	PREDICTED: Bos taurus olfactory receptor 604 (predicted)-like
ENSBTAG00000007627	0.917398	1.8348	0	0	NA	0.0123279	1	0.164931	0	LOC531090	.
615930	180.718	230.326	131.11	0.569236	-0.812901	0.0123617	1	0.256105	0.380956	IFI30	Gamma interferon inducible lysosomal thiol
ENSBTAG00000042717	0.932204	1.86441	0	0	NA	0.012428	1	0.0958712	0	U6	U6 spliceosomal RNA [Source:RFAM;Acc:RF00026]
ENSBTAG00000008798	37.1965	25.1018	49.2913	1.96366	0.973544	0.0124655	1	0.36444	0.871941	A6QQM3_BOVIN	leucine rich repeat containing 48 [Source:RefSeq peptide;Acc:NP_001095581]
ENSBTAG00000030898	8.37583	4.32493	12.4267	2.87328	1.5227	0.0124693	1	0.0453934	0.479125	M4A13_BOVIN	Membrane-spanning 4-domains subfamily A member 13 [Source:UniProtKB/Swiss-Prot;Acc:Q2YDM3]
ENSBTAG00000003920	65.1598	86.8723	43.4473	0.500129	-0.999629	0.0125316	1	1.54371	0.0976221	Q6TNF3_BOVIN	transglutaminase 1 [Source:RefSeq peptide;Acc:NP_001010991]
ENSBTAG00000032781	0.949952	1.8999	0	0	NA	0.012545	1	0.625085	0	.	.
ENSBTAG00000031076	198.233	150.943	245.524	1.62659	0.701854	0.0126075	1	0.750939	1.0618	.	.
ENSBTAG00000024503	20.2909	27.8613	12.7204	0.456564	-1.13111	0.0126144	1	0.645414	0.0302245	FCERG_BOVIN	High affinity immunoglobulin epsilon receptor subunit gamma Precursor (IgE Fc receptor subunit gamma)(FceRI gamma)(Fc-epsilon RI-gamma) [Source:UniProtKB/Swiss-Prot;Acc:Q9BDR7]
ENSBTAG00000034991	1.93335	0.360226	3.50647	9.73409	3.28305	0.012636	1	0.235939	2.60848	C20orf94	chromosome 20 open reading frame 94 [Source:HGNC Symbol;Acc:16225]
ENSBTAG00000044870	0.964759	1.92952	0	0	NA	0.0126402	1	0.207809	0	U3	Small nucleolar RNA U3 [Source:RFAM;Acc:RF00012]
100335998	3.96269	6.97268	0.9527	0.136633	-2.87162	0.0126714	1	3.94736	0.11817	LOC100335998	PREDICTED: Bos taurus lymphocyte antigen 75-like (LOC100335998)
ENSBTAG00000004778	11.4524	17.6387	5.26615	0.298557	-1.74392	0.0127177	1	4.08818	0.0583345	A5PKC1_BOVIN	CDC42-binding protein kinase alpha [Source:RefSeq peptide;Acc:NP_001093199]
[truncated: 34,564 more rows]

## Sheet: DEG TE
geneID	baseMean	baseMean control	baseMean CSF2	foldChange	log2FoldChange	pval	padj	resVarControl	resVarCSF2	symbol	description
[truncated: 886 more rows]

[truncated: 1 more sheets: Genes regulated in ICM and TE]
