# Supplementary material for: Regulation of gene expression in the bovine blastocyst by colony stimulating factor 2
Source: BMC Res Notes. 2016 Apr 29;9:250. doi: 10.1186/s13104-016-2038-y (PMC4850677; doi:10.1186/s13104-016-2038-y)
Supplement: Supplementary file 2 — 10.1186/s13104-016-2038-y Annotation clusters of gene ontologies identified by DAVID for genes regulated by CSF2 in ICM (Tab 1) and TE (Tab 2). Only clusters having Benjamini-Hochberg adjusted P values <0.05 are shown. [file 13104_2016_2038_MOESM2_ESM.xlsx]

## Sheet: ICM clusters
Annotation Cluster 1	Enrichment Score: 4.264910832081588
Category	Term	Count	%	PValue	Genes	List Total	Pop Hits	Pop Total	Fold Enrichment	Bonferroni	Benjamini	FDR
GOTERM_CC_FAT	GO:0016021~integral to membrane	152	22.6528	8.07265e-07	TSPAN1, QPCTL, ADCY8, SLC9A2, LOC616952, LOC788764, LOC509261, TLR7, LOC787428, AADACL3, DGAT2L6, APP, LOC516849, SLC25A25, LOC509884, ELOVL4, CHRNA5, LOC614281, ASPH, NPSR1, LOC511678, MUC15, LOC613781, CHRNA3, LPHN1, LOC537989, LOC616747, TMEM22, LOC511103, BCL2L13, LOC787963, LOC782366, LOC619083, TRAT1, LOC614298, LOC790858, LRAT, LOC616071, LOC508153, EMP3, CAV1, BLA-DQB, DAG1, PAQR7, CACNB3…	262	3006	6966	1.34443	0.000179197	0.000179197	0.00102909
GOTERM_MF_FAT	GO:0004984~olfactory receptor activity	48	7.1535	2.71181e-05	LOC784652, LOC786201, LOC789246, LOC507078, LOC509128, LOC616952, LOC515598, LOC509261, LOC788764, LOC787428, LOC523753, LOC510584, LOC509884, LOC513491, LOC516054, LOC782329, LOC512266, LOC614281, LOC511678, LOC790885, LOC613781, LOC521749, LOC788220, LOC515038, LOC616747, LOC524662, LOC788438, LOC787665, LOC615374, LOC511103, LOC787963, LOC619083, LOC782366, LOC517667, LOC614298, LOC521914, LOC…	331	714	9249	1.87849	0.0128522	0.0128522	0.0387856
KEGG_PATHWAY	bta04740:Olfactory transduction	43	6.40835	6.85575e-05	LOC784652, LOC786201, LOC789246, LOC616755, LOC507078, LOC616952, LOC515598, LOC509261, LOC787428, LOC523753, LOC510584, LOC509884, LOC786155, LOC513491, LOC516054, LOC787810, LOC790885, LOC521749, LOC788220, LOC515038, LOC616747, LOC613564, LOC788438, LOC524662, LOC615374, LOC521252, LOC619083, LOC517667, LOC506034, LOC618091, LOC504200, LOC787494, LOC617763, LOC614652, LOC787446, LOC788740, LOC…	210	547	4940	1.84922	0.00941664	0.00941664	0.0806571
GOTERM_BP_FAT	GO:0007186~G-protein coupled receptor protein signaling pathway	67	9.9851	0.00046065	LOC784652, LOC786201, LOC789246, GNA11, LOC507078, LOC509128, LOC616952, LOC515598, LOC509261, LOC788764, LOC787428, LOC523753, EDNRB, LOC510584, LOC509884, NMUR2, LOC513491, LOC516054, LOC782329, LOC512266, LOC614281, NPSR1, LOC511678, LOC790885, LOC613781, LOC521749, LOC788220, LPHN1, GABRG1, LOC515038, LOC616747, LOC788438, LOC524662, LOC787665, LOC615374, LOC511103, LOC787963, LOC619083, LOC7…	336	1162	8785	1.50755	0.482332	0.197059	0.758184
GOTERM_BP_FAT	GO:0007166~cell surface receptor linked signal transduction	79	11.7735	0.000685084	LOC784652, LOC786201, LOC789246, GNA11, LOC507078, LOC509128, LOC616952, LOC515598, LOC509261, LOC788764, TGFB2, LOC787428, LOC523753, EDNRB, LOC510584, LOC509884, RSPO3, NMUR2, LOC513491, LOC516054, LOC782329, LOC512266, LOC614281, NPSR1, LOC511678, LOC790885, LOC613781, LOC521749, LOC788220, LPHN1, GABRG1, LOC515038, IRAK1, LOC616747, LOC788438, LOC524662, LOC787665, LOC615374, LOC511103, ALK, …	336	1450	8785	1.4245	0.624434	0.177876	1.12562
Annotation Cluster 2	Enrichment Score: 2.9428232358409634
Category	Term	Count	%	PValue	Genes	List Total	Pop Hits	Pop Total	Fold Enrichment	Bonferroni	Benjamini	FDR
GOTERM_CC_FAT	GO:0016021~integral to membrane	152	22.6528	8.07265e-07	TSPAN1, QPCTL, ADCY8, SLC9A2, LOC616952, LOC788764, LOC509261, TLR7, LOC787428, AADACL3, DGAT2L6, APP, LOC516849, SLC25A25, LOC509884, ELOVL4, CHRNA5, LOC614281, ASPH, NPSR1, LOC511678, MUC15, LOC613781, CHRNA3, LPHN1, LOC537989, LOC616747, TMEM22, LOC511103, BCL2L13, LOC787963, LOC782366, LOC619083, TRAT1, LOC614298, LOC790858, LRAT, LOC616071, LOC508153, EMP3, CAV1, BLA-DQB, DAG1, PAQR7, CACNB3…	262	3006	6966	1.34443	0.000179197	0.000179197	0.00102909
UP_SEQ_FEATURE	topological domain:Extracellular	41	6.11028	1.87492e-06	TSPAN1, LDLR, BLA-DQB, DAG1, BCAM, GPR68, LOC781002, OPN1SW, CDH2, GPR4, SLC1A4, IL12RB2, TSPAN12, EDNRB, APP, ECE1, SHISA2, SERINC1, NMUR2, ITGB6, SLC24A1, CHRNA5, MUC15, BOLA-N, SLC39A3, CHRNA3, LPHN1, MUC1, GLRB, ZP3, NPY1R, AGER, TSPAN17, TRAT1, ABCG2, P2RX4, LOC790858, SLC26A8, TMEM182, CLDN1, CHRNB1, SCARA5, ATP8A1	200	527	5635	2.19198	0.00116365	0.00116365	0.00278211
GOTERM_CC_FAT	GO:0031224~intrinsic to membrane	154	22.9508	2.17267e-06	TSPAN1, QPCTL, ADCY8, SLC9A2, LOC616952, LOC788764, LOC509261, TLR7, LOC787428, AADACL3, DGAT2L6, APP, LOC516849, SLC25A25, LOC509884, ELOVL4, CHRNA5, LOC614281, ASPH, NPSR1, LOC511678, MUC15, LOC613781, CHRNA3, LPHN1, LOC537989, LOC616747, TMEM22, LOC511103, BASP1, BCL2L13, LOC787963, LOC782366, LOC619083, TRAT1, LOC614298, LOC790858, LRAT, LOC616071, LOC508153, EMP3, CAV1, BLA-DQB, DAG1, PAQR7,…	262	3101	6966	1.32039	0.000482217	0.000241138	0.00276967
SP_PIR_KEYWORDS	glycoprotein	63	9.38897	5.63162e-06	TSPAN1, LDLR, MMP9, BCAM, ANPEP, TGFB2, SLC1A4, NMUR2, MAPT, RSPO3, P4HA3, SLC24A1, CHRNA5, LOXL4, ASPH, MUC15, MYC, CHRNA3, LPHN1, PGAP3, CTSZ, CRYAB, ZP3, LOC790858, SLC26A8, TMEM182, PLA2G7, COL1A1, EMP3, CHGB, ADAMTS5, CLN5, FKBP9, ENPP2, BLA-DQB, PLBD1, DAG1, GPR68, CDH2, OPN1SW, GPR4, AHSG, IL12RB2, FGG, ECE1, ITGB6, SERPINC1, THBS1, BOLA-N, IL4, MUC1, GLRB, IL7, CFB, C4BPA, NPY1R, AGER, TS…	252	1048	7349	1.7531	0.00169931	0.00169931	0.00753291
UP_SEQ_FEATURE	glycosylation site:N-linked (GlcNAc...)	57	8.49478	4.94164e-05	TSPAN1, LDLR, MMP9, BCAM, ANPEP, TGFB2, SLC1A4, NMUR2, RSPO3, P4HA3, SLC24A1, CHRNA5, LOXL4, ASPH, MUC15, CHRNA3, LPHN1, PGAP3, CTSZ, ZP3, LOC790858, SLC26A8, TMEM182, PLA2G7, EMP3, ADAMTS5, CLN5, FKBP9, ENPP2, BLA-DQB, PLBD1, DAG1, GPR68, OPN1SW, CDH2, GPR4, AHSG, IL12RB2, FGG, ECE1, ITGB6, SERPINC1, THBS1, BOLA-N, IL4, MUC1, GLRB, IL7, CFB, NPY1R, C4BPA, AGER, TSPAN17, ABCG2, FRRS1, P2RX4, LOC7…	200	961	5635	1.67115	0.0302222	0.015227	0.0733027
SP_PIR_KEYWORDS	disulfide bond	47	7.00447	0.000251773	LDLR, MMP9, LOC525511, BCAM, TGFB2, LOC517139, EDNRB, MAPT, NMUR2, RSPO3, CHRNA5, LOXL4, CPA1, LOC540148, CHRNA3, LPHN1, HIST1H1E, CTSZ, ZP3, LOC521581, TRAT1, LOC616800, LOC790858, LOC788250, CHGB, ADAMTS5, MIA, LOC787509, LOC523214, ENPP2, BLA-DQB, DAG1, GPR68, OPN1SW, CCL5, TIMP2, GPR4, AHSG, IL12RB2, FGG, ECE1, ITGB6, SERPINC1, THBS1, BOLA-N, H3.1, CPA5, IL4, GLRB, IL7, CFB, LOC617888, NPY1R,…	252	802	7349	1.70904	0.0732256	0.0250298	0.336262
UP_SEQ_FEATURE	topological domain:Cytoplasmic	45	6.70641	0.000252313	CAV1, TSPAN1, LDLR, BLA-DQB, DAG1, BCAM, ANPEP, GPR68, LOC781002, OPN1SW, CDH2, GPR4, SLC1A4, IL12RB2, TSPAN12, EDNRB, APP, ECE1, SHISA2, SERINC1, NMUR2, ITGB6, SLC24A1, CHRNA5, ASPH, MUC15, BOLA-N, SLC39A3, CHRNA3, LPHN1, MUC1, PGAP3, GLRB, ZP3, NPY1R, AGER, TSPAN17, TRAT1, ABCG2, P2RX4, LOC790858, SLC26A8, TMEM182, CLDN1, CHRNB1, SCARA5, ATP8A1	200	739	5635	1.71566	0.145045	0.0508946	0.373749
UP_SEQ_FEATURE	disulfide bond	46	6.85544	0.000270197	LDLR, MMP9, LOC525511, BCAM, TGFB2, LOC517139, EDNRB, MAPT, NMUR2, RSPO3, CHRNA5, LOXL4, CPA1, LOC540148, CHRNA3, LPHN1, HIST1H1E, CTSZ, ZP3, LOC521581, TRAT1, LOC616800, LOC790858, LOC788250, CHGB, ADAMTS5, MIA, LOC787509, LOC523214, ENPP2, BLA-DQB, DAG1, GPR68, OPN1SW, CCL5, TIMP2, GPR4, AHSG, FGG, ECE1, ITGB6, SERPINC1, THBS1, BOLA-N, H3.1, CPA5, IL4, GLRB, IL7, CFB, LOC617888, NPY1R, C4BPA, L…	200	764	5635	1.6964	0.15449	0.0410858	0.40019
UP_SEQ_FEATURE	transmembrane region	62	9.23994	0.0021928	TSPAN1, QPCTL, LDLR, MRVI1, BCAM, ANPEP, LOC781002, SLC1A4, EDNRB, DGAT2L6, TSPAN12, APP, SLC25A25, NMUR2, SLC24A1, CHRNA5, ASPH, MUC15, CHRNA3, LPHN1, PGAP3, ZP3, TRAT1, CCDC51, LRAT, LOC790858, SLC26A8, TMEM182, CLDN1, EMP3, TMCO2, CAV1, HSD3B1, BLA-DQB, DAG1, GPR68, CDH2, OPN1SW, GPR4, IL12RB2, ECE1, LAPTM5, SHISA2, SERINC1, ITGB6, ODF4, BOLA-N, SLC39A3, MEST, SYS1, MUC1, GLRB, NPY1R, AGER, TS…	200	1235	5635	1.41445	0.744165	0.238636	3.20493
SP_PIR_KEYWORDS	cell membrane	29	4.32191	0.00310964	CAV1, DAG1, CDH2, GPR68, GPR4, PDE6A, EDNRB, TSPAN12, PDE6C, ECE1, NMUR2, MAPT, CHRNA5, MUC15, CHRNA3, LPHN1, MUC1, GABRG1, GLRB, LOC790669, RAB39B, ZP3, BASP1, NPY1R, TRAT1, ABCG2, AAMP, CLDN1, CHRNB1, SCARA5	252	475	7349	1.78046	0.609596	0.17148	4.08052
SP_PIR_KEYWORDS	transmembrane	75	11.1773	0.00425109	KCNK17, TSPAN1, LDLR, QPCTL, MRVI1, BCAM, ANPEP, LOC781002, TLR7, SLC1A4, DGAT2L6, EDNRB, TSPAN12, APP, SLC25A25, NMUR2, SLC24A1, CHRNA5, ASPH, MUC15, CHRNA3, LPHN1, GABRG1, PGAP3, ZP3, TMEM22, SLC24A6, TRAT1, CCDC51, LRAT, LOC790858, SLC26A8, TMEM182, CLDN1, LOC508153, TM4SF1, EMP3, TMCO2, CAV1, HSD3B1, BLA-DQB, DAG1, CDH2, OPN1SW, GPR68, GPR4, IL12RB2, ECE1, LAPTM5, PVRL1, SHISA2, SERINC1, LOC5…	252	1639	7349	1.33447	0.723782	0.167894	5.53929
SP_PIR_KEYWORDS	signal	48	7.1535	0.0060931	MMP9, BCAM, TGFB2, EDNRB, RSPO3, P4HA3, SLC24A1, CHRNA5, LOXL4, CPA1, MUC15, CHRNA3, LPHN1, PGAP3, CTSZ, ZP3, TNFAIP6, LOC790858, TMEM182, PLA2G7, COL1A1, CHGB, CLN5, MIA, FKBP9, ENPP2, BLA-DQB, DAG1, PLBD1, TIMP2, CCL5, AHSG, IL12RB2, FGG, SHISA2, ITGB6, SERPINC1, BOLA-N, THBS1, MUC1, IL4, CPA5, GLRB, CFB, IL7, C4BPA, IGIP, AGER, LOC786248, CHRNB1, CSN3	252	960	7349	1.45813	0.842092	0.18542	7.85014
UP_SEQ_FEATURE	signal peptide	48	7.1535	0.00968889	MMP9, BCAM, TGFB2, EDNRB, RSPO3, P4HA3, SLC24A1, CHRNA5, LOXL4, CPA1, MUC15, CHRNA3, LPHN1, PGAP3, CTSZ, ZP3, TNFAIP6, LOC790858, TMEM182, PLA2G7, COL1A1, CHGB, CLN5, MIA, FKBP9, ENPP2, BLA-DQB, DAG1, PLBD1, TIMP2, CCL5, AHSG, IL12RB2, FGG, SHISA2, ITGB6, SERPINC1, BOLA-N, THBS1, MUC1, IL4, CPA5, GLRB, CFB, IL7, C4BPA, IGIP, AGER, LOC786248, CHRNB1, CSN3	200	960	5635	1.40875	0.997633	0.578415	13.4521
SP_PIR_KEYWORDS	membrane	83	12.3696	0.0193803	KCNK17, TSPAN1, QPCTL, LDLR, MRVI1, BCAM, ANPEP, LOC781002, TLR7, SLC1A4, DGAT2L6, EDNRB, TSPAN12, APP, SLC25A25, NMUR2, MAPT, SLC24A1, CHRNA5, ASPH, MUC15, CHRNA3, LPHN1, GABRG1, PGAP3, LOC790669, RAB39B, ZP3, SLC24A6, BASP1, TRAT1, CCDC51, LRAT, LOC790858, SLC26A8, TMEM182, CLDN1, AAMP, LOC508153, EMP3, CHGB, TMCO2, CAV1, HSD3B1, BLA-DQB, CYP3A28, DAG1, CDH2, OPN1SW, GPR68, GPR4, SEC16B, IL12RB…	252	1963	7349	1.23306	0.997289	0.415677	23.0325
GOTERM_CC_FAT	GO:0005886~plasma membrane	56	8.34575	0.0483339	LOC526288, BCAM, EDNRB, DES, MAPT, NMUR2, CHRNA5, MUC15, CHRNA3, LPHN1, GABRG1, MYH1, PCDHB5, RAB39B, LOC790669, CRYAB, ZP3, BASP1, ALK, TRAT1, C8A, LOC790858, SLC26A8, CLDN1, LOC616071, AAMP, CAV1, USP2, BLA-DQB, DAG1, CACNB3, CDH2, LOC789640, GPR4, PDE6A, IL12RB2, PDE6C, ECE1, LAPTM5, PVRL1, ITGB8, ITGB6, THBS1, BOLA-N, MUC1, GLRB, VAV3, NPY1R, KCTD7, GNAT3, PCDH19, ABCG2, ABCG8, COG4, P2RX4, N…	262	1186	6966	1.25541	0.999983	0.705363	46.8231
SP_PIR_KEYWORDS	Secreted	28	4.17288	0.0632536	MIA, ENPP2, MMP9, IL18, DAG1, PLBD1, CCL5, TIMP2, TGFB2, AHSG, FGG, ISG15, RSPO3, SERPINC1, LOXL4, CPA1, MUC15, CPA5, IL4, IL7, ZP3, CFB, C4BPA, IGIP, LOC786248, PLA2G7, COL1A1, CHGB, CSN3, ADAMTS5	252	583	7349	1.40061	1	0.646052	58.2746
GOTERM_CC_FAT	GO:0005615~extracellular space	15	2.23547	0.126563	IL4, CPA5, LOC506828, LDLR, IL7, IL18, MMP9, DAG1, CCL5, TGFB2, FGG, PLA2G7, SERPINC1, LOXL4, CPA1, THBS1	262	267	6966	1.4937	1	0.847037	82.1835
GOTERM_CC_FAT	GO:0044421~extracellular region part	21	3.12966	0.177662	CPA5, IL4, LOC506828, LDLR, IL7, ZP3, IL18, MMP9, DAG1, CCL5, TIMP2, TGFB2, GPC4, FGG, LAMC3, PLA2G7, SERPINC1, LOXL4, COL1A1, CPA1, THBS1, ADAMTS5	262	427	6966	1.3076	1	0.910404	91.7383
GOTERM_CC_FAT	GO:0005576~extracellular region	37	5.51416	0.340652	MIA, LOC506828, LDLR, BTRAPPIN-5, ENPP2, MMP9, IL18, PLBD1, DAG1, CCL5, TIMP2, AHSG, TGFB2, GPC4, FGG, ISG15, RSPO3, SERPINC1, LOXL4, CPA1, MUC15, THBS1, LOC504995, CPA5, IL4, LOC786521, ZP3, IL7, CFB, C4BPA, IGIP, LOC786248, LAMC3, KAZALD1, PLA2G7, COL1A1, ADAM19, CHGB, ADAMTS5, CSN3	262	892	6966	1.10286	1	0.971456	99.5056
Annotation Cluster 3	Enrichment Score: 2.3623195262612
Category	Term	Count	%	PValue	Genes	List Total	Pop Hits	Pop Total	Fold Enrichment	Bonferroni	Benjamini	FDR
GOTERM_BP_FAT	GO:0050953~sensory perception of light stimulus	12	1.78838	4.59297e-05	PDE6A, RDH12, GUCA1A, RDH10, GLRB, PDE6C, LRAT, SLC24A1, OPN1SW, COL1A1, CLN5, GNAT2	336	68	8785	4.61397	0.0635274	0.0635274	0.0758391
GOTERM_BP_FAT	GO:0007601~visual perception	12	1.78838	4.59297e-05	PDE6A, RDH12, GUCA1A, RDH10, GLRB, PDE6C, LRAT, SLC24A1, OPN1SW, COL1A1, CLN5, GNAT2	336	68	8785	4.61397	0.0635274	0.0635274	0.0758391
SP_PIR_KEYWORDS	sensory transduction	10	1.49031	0.000154412	PDE6A, RDH12, GUCA1A, T2R10C, PDE6C, LRAT, RSPO3, SLC24A1, OPN1SW, GNAT2	252	59	7349	4.94283	0.0455652	0.0230482	0.206353
GOTERM_BP_FAT	GO:0007600~sensory perception	16	2.3845	0.000170155	GUCA1A, GLRB, OPN1SW, GNAT3, GNAT2, PDE6A, RDH12, T2R10C, PDE6C, RDH10, LRAT, PPEF1, SLC24A1, COL1A1, MYC, CLN5	336	134	8785	3.12189	0.215863	0.114485	0.280689
SP_PIR_KEYWORDS	vision	8	1.19225	0.000560629	PDE6A, RDH12, GUCA1A, PDE6C, LRAT, SLC24A1, OPN1SW, GNAT2	252	43	7349	5.42562	0.155793	0.0414556	0.747332
GOTERM_BP_FAT	GO:0050890~cognition	17	2.53353	0.000662422	GUCA1A, GLRB, OPN1SW, GNAT3, GNAT2, SLC1A4, PDE6A, RDH12, T2R10C, PDE6C, RDH10, LRAT, PPEF1, SLC24A1, COL1A1, MYC, CLN5	336	168	8785	2.64571	0.612064	0.210794	1.08858
GOTERM_BP_FAT	GO:0050877~neurological system process	22	3.27869	0.000842834	GABRG1, GUCA1A, GLRB, OPN1SW, GNAT3, GNAT2, SLC1A4, PDE6A, RDH12, T2R10C, P2RX4, PDE6C, RDH10, LRAT, PPEF1, NMUR2, SLC24A1, CHRNB1, COL1A1, MYC, CLN5, CHRNA3	336	258	8785	2.22949	0.700283	0.18194	1.38312
GOTERM_BP_FAT	GO:0009582~detection of abiotic stimulus	5	0.745156	0.013935	GUCA1A, PDE6C, OPN1SW, MYC, GNAT2	336	25	8785	5.22917	1	0.89227	20.6892
GOTERM_BP_FAT	GO:0051606~detection of stimulus	6	0.894188	0.0172199	GUCA1A, PDE6C, PPEF1, OPN1SW, MYC, GNAT2	336	40	8785	3.92187	1	0.916437	24.9424
GOTERM_BP_FAT	GO:0009581~detection of external stimulus	5	0.745156	0.0232321	GUCA1A, PDE6C, OPN1SW, MYC, GNAT2	336	29	8785	4.5079	1	0.924519	32.1773
GOTERM_BP_FAT	GO:0009583~detection of light stimulus	4	0.596125	0.0293101	GUCA1A, PDE6C, OPN1SW, GNAT2	336	18	8785	5.81019	1	0.893263	38.8218
GOTERM_BP_FAT	GO:0009628~response to abiotic stimulus	10	1.49031	0.0753731	GUCA1A, PDE6C, STAC, CRYAB, HSPB8, OPN1SW, HSPA1B, MYC, SCARA5, GNAT2	336	136	8785	1.92249	1	0.976074	72.5944
GOTERM_BP_FAT	GO:0007602~phototransduction	3	0.447094	0.0975813	GUCA1A, PDE6C, OPN1SW	336	14	8785	5.60268	1	0.984886	81.6585
GOTERM_BP_FAT	GO:0009314~response to radiation	5	0.745156	0.416574	GUCA1A, PDE6C, OPN1SW, MYC, GNAT2	336	86	8785	1.52011	1	0.998834	99.9864
GOTERM_BP_FAT	GO:0009416~response to light stimulus	4	0.596125	0.423084	GUCA1A, PDE6C, OPN1SW, GNAT2	336	62	8785	1.68683	1	0.998925	99.9887

## Sheet: TE cluster
Annotation Cluster 1	Enrichment Score: 4.224371603813889
Category	Term	Count	%	PValue	Genes	List Total	Pop Hits	Pop Total	Fold Enrichment	Bonferroni	Benjamini	FDR
SP_PIR_KEYWORDS	signal	56	8.64198	2.84952e-06	LOC781815, LOC781853, LOC515549, FSTL1, BMP15, IL10, WNT2, CD97, LPHN3, CTGF, HPSE, LOC616999, IFNG, P4HA3, LOC783065, SERPINA1, LOC781948, LOC618943, PRSS37, PRP3, LOC619113, HYAL1, CTSZ, LOC618985, LOC617135, SERPING1, LOC618801, OOSP1, ADM, F5, CA6, FKBP10, FKBP2, PRND, CLU, KITLG, IFNW1, LOC784969, CALR, LOC619092, CPN1, PVRL4, IL17A, TEK, ITGB6, LOC780964, FCER1G, LOC781778, PLA2R1, LECT2, L…	229	960	7349	1.87202	0.000734906	0.000734906	0.00372007
UP_SEQ_FEATURE	signal peptide	56	8.64198	3.3174e-06	LOC781815, LOC781853, LOC515549, FSTL1, BMP15, IL10, WNT2, CD97, LPHN3, CTGF, HPSE, LOC616999, IFNG, P4HA3, LOC783065, SERPINA1, LOC781948, LOC618943, PRSS37, PRP3, LOC619113, HYAL1, CTSZ, LOC618985, LOC617135, SERPING1, LOC618801, OOSP1, ADM, F5, CA6, FKBP10, FKBP2, PRND, CLU, KITLG, IFNW1, LOC784969, CALR, LOC619092, CPN1, PVRL4, IL17A, TEK, ITGB6, LOC780964, FCER1G, LOC781778, PLA2R1, LECT2, L…	180	960	5635	1.82616	0.00205137	0.00205137	0.00492034
GOTERM_CC_FAT	GO:0005576~extracellular region	55	8.48765	4.41264e-05	LDLR, LOC781815, F13A1, LOC781853, LOC515549, FSTL1, POSTN, BMP15, IL10, WNT2, CTGF, HPSE, IFNG, SERPINA1, LOC781948, LOC618943, PRSS37, PRP3, CYR61, ADAM9, LOC619113, HYAL1, LOC618985, APOLD1, LOC617135, SERPING1, LOC618801, OOSP1, ADM, F5, CA6, ADAMTS1, ADAMTS5, ENPP3, ADAMTSL5, KITLG, IFNW1, CALR, LOC784969, LOC619092, CPN1, IL17A, ZPBP, LOC780964, LOC781778, PLA2R1, LECT2, GLIPR1L1, SPP1, WNT…	249	892	6966	1.72497	0.0101416	0.0101416	0.0565962
SP_PIR_KEYWORDS	Secreted	37	5.70988	4.47924e-05	LOC781815, LOC781853, F13A1, LOC515549, FSTL1, BMP15, IL10, WNT2, HPSE, CTGF, IFNG, SERPINA1, LOC781948, LOC618943, PRSS37, PRP3, LOC619113, HYAL1, LOC618985, LOC617135, SERPING1, LOC618801, OOSP1, F5, ADM, CA6, ADAMTS5, ENPP3, IFNW1, KITLG, LOC784969, LOC619092, CPN1, IL17A, LOC780964, LOC781778, LECT2, PLA2R1, GLIPR1L1, SPP1, BMP3, CES8, FBN1, LOC509166, IGIP, ECM2, LOC781889, NPVF, NTS, LOC617…	229	583	7349	2.03669	0.0114902	0.00576169	0.0584621
SP_PIR_KEYWORDS	glycoprotein	55	8.48765	7.77713e-05	LOC781009, LDLR, FSTL1, LPAR1, BMP15, IL10, AQP2, WNT2, CD97, LPHN3, HPSE, IFNG, P4HA3, SERPINA1, MYC, HYAL1, CTSZ, SERPING1, F5, CA6, GPR52, FKBP10, ADAMTS5, ENPP3, PRND, TRHR, CLU, KITLG, CALR, CPN1, PVRL4, IL17A, UPK1A, TEK, ITGB6, LOC780964, PLA2R1, SPP1, CD28, MUC1, LPL, BMP3, CES8, FBN1, NPY1R, ECM2, CDH13, HSP90B1, THSD1, GPR39, SLC6A6, PDC, ADRA1A, SLC46A3, CPB2, CSN3, BRB	229	1048	7349	1.6842	0.0198658	0.00666627	0.101485
UP_SEQ_FEATURE	disulfide bond	44	6.79012	8.72614e-05	LDLR, LOC781815, LOC781853, LOC515549, FSTL1, BMP15, IL10, CD97, LPHN3, CTGF, LOC781948, LOC618943, PRSS37, PRP3, LOC619113, HYAL1, CTSZ, LOC618985, LOC617135, SERPING1, LOC618801, ADM, F5, CA6, GPR52, ADAMTS5, ENPP3, TRHR, PRND, CLU, KITLG, IFNW1, LOC784969, CALR, LOC619092, CPN1, PVRL4, IL17A, ITGB6, TEK, FCER1G, LOC780964, LOC781778, PLA2R1, CD28, BMP3, LPL, CES8, FBN1, LOC509166, NPY1R, LOC78…	180	764	5635	1.80294	0.0525842	0.0266471	0.12935
SP_PIR_KEYWORDS	disulfide bond	45	6.94444	0.000101697	LDLR, LOC781815, LOC781853, LOC515549, FSTL1, BMP15, IL10, CD97, LPHN3, CTGF, LOC781948, LOC618943, PRSS37, PRP3, LOC619113, HYAL1, CTSZ, LOC618985, LOC617135, SERPING1, LOC618801, ADM, F5, CA6, GPR52, ADAMTS5, ENPP3, TRHR, PRND, CLU, KITLG, IFNW1, LOC784969, CALR, LOC619092, CPN1, PVRL4, IL17A, UPK1A, ITGB6, TEK, FCER1G, LOC780964, LOC781778, PLA2R1, CD28, BMP3, LPL, CES8, FBN1, LOC509166, NPY1R…	229	802	7349	1.80066	0.0258978	0.00653831	0.132687
UP_SEQ_FEATURE	glycosylation site:N-linked (GlcNAc...)	51	7.87037	0.000152446	LOC781009, LDLR, FSTL1, LPAR1, BMP15, IL10, AQP2, WNT2, CD97, LPHN3, HPSE, IFNG, P4HA3, SERPINA1, HYAL1, CTSZ, SERPING1, F5, CA6, GPR52, FKBP10, ADAMTS5, ENPP3, PRND, TRHR, CLU, KITLG, CALR, PVRL4, IL17A, UPK1A, TEK, ITGB6, LOC780964, PLA2R1, SPP1, CD28, MUC1, BMP3, LPL, CES8, FBN1, NPY1R, ECM2, CDH13, HSP90B1, THSD1, GPR39, SLC6A6, ADRA1A, SLC46A3, CPB2, BRB	180	961	5635	1.66138	0.090055	0.0309674	0.225873
GOTERM_CC_FAT	GO:0044421~extracellular region part	27	4.16667	0.00486542	LDLR, LOC781815, LOC781853, ADAMTSL5, KITLG, LOC515549, IFNW1, POSTN, BMP15, CALR, LOC784969, LOC619092, IL10, CPN1, WNT2, IL17A, CTGF, IFNG, SERPINA1, LOC781778, LOC781948, LOC618943, SPP1, ADAM9, LOC619113, LPL, BMP3, LOC618985, FBN1, LOC617135, SERPING1, LOC509166, ECM2, LOC618801, A2ML1, LOC781889, CDH13, LAMA4, ADM, LOC617112, ADAMTS1, ADAMTS5, LOC782094	249	427	6966	1.76897	0.675885	0.31309	6.06548
