# Supplementary material for: Regulation of gene expression in the bovine blastocyst by colony stimulating factor 2
Source: BMC Res Notes. 2016 Apr 29;9:250. doi: 10.1186/s13104-016-2038-y (PMC4850677; doi:10.1186/s13104-016-2038-y)
Supplement: Supplementary file 3 — 10.1186/s13104-016-2038-y Analysis of genes regulated by CSF2 using IPA. Shown are diseases or functions predicted to be increased or decreased as a result of CSF2 treatment for ICM (Tab 1) and TE (Tab 2) as well as transcriptional regulators functions predicted to be activated or inhibited by CSF2 in ICM (Tab 3) and TE (Tab 4). For all tabs, rows are highlighted (red, activated; green, inhibited) when the activation z-score ≥ 2.0. [file 13104_2016_2038_MOESM3_ESM.xls]

## Sheet: ICM - changes in function
© 2000-2015 QIAGEN. All rights reserved.
Categories	Diseases or Functions Annotation	p-Value	Predicted Activation State	Activation z-score	Notes	Molecules	# Molecules
Cellular Function and Maintenance, Inflammatory Response	phagocytosis	4.14E-03	Decreased	-3.355	bias	AGER,AHSG,ANPEP,APP,CAV1,EIF2AK2,ERAP1,IL4,ISG15,MYC,MYO7A,PTPRJ,SIK2,THBS1,TNFSF11,UCP2,UNC13D,VIM	18
Cellular Movement	invasion of cells	7.87E-05	Decreased	-3.272		AFAP1L1,AGER,AHSG,ALK,ANPEP,APP,ARHGAP24,CA3,CAV1,CCNB1IP1,CDH2,CDK14,CLDN1,CTNND2,CTSZ,EDNRB,EFEMP1,EGR1,EIF2AK2,ENPP2,ESR2,FGF16,FOSL1,GBP1,GLRB,GNA12,HTRA1,IL18,ITGB6,ITGB8,LEF1,MIA,MMP9,MX1,MYC,NTRK2,PAK3,PARVA,PLEKHG6,PTPRJ,RAD9A,SCRN3,SETDB1,TGFB2,TGFBR3,THBS1,TIMP2,TMPRSS4,TNFSF11,VAV3,VIM	51
Cellular Movement	cell movement	1.84E-04	Decreased	-3.055		ADAM19,ADGRF5,AGER,AGK,AHSG,AKR1B1,ALK,ANGPTL2,ANPEP,APP,ARHGAP24,ARHGDIB,ARHGEF4,ARHGEF6,ATP8A1,BAG3,C2,CAV1,CCL5,CDH2,CDK14,COL1A1,CRYAB,CTNND2,CTSZ,CYGB,DAG1,DAPK3,DOK1,EDNRB,EFEMP1,EGR1,EIF2AK2,ENPP2,ERAP1,ESR2,EYA2,FLRT2,FOSB,FOSL1,GBP1,GBX2,GLRB,GNA11,GNA12,HTRA1,IL11RA,IL15RA,IL17RB,IL18,IL20,IL23A,IL4,IL7,ITGB6,ITGB8,LDLR,LEF1,MAP2,MAPK13,MAPT,MIA,MMP9,MX1,MYC,MYO7A,NCKAP1L,NDNF,NOX1,NTRK…	104
Cellular Movement	migration of cells	3.89E-04	Decreased	-2.943		ADAM19,ADGRF5,AGER,AGK,AHSG,ALK,ANGPTL2,ANPEP,APP,ARHGAP24,ARHGDIB,ARHGEF4,ARHGEF6,ATP8A1,BAG3,C2,CAV1,CCL5,CDH2,COL1A1,CRYAB,CTSZ,CYGB,DAG1,DAPK3,DOK1,EDNRB,EGR1,EIF2AK2,ENPP2,ERAP1,ESR2,EYA2,FLRT2,FOSL1,GBX2,GLRB,GNA11,GNA12,IL11RA,IL15RA,IL17RB,IL18,IL20,IL23A,IL4,IL7,ITGB6,ITGB8,LDLR,LEF1,MAP2,MAPK13,MAPT,MIA,MMP9,MYC,NCKAP1L,NDNF,NOX1,NTRK2,NUCB2,PAK3,PARVA,PLA2G7,PODN,PPARA,PTPRJ,RAD9A,RSPO…	93
Cellular Movement	invasion of tumor cell lines	2.49E-03	Decreased	-2.705		AFAP1L1,AGER,APP,ARHGAP24,CA3,CAV1,CDH2,CDK14,CTSZ,EFEMP1,EGR1,EIF2AK2,ENPP2,ESR2,FGF16,FOSL1,GBP1,GNA12,HTRA1,ITGB6,ITGB8,LEF1,MIA,MMP9,MX1,MYC,PARVA,PLEKHG6,RAD9A,SCRN3,SETDB1,TGFB2,TGFBR3,TIMP2,VAV3,VIM	36
Cell Signaling, Molecular Transport, Vitamin and Mineral Metabolism	entrance of Ca2+	3.16E-03	Decreased	-2.581	bias	APP,CACNB3,CAV1,MX1,P2RX4,SLC8B1,TNFSF11	7
Cellular Movement, Hematological System Development and Function, Immune Cell Trafficking	cell movement of myeloid cells	7.54E-04	Decreased	-2.571		AGER,ANGPTL2,APP,C2,CAV1,CCL5,COL1A1,CRYAB,EDNRB,GLRB,IL15RA,IL17RB,IL18,IL20,IL23A,IL4,LDLR,MMP9,NCKAP1L,PLA2G7,PPARA,PTPRJ,RSPO3,SERPINC1,STAT6,TGFB2,THBS1,TIMP2,TNFAIP8L2,TNFSF11,VAV3,VTCN1	32
Cellular Movement, Hematological System Development and Function, Immune Cell Trafficking, Inflammatory Response	cell movement of phagocytes	1.02E-03	Decreased	-2.540	bias	AGER,ANGPTL2,APP,C2,CAV1,CCL5,COL1A1,CTSZ,EDNRB,GLRB,IL11RA,IL15RA,IL17RB,IL18,IL20,IL23A,IL4,LDLR,MMP9,NCKAP1L,PLA2G7,PTPRJ,RSPO3,SERPINC1,STAT6,TGFB2,THBS1,TIMP2,TNFAIP8L2,TNFSF11,VAV3,VTCN1	32
Inflammatory Response	immune response of cells	5.53E-04	Decreased	-2.491	bias	AGER,AHSG,ALK,ANPEP,APP,CAV1,CD68,EIF2AK2,ERAP1,GNA12,HLA-DQB1,HPGDS,IL18,IL23A,IL4,IL7,IRAK1,ISG15,MAPT,MYC,MYO7A,PGAP3,PTPRJ,SIAH1,THBS1,TLR7,TNFSF11,TRIM45,TRIM56,TRIM63,UCP2,UNC13D,VIM,VTCN1	34
Molecular Transport	transport of molecule	8.09E-05	Decreased	-2.477	bias	ABCA5,ABCC3,ABCG2,ABCG8,AGAP3,AGER,AGK,AKR1C3,ANKRD1,APP,ARL4D,ATP6V1E2,ATP8A1,ATXN7,CACNA1G,CACNA2D2,CACNB3,CAV1,CCL5,CDK14,CHRNA3,CHRNA5,CHRNB1,CIDEB,CNNM4,COL1A1,CYP3A4,CYTH1,DDX25,DNAJA4,EGR1,ESR2,FGG,FOSB,GLRB,GNA11,IL4,IRAK1,KCNK17,KCNK7,LDLR,LRAT,MAPT,MLXIP,MYC,MYO7A,NMUR2,NOX1,NPY1R,NSF,NTRK2,NUCB2,P2RX4,PCYOX1,PID1,POU1F1,PPARA,PPP1R3C,PVRL1,RAB39B,RAB3IP,SGMS2,SLC13A4,SLC1A4,SLC24A1,SLC…	84
Cell Morphology, Cellular Assembly and Organization, Cellular Function and Maintenance	formation of cellular protrusions	3.39E-03	Decreased	-2.358	bias	ADGRF5,AGER,ANPEP,APP,ARHGAP24,ARHGEF4,ARHGEF6,BASP1,C21orf2,CAV1,CCDC13,CCL5,CDH2,CHRNA3,CLMN,CTNND2,DAG1,ECEL1,EGR1,EPHA3,GNA12,IL11RA,ITGB8,MAP2,MAPK13,MAPT,MYC,MYO7A,NCDN,NEFH,NME5,NTRK2,PAK3,PARVA,PLEKHG6,PVRL1,RAB3IP,THBS1,TLR7,TM4SF1,TMEM237,TNFSF11,TTC26,VAV3,VIM,VTCN1	46
Cell Morphology	polarization of cells	3.47E-05	Decreased	-2.282	bias	AHSG,ANPEP,CAV1,CCL5,CDH2,ENPP2,GNA12,IL12RB2,IL4,MAP2,MAPT,PAK3,PLEKHG6,SAMSN1,STAT6,SYNE2	16
Cellular Assembly and Organization	accumulation of filaments	2.25E-04	Decreased	-2.224		AGER,APP,MAP2,MAPT,NEFH	5
Cell Morphology	polarization of tumor cell lines	3.36E-04	Decreased	-2.219	bias	AHSG,GNA12,IL4,PLEKHG6,SAMSN1,STAT6	6
Cancer, Cardiovascular System Development and Function, Organismal Injury and Abnormalities, Tumor Morphology	vascularization of tumor	1.08E-03	Decreased	-2.213		ANPEP,ARHGEF4,CRYAB,IL12RB2,IL18,MYC,NOX1	7
Protein Degradation, Protein Synthesis	catabolism of protein	3.77E-04	Decreased	-2.210		ADAM19,ADAMTS5,AGAP3,ANPEP,APP,ASPH,ATP13A2,BAG3,C10orf90,C4BPA,CAV1,CPA5,CRYAB,CSN3,CTSZ,DAG1,ECE1,ECEL1,EIF2AK2,ERAP1,HERPUD1,HTRA1,LRRC46,MMP9,NLRP5,NSF,PCYOX1,Pga5,PPARA,RHBDL2,SIAH1,STXBP4,TIMP2,TRIM63,TSPAN1,USP2	36
Cell-To-Cell Signaling and Interaction, Hematological System Development and Function, Immune Cell Trafficking, Inflammatory Response	activation of antigen presenting cells	3.01E-04	Decreased	-2.206	bias	ADGRF5,AGER,APP,CCL5,ERAP1,FGG,HLA-DQB1,HSPB8,IL18,IL23A,IL4,IL7,IRAK1,ITGB6,MAPT,MMP9,PPARA,STAT6,THBS1,TLR7,TNFAIP8L2,UNC13D	22
Molecular Transport	transport of ion	9.55E-04	Decreased	-2.201	bias	ABCC3,ATP6V1E2,CACNA1G,CACNA2D2,CACNB3,CAV1,CCL5,CHRNA3,CHRNA5,CHRNB1,CNNM4,GLRB,IL4,KCNK17,KCNK7,NMUR2,NOX1,NSF,P2RX4,PCYOX1,POU1F1,PVRL1,SLC13A4,SLC1A4,SLC26A5,SLC26A8,SLC39A3,SLC7A8,SLC8B1,SLC9A2	30
Cell Death and Survival	cell death of lymphatic system cells	3.26E-03	Decreased	-2.158		ABCG2,AGER,EGR1,FOSL1,IL4,MYC,RNASEL,STAT6,TNFAIP8L2	9
Cell-To-Cell Signaling and Interaction, Hematological System Development and Function, Immune Cell Trafficking, Inflammatory Response	activation of phagocytes	1.43E-03	Decreased	-2.117		ADGRF5,AGER,APP,CCL5,FGG,HSPB8,IL18,IL23A,IL4,IL7,IRAK1,ITGB6,MAPT,MMP9,PPARA,STAT6,THBS1,TLR7,TNFAIP8L2,TNFSF11,UNC13D,VAV3,VTCN1	23
Cell-To-Cell Signaling and Interaction	response of antigen presenting cells	3.01E-03	Decreased	-2.104	bias	AGER,APP,CCL5,CD68,IL18,IL23A,IL4,IRAK1,ISG15,PTPRJ,THBS1,TLR7,UCP2	13
Cellular Movement	invasion of prostate cancer cell lines	1.39E-03	Decreased	-2.019		CAV1,CTSZ,ESR2,GNA12,LEF1,MMP9,MX1,RAD9A,VIM	9
Cell Death and Survival	apoptosis of intestinal cells	5.19E-03		-1.982		ESR2,GUCY2C,MMP9,MYC,TGFB2	5
Amino Acid Metabolism, Small Molecule Biochemistry	metabolism of amino acids	7.42E-04		-1.982	bias	EGR1,GCSH,GSS,IL4,KYNU,Lao1,MTHFR,MYC,PAH,PCYOX1,PPARA,PSPH,SLC7A8	13
Inflammatory Response	inflammatory response	6.40E-05		-1.981		ADGRF5,AGER,AHSG,ANGPTL2,APP,CAV1,CCL5,EDNRB,EGR1,FGG,GLRB,GNA11,GNA12,GPR68,HPGDS,IL17RB,IL18,IL20,IL23A,IL4,IL7,IRAK1,ISG15,ITGB6,LDLR,MAPT,MMP9,NCKAP1L,NOX1,NPY1R,PLA2G7,PPARA,PTPRJ,RNASEL,SCARA5,SERPINC1,STAT6,TGFB2,THBS1,TLR7,TNFAIP6,TNFAIP8L2,TNFSF11,UNC13D,VAV3,VTCN1,ZP3	47
Cancer, Organismal Injury and Abnormalities	pelvic tumor	5.15E-03		-1.953		ABCA5,ABCG2,ACSBG2,ACTG2,ADAM19,ADAMTS5,ADGRF5,AFAP1L1,AGER,AGK,AKR1B1,AKR1C3,ALK,ANKRD1,APOBR,APP,ARHGDIB,ARHGEF6,ASCL2,ATP8A1,BAMBI,C10orf90,C3orf70,C4BPA,C8A,CACNA1G,CACNB3,CAV1,CCDC110,CCDC141,CCDC171,CCL5,CD68,CDH2,CEP131,CERS3,CFI,CHRNA3,CHRNA5,CLMN,CMYA5,CTNND2,CXorf57,CYP3A4,DAPK3,DDX25,DENND2A,DES,DNAJC15,EDNRB,EGR1,EIF2AK2,EMP3,ENGASE,ENPP2,EPHA3,EPHX4,ERAP1,ESR2,ETNPPL,EYA1,EYA2,FGF16,…	185
Cell-To-Cell Signaling and Interaction, Hematological System Development and Function, Immune Cell Trafficking, Inflammatory Response	activation of macrophages	6.93E-04		-1.929	bias	ADGRF5,APP,CCL5,FGG,IL18,IL23A,IL4,IL7,IRAK1,ITGB6,MAPT,MMP9,PPARA,STAT6,THBS1,TNFAIP8L2,UNC13D	17
Cellular Movement, Hematological System Development and Function, Immune Cell Trafficking	cellular infiltration by granulocytes	3.56E-03		-1.902		C2,CCL5,CRYAB,IL17RB,IL18,IL4,MMP9,PLA2G7,RSPO3,SERPINC1,STAT6,TNFAIP8L2,VAV3,VTCN1	14
Cellular Movement	cell movement of blood cells	1.81E-03		-1.891		AGER,AKR1B1,ANGPTL2,APP,ARHGEF6,C2,CAV1,CCL5,COL1A1,CRYAB,CTSZ,EDNRB,EGR1,ENPP2,ESR2,GLRB,GNA11,GNA12,IL11RA,IL15RA,IL17RB,IL18,IL20,IL23A,IL4,IL7,LDLR,MMP9,MYC,NCKAP1L,PLA2G7,PPARA,PTPRJ,RSPO3,SERPINC1,STAT6,TGFB2,THBS1,TIMP2,TLR7,TNFAIP8L2,TNFSF11,UCP2,VAV3,VTCN1,ZP3	46
Cellular Development, Cellular Growth and Proliferation, Organ Development, Skeletal and Muscular System Development and Function, Tissue Development	proliferation of muscle cells	1.35E-03		-1.885		AGER,AKR1B1,CACNA1G,CAV1,CCL5,ESR2,FGF16,GDF11,GNA11,HOPX,IL18,IL4,IRAK1,MAMSTR,MMP9,MYC,NOX1,PPARA,TBX20,TGFBR3,THBS1,TNFAIP8L2,TNFSF11	23
Cellular Movement, Hematological System Development and Function, Immune Cell Trafficking, Inflammatory Response	chemotaxis of phagocytes	3.79E-03		-1.877	bias	ANGPTL2,APP,CCL5,EDNRB,GLRB,IL18,IL20,IL23A,IL4,LDLR,NCKAP1L,PLA2G7,PTPRJ,STAT6,TGFB2,THBS1,TNFSF11,VAV3	18
Cellular Assembly and Organization	formation of plasma membrane	3.64E-03		-1.866	bias	ADGRL1,APP,CACNA2D2,CAV1,CDH2,CLDN1,EPHA3,FLRT2,GJA10,GNA12,LRRN3,NCAN,NTRK2,PCDHB5,PVRL1,THBS1,UCP2	17
Cell-To-Cell Signaling and Interaction, Nervous System Development and Function	long-term potentiation	2.37E-03		-1.865		ADCY8,AGER,APP,CACNB3,CDH2,EGR1,ESR2,IL4,MAPT,MMP9,NCAN,NTRK2,P2RX4,PAK3,VAV3,WWC1	16
Cellular Function and Maintenance	cellular homeostasis	6.18E-04		-1.779		ABCC3,ABCG2,ADGRF5,AGER,AKR1B1,APP,ATP13A2,BAG3,BRS3,CACNA1G,CACNB3,CAV1,CCL5,CHRNA3,CHRNB1,CLDN1,CRYAB,DAPK3,DFFB,DNAJB1,DOK1,EDNRB,EGR1,EIF2AK2,EPHA3,ESR2,EYA2,GDF11,GLRB,GNA12,GNAT2,HERPUD1,HFE2,HLA-DQB1,HSPB8,IL11RA,IL12RB2,IL15RA,IL18,IL23A,IL4,IL7,ITGB8,LDLR,LEF1,MAPK13,MAPT,MYC,NCKAP1L,NMUR2,NPY1R,NUCB2,P2RX4,PID1,PPARA,PPP1R3C,PRKCH,PTPRJ,PYGL,RNASEL,SCARA5,SIK2,SLC26A5,SLC39A3,SLC8B1,SLC…	76
Cell-To-Cell Signaling and Interaction, Hematological System Development and Function, Immune Cell Trafficking, Inflammatory Response	activation of myeloid cells	1.09E-03		-1.779	bias	ADGRF5,AGER,APP,CCL5,FGG,IL18,IL23A,IL4,IL7,IRAK1,ITGB6,MAPT,MMP9,PPARA,STAT6,THBS1,TLR7,TNFAIP8L2,TNFSF11,UNC13D,VAV3,VTCN1	22
Cellular Movement, Immune Cell Trafficking	leukocyte migration	2.84E-03		-1.776		AGER,ANGPTL2,APP,ARHGEF6,C2,CAV1,CCL5,COL1A1,CRYAB,CTSZ,EDNRB,EGR1,ENPP2,ESR2,GLRB,GNA11,GNA12,IL11RA,IL15RA,IL17RB,IL18,IL20,IL23A,IL4,IL7,LDLR,MMP9,MYC,NCKAP1L,PLA2G7,PPARA,PTPRJ,RSPO3,SERPINC1,STAT6,TGFB2,THBS1,TIMP2,TLR7,TNFAIP8L2,TNFSF11,UCP2,VAV3,VTCN1,ZP3	45
Cellular Movement, Hematological System Development and Function, Immune Cell Trafficking, Inflammatory Response	chemotaxis of leukocytes	6.80E-04		-1.762	bias	AGER,ANGPTL2,APP,CCL5,EDNRB,GLRB,GNA11,GNA12,IL18,IL20,IL23A,IL4,LDLR,MMP9,NCKAP1L,PLA2G7,PPARA,PTPRJ,STAT6,TGFB2,THBS1,TNFSF11,VAV3	23
Cellular Movement, Hematological System Development and Function, Immune Cell Trafficking, Inflammatory Response	migration of monocytes	2.67E-03		-1.725	bias	AGER,APP,CCL5,COL1A1,IL4,LDLR,MMP9,TIMP2	8
Cellular Compromise, Neurological Disease, Organismal Injury and Abnormalities	neurodegeneration of brain cells	2.33E-03		-1.725	bias	APP,ATXN7,CACNA2D2,CAV1,MAPT,NEFH,NTRK2	7
Cellular Movement, Hematological System Development and Function, Immune Cell Trafficking	cell movement of leukocytes	1.97E-03		-1.720		AGER,ANGPTL2,APP,C2,CAV1,CCL5,COL1A1,CRYAB,CTSZ,EDNRB,ENPP2,ESR2,GLRB,GNA11,GNA12,IL11RA,IL15RA,IL17RB,IL18,IL20,IL23A,IL4,IL7,LDLR,MMP9,MYC,NCKAP1L,PLA2G7,PPARA,PTPRJ,RSPO3,SERPINC1,STAT6,TGFB2,THBS1,TIMP2,TNFAIP8L2,TNFSF11,UCP2,VAV3,VTCN1	41
Skeletal and Muscular System Development and Function	contractility of muscle	1.15E-03		-1.714	bias	ASPH,CA3,CAV1,DES,ESR2,HSPB8,IL18,MMP9,MRVI1,MYH1,NEB,STAC3,TRIM63,VAV3	14
Neurological Disease	Movement Disorders	6.65E-05		-1.693	bias	ABCA5,APP,ARHGDIB,ATP13A2,ATXN7,BASP1,BCL7A,CA3,CACNA1G,CACNA2D2,CACNB3,CADM4,CAV1,CCL5,CD68,CDH2,CHGB,CHRNA3,CHRNA5,CHRNB1,CRYAB,CYTH1,DNAJB1,EGR1,ELOVL4,ETNPPL,FGG,FLRT2,FOSB,GABRG1,GBP1,GLRB,GNAT2,HERPUD1,IL18,IL4,LDLR,MAP2,MAPT,MMP9,MYC,MYO7A,NBEA,NEB,NGRN,NTRK2,OPN1SW,PDE6A,PDE6C,PLOD2,PPARA,RDH12,REEP1,SETDB1,SLC1A4,SLC24A1,SORT1,USP2,VIM,XK	60
Embryonic Development, Organismal Development	development of body axis	9.63E-04		-1.676	bias	ADAM19,APP,ASPH,CDH2,COL1A1,CRYAB,CRYBA1,ECE1,EFEMP1,EGR1,ELOVL4,ENAM,ENPP2,ESR2,EYA1,GBX2,GDF11,GNA11,GNAT2,GUCA1A,HES3,HSPB8,IKZF2,IL11RA,IL4,IL7,LDLR,LEF1,LRAT,MAP2,MAPT,MLLT3,MYC,MYO7A,NEFH,NTRK2,PDE6C,POU1F1,PVRL1,PYGO1,RDH10,RDH12,SMAD9,SORT1,STAT6,TBX19,TBX20,TGFB2,TGFBR3,THBS1,TIMP2,TM4SF1,TTC26,VIM,WDR62	55
Embryonic Development, Organismal Development	development of head	2.96E-04		-1.676	bias	ADAM19,APP,ASPH,CDH2,COL1A1,CRYAB,CRYBA1,ECE1,EFEMP1,EGR1,ELOVL4,ENAM,ENPP2,ESR2,EYA1,GBX2,GDF11,GNA11,GNAT2,GUCA1A,HES3,HSPB8,IKZF2,IL11RA,IL4,IL7,LDLR,LEF1,LRAT,MAP2,MAPT,MYC,MYO7A,NEFH,NTRK2,PDE6C,POU1F1,PVRL1,PYGO1,RDH10,RDH12,SMAD9,SORT1,STAT6,TBX19,TBX20,TGFB2,TGFBR3,THBS1,TIMP2,TM4SF1,TTC26,VIM,WDR62	54
Cardiovascular System Development and Function	morphogenesis of cardiovascular system	2.72E-03		-1.664	bias	ADAM19,ANKRD1,ANPEP,CDH2,COL1A1,EYA1,GBX2,IL4,NPY1R,PTPRJ,TBX20,TGFB2,TGFBR3,THBS1,TIMP2,ZFPM1	16
Cellular Movement, Hematological System Development and Function, Immune Cell Trafficking, Inflammatory Response	chemotaxis of myeloid cells	5.77E-04		-1.662	bias	AGER,ANGPTL2,APP,CCL5,EDNRB,GLRB,IL18,IL20,IL23A,IL4,LDLR,NCKAP1L,PLA2G7,PPARA,PTPRJ,STAT6,TGFB2,THBS1,TNFSF11,VAV3	20
Lipid Metabolism, Small Molecule Biochemistry	fatty acid metabolism	7.01E-04		-1.604	bias	ABCA5,ABCC3,ABCG2,ABCG8,ACSBG2,AGER,AGK,AKR1B1,AKR1C3,APP,ATP8A1,CAV1,CCL5,CERS3,CYP3A4,EDNRB,EGR1,ELOVL4,ESR2,HPGDS,IL18,IL4,IRAK1,LDLR,LRAT,MYC,NTRK2,PPARA,SERPINC1,SGMS2,SLC27A6,SLC6A11,SLCO2A1,ST8SIA5,VIM	35
Cellular Movement, Hematological System Development and Function, Immune Cell Trafficking, Inflammatory Response	transmigration of phagocytes	3.92E-03		-1.596	bias	APP,CCL5,COL1A1,LDLR,MMP9,TIMP2,VAV3	7
Cellular Movement	migration of connective tissue cells	1.95E-04		-1.571	bias	AGER,CAV1,CCL5,COL1A1,CYGB,DAPK3,FOSL1,GNA12,IL20,IL4,MYC,SYNE2,THBS1,TIMP2,TNFSF11	15
Cell Morphology, Cellular Assembly and Organization, Cellular Function and Maintenance	formation of lamellipodia	6.03E-04		-1.555	bias	ADGRF5,ARHGAP24,ARHGEF4,ARHGEF6,CTNND2,ITGB8,MAP2,MYC,NTRK2,PAK3,PARVA,PVRL1,VAV3	13
Cell-To-Cell Signaling and Interaction, Cellular Growth and Proliferation, Hematological System Development and Function, Inflammatory Response	stimulation of macrophages	1.48E-03		-1.547	bias	APP,IL18,IL4,STAT6,TNFSF11	5
Cardiovascular System Development and Function, Organismal Development	vasculogenesis	1.27E-04		-1.544		AGER,AKR1B1,ANGPTL2,ANPEP,APP,ARHGAP24,CAV1,CDH2,COL1A1,CRYAB,CYGB,ECE1,EDNRB,EGR1,ENPP2,ERAP1,EYA1,GBP1,GBX2,HLA-DQB1,HTRA1,IL18,IL20,IL4,ITGB8,LEF1,LUZP1,MMP9,MYC,MYO18B,NDNF,NTRK2,PLA2G7,PPARA,PTPRJ,SERPINC1,TBX20,TGFB2,TGFBR3,THBS1,TIMP2,TM4SF1,TNFSF11,VIM	44
Cell-To-Cell Signaling and Interaction, Inflammatory Response	immune response of T lymphocytes	1.43E-04		-1.544		AGER,APP,HLA-DQB1,HPGDS,IL18,IL23A,IL4,IL7,PGAP3,TNFSF11,UCP2,VTCN1	12
Cell-To-Cell Signaling and Interaction, Cellular Assembly and Organization, Cellular Development, Cellular Function and Maintenance, Nervous System Development and Function, Tissue Development	developmental process of synapse	1.83E-03		-1.543	bias	ADGRL1,APP,CACNA2D2,CAV1,CDH2,EPHA3,FLRT2,GJA10,LRRN3,NCAN,NTRK2,PCDHB5,PVRL1,THBS1,UCP2	15
Cellular Movement, Hematological System Development and Function, Immune Cell Trafficking, Inflammatory Response	cellular infiltration of phagocytes	4.37E-03		-1.542		AGER,APP,CAV1,IL15RA,IL17RB,IL18,IL4,LDLR,MMP9,TNFAIP8L2,VAV3,VTCN1	12
Tissue Morphology	quantity of bacteria	4.71E-03		-1.535		IL18,IL4,IRAK1,MMP9,STAT6	5
Cell Morphology	shape change of tumor cell lines	3.65E-03		-1.518	bias	DOK1,EDNRB,GNA11,GNA12,MMP9,MYC,PAK3,PARVA,SAMSN1,TAOK2,THBS1	11
Hematological System Development and Function, Tissue Morphology	quantity of lymphocytes	1.31E-03		-1.508		ABCG2,ANPEP,APP,ARHGDIB,ARHGEF6,BAG3,CCL5,DFFB,DOK1,EGR1,ESR2,FOSB,GNA12,HLA-DQB1,IL12RB2,IL15RA,IL17RB,IL18,IL23A,IL4,IL7,IRAK1,ISG15,ITGB6,ITGB8,LDLR,MMP9,MYC,NIPAL3,NPY1R,PRKCH,PTPRJ,SAMSN1,STAT6,THBS1,TNFAIP8L2,TNFSF11,VAV3,VTCN1	39
Cancer, Organismal Injury and Abnormalities	cancer of cells	1.59E-03		-1.487		ADGRF5,AGER,CAV1,CDH2,ENPP2,IL18,MMP9,MYC,NTRK2,PPARA,STAT6,TGFBR3,THBS1,TM4SF1,TNFSF11,VAV3,VTCN1	17
Cellular Movement, Connective Tissue Development and Function	migration of fibroblasts	1.87E-03		-1.480		AGER,CAV1,COL1A1,CYGB,DAPK3,GNA12,IL20,MYC,SYNE2,THBS1,TIMP2	11
Skeletal and Muscular System Development and Function	function of muscle	2.67E-03		-1.459	bias	ANKRD1,ASPH,CACNB3,CAV1,DES,EFEMP1,ESR2,HSPB8,IL18,MAMSTR,MMP9,MRVI1,MYH1,NDNF,NEB,NUCB2,PPARA,THBS1,TRIM63,VAV3,XK	21
Cell Cycle	mitogenesis	7.80E-04		-1.449	bias	AHSG,ANGPTL2,CYP3A4,FGF16,GNA12,IL4,LEF1,MYC,NTRK2,PPARA,STAT6,THBS1,VAV3	13
Cellular Movement	cell movement of connective tissue cells	8.15E-04		-1.432	bias	AGER,CAV1,CCL5,COL1A1,CYGB,DAPK3,ENPP2,FOSL1,GNA12,IL20,IL4,MYC,SYNE2,THBS1,TIMP2,TNFSF11	16
Cell-To-Cell Signaling and Interaction, Nervous System Development and Function	long-term potentiation of synapse	2.64E-03		-1.428	bias	ADCY8,APP,CACNB3,CDH2,ESR2,MMP9,NCAN,NTRK2,P2RX4,PAK3,WWC1	11
Cellular Movement, Hematological System Development and Function, Hypersensitivity Response, Immune Cell Trafficking	cellular infiltration by eosinophils	3.84E-03		-1.408		CCL5,IL17RB,IL18,IL4,PLA2G7,STAT6	6
Cellular Development, Cellular Growth and Proliferation, Hematological System Development and Function	proliferation of mononuclear leukocytes	5.06E-03		-1.394		AGER,ANPEP,ARHGDIB,ARHGEF6,CAV1,CCL5,CTSZ,DOK1,EGR1,EIF2AK2,ERAP1,HLA-DQB1,HPGDS,IKZF2,IL12RB2,IL15RA,IL18,IL23A,IL4,IL7,ISG15,LAPTM5,LEF1,MMP9,MYC,NCKAP1L,NPY1R,PRKCH,PTPRJ,SAMSN1,STAT6,TGFB2,THBS1,TLR7,TNFSF11,VAV3,VTCN1,ZP3	38
Cell-To-Cell Signaling and Interaction	activation of connective tissue cells	2.40E-03		-1.390		AGER,BAMBI,IL18,IL4,IL7,LDLR,MMP9,SMURF1,STAT6,TGFB2,TNFSF11	11
Cardiovascular System Development and Function, Cell Morphology, Cellular Development, Organismal Development, Tissue Development	morphogenesis of endothelial cells	5.19E-03		-1.387	bias	ANPEP,COL1A1,IL4,PTPRJ,TIMP2	5
Cardiovascular System Development and Function, Tissue Development	morphogenesis of endothelial tissue	3.24E-03		-1.387	bias	ANPEP,COL1A1,GBX2,IL4,PTPRJ,TIMP2	6
Cellular Movement	cellular infiltration	3.34E-03		-1.367		AGER,AKR1B1,APP,C2,CAV1,CCL5,CRYAB,ESR2,GBP1,IL11RA,IL15RA,IL17RB,IL18,IL4,LDLR,MMP9,PLA2G7,RSPO3,SERPINC1,STAT6,THBS1,TNFAIP8L2,UCP2,VAV3,VTCN1	25
Inflammatory Response	Th2 immune response	2.34E-04		-1.362		APP,HPGDS,IL18,IL4,IL7,PGAP3,STAT6	7
Cellular Movement, Reproductive System Development and Function	migration of breast cell lines	2.16E-03		-1.353		AGER,APP,EYA2,SMURF1,TGFBR3,VIM,WWC1	7
Cardiovascular System Development and Function, Tissue Development	development of endothelial tissue	1.10E-03		-1.331		AGER,ANPEP,APP,ARHGAP24,CAV1,CDH2,COL1A1,EDNRB,EGR1,ERAP1,GBP1,GBX2,IL18,IL20,IL4,MMP9,MYC,PPARA,PTPRJ,SERPINC1,TGFB2,THBS1,TIMP2	23
Cardiovascular System Development and Function, Cellular Development, Organismal Development, Tissue Development	endothelial cell development	1.51E-03		-1.331		AGER,ANPEP,APP,ARHGAP24,CAV1,CDH2,COL1A1,EDNRB,EGR1,ERAP1,GBP1,IL18,IL20,IL4,MMP9,MYC,PPARA,PTPRJ,SERPINC1,TGFB2,THBS1,TIMP2	22
Behavior	behavior	4.88E-03		-1.322		ADCY8,ADGRL1,AGER,APP,ATP13A2,ATP8A1,BAMBI,BRS3,CACNA1G,CACNA2D2,CACNB3,CAV1,CHRNA5,CIDEB,CSN3,CTNND2,EGR1,EIF2AK2,ELOVL4,ESR2,FOSB,GLRB,GNAT3,IL18,IL4,LDLR,LEF1,MAP2,MAPT,MMP9,MRAP2,MYH1,NCDN,NIPAL3,NMUR2,NPSR1,NPY1R,NTRK2,PAH,PAK3,PPARA,PVRL1,RDH10,REEP1,SETDB1,SHC3,SLC25A25,TLR7,WWC1	49
Cellular Movement, Hematological System Development and Function, Immune Cell Trafficking	homing of leukocytes	3.25E-04		-1.321	bias	AGER,ANGPTL2,APP,CCL5,EDNRB,ENPP2,GLRB,GNA11,GNA12,IL18,IL20,IL23A,IL4,LDLR,MMP9,MYC,NCKAP1L,PLA2G7,PPARA,PTPRJ,STAT6,TGFB2,THBS1,TNFSF11,VAV3	25
Cellular Development	maturation of blood cells	2.83E-03		-1.293	bias	AGER,APP,CCL5,EGR1,IL15RA,IL18,IL23A,IL4,IL7,LEF1,MYC,NPY1R,STAT6,THBS1,TLR7,TNFSF11,ZFPM1	17
Cell-To-Cell Signaling and Interaction, Hematological System Development and Function	aggregation of blood cells	5.65E-04		-1.245		AGER,AKR1B1,APP,C4BPA,CCL5,FGG,IL4,IL7,SERPINC1,THBS1,TIMP2,TLR7,TNFSF11,UNC13D,VAV3,ZFPM1,ZP3	17
Tissue Morphology	quantity of cells	1.67E-03		-1.242		ABCG2,ADGRF5,AGER,ALK,ANPEP,APP,ARHGDIB,ARHGEF6,ATXN7,BAG3,CACNA1G,CACNA2D2,CAV1,CCL5,CMYA5,COL1A1,COX6A2,DES,DFFB,DOK1,EDNRB,EGR1,EIF2AK2,ESR2,EYA1,EYA2,FOSB,GBX2,GDF11,GNA12,GPR68,HFE2,HLA-DQB1,HSPB8,IL11RA,IL12RB2,IL15RA,IL17RB,IL18,IL23A,IL4,IL7,IRAK1,ISG15,ITGB6,ITGB8,KLHL10,LDLR,LEF1,MAPK13,MAPT,MMP9,MYC,MYO7A,NEFH,NEIL3,NIPAL3,NPY1R,NTRK2,PAFAH1B3,PAK3,PKLR,POU1F1,PPARA,PRKCH,PTPRJ,RASSF6,…	84
Cardiovascular System Development and Function	function of cardiovascular system	2.78E-03		-1.234	bias	ARHGEF4,ASPH,CACNA1G,CACNA2D2,CACNB3,CAV1,COX6A2,DES,EPHA3,ESR2,HSPB8,IL18,ITGB8,MMP9,MRVI1,NOX1,NPY1R,P2RX4,PPARA,RDH10,TRIM63,VAV3	22
Cardiovascular System Development and Function, Organismal Development	formation of blood vessel	1.92E-03		-1.195	bias	AKR1B1,ANPEP,APP,ENPP2,MMP9,TGFB2,TGFBR3,TIMP2,TNFSF11	9
Cellular Movement	cellular infiltration of blood cells	1.20E-03		-1.191		AGER,AKR1B1,APP,C2,CAV1,CCL5,CRYAB,ESR2,IL11RA,IL15RA,IL17RB,IL18,IL4,LDLR,MMP9,PLA2G7,RSPO3,SERPINC1,STAT6,THBS1,TNFAIP8L2,UCP2,VAV3,VTCN1	24
Cell Death and Survival	cell death of epithelial cells	2.87E-03		-1.190		ABCG2,APP,ATP13A2,CA3,CDH2,CNNM4,CRYAB,EGR1,EIF2AK2,ELOVL4,EMP3,ESR2,FAIM,HSPB8,IL18,IL4,LDLR,MAPK13,MAPT,MIA,MYC,NTRK2,PPARA,SIAH1,STAT6,TNFAIP8L2,TNFSF11,USP2	28
Cellular Development, Cellular Growth and Proliferation, Hematological System Development and Function	proliferation of T lymphocytes	5.10E-03		-1.185		AGER,ARHGDIB,ARHGEF6,CAV1,CCL5,CTSZ,DOK1,EGR1,EIF2AK2,ERAP1,HLA-DQB1,IL12RB2,IL15RA,IL18,IL23A,IL4,IL7,LAPTM5,MMP9,MYC,NCKAP1L,NPY1R,PRKCH,PTPRJ,SAMSN1,STAT6,TGFB2,THBS1,TNFSF11,VAV3,VTCN1,ZP3	32
Cell Death and Survival	cell death of pheochromocytoma cell lines	1.37E-03		-1.185		APP,CACNA1G,DNAJB1,FAIM,HERPUD1,MAPK13,MAPT,MYC,SIAH1,UCP2	10
Hematological System Development and Function, Tissue Morphology	quantity of mononuclear leukocytes	1.54E-03		-1.171		ABCG2,ANPEP,APP,ARHGDIB,ARHGEF6,BAG3,CCL5,DFFB,DOK1,EGR1,ESR2,FOSB,GNA12,GPR68,HLA-DQB1,IL12RB2,IL15RA,IL17RB,IL18,IL23A,IL4,IL7,IRAK1,ISG15,ITGB6,ITGB8,LDLR,MMP9,MYC,NIPAL3,NPY1R,PRKCH,PTPRJ,SAMSN1,STAT6,THBS1,TNFAIP8L2,TNFSF11,VAV3,VTCN1	40
Cardiovascular System Development and Function, Embryonic Development, Organ Development, Organismal Development, Tissue Development	cardiogenesis	4.98E-03		-1.154		ADAM19,ANKRD1,CAV1,CCL5,ECE1,EPHA3,FGF16,FHOD3,GDF11,GNA11,HOPX,HSPB8,LUZP1,MMP9,MYC,MYO18B,NEB,PTPRJ,RDH10,SMAD9,TBX20,TGFB2,TGFBR3,THBS1,TRIM63,ZFPM1	26
Cellular Function and Maintenance	function of leukocytes	1.37E-03		-1.154		ANPEP,ARHGDIB,ARHGEF6,CACNB3,CAV1,CCL5,CTSZ,DOK1,EGR1,ERAP1,GPR68,HLA-DQB1,IL12RB2,IL15RA,IL18,IL23A,IL4,IL7,IRAK1,MMP9,MYC,NPY1R,P2RX4,PTPRJ,SAMSN1,SGMS2,STAT6,TGFB2,TLR7,TNFAIP8L2,UCP2	31
Cardiovascular System Development and Function, Organismal Development	angiogenesis	6.63E-05		-1.149		AGER,AKR1B1,ANGPTL2,ANPEP,APP,ARHGAP24,ARHGEF4,CAV1,CCL5,CDH2,COL1A1,CRYAB,CYGB,ECE1,EDNRB,EGR1,ENPP2,ERAP1,EYA1,FOSL1,GBP1,GBX2,GPR4,HLA-DQB1,HTRA1,IL18,IL20,IL4,ITGB8,LEF1,LUZP1,MMP9,MYC,MYO18B,NDNF,NOX1,NTRK2,PLA2G7,PPARA,PTPRJ,RSPO3,SERPINC1,TAOK2,TBX20,TGFB2,TGFBR3,THBS1,TIMP2,TM4SF1,TNFSF11,TSPAN12,VAV3,VIM	53
Cell Death and Survival	cell death of immune cells	2.14E-03		-1.134		AGER,ALK,ANPEP,APP,CACNB3,CAV1,CCDC86,CCL5,COL1A1,DFFB,EGR1,EIF2AK2,EYA2,FAIM,FOSL1,IKZF2,IL15RA,IL17RB,IL18,IL4,IL7,IRAK1,ISG15,LDLR,LEF1,MX1,MYC,PPARA,RNASEL,STAT6,TGFB2,THBS1,TLR7,TNFAIP8L2,TNFSF11,VAV3	36
Inflammatory Response	cell-mediated response	5.58E-04		-1.113		ALK,APP,CCL5,HLA-DQB1,HPGDS,IL12RB2,IL15RA,IL18,IL23A,IL4,IL7,IRAK1,PGAP3,STAT6,TLR7	15
Cell-To-Cell Signaling and Interaction, Hematological System Development and Function	response of lymphocytes	4.60E-03		-1.091		AGER,HLA-DQB1,HPGDS,IL12RB2,IL18,IL23A,IL4,IL7,PGAP3,TLR7,TNFSF11,UCP2,VTCN1	13
Skeletal and Muscular Disorders, Tissue Morphology	loss of bone	3.25E-03		-1.091		ESR2,IL20,IL7,TNFSF11	4
Lipid Metabolism, Molecular Transport, Small Molecule Biochemistry	flux of lipid	6.83E-04		-1.086		ABCA5,ABCC3,ABCG8,AGER,APP,CAV1,IRAK1,LDLR,PKLR,PPARA,SLCO2A1	11
Cell Morphology	cell spreading	2.62E-04		-1.077		ARHGAP24,CCL5,CRYAB,DOK1,EDNRB,GNA11,IL4,IRAK1,ITGB6,MAP2,MAPT,MMP9,NSF,PAK3,PARVA,SAMSN1,THBS1,TNFSF11,VAV3,VIM	20
Cell-To-Cell Signaling and Interaction, Cell-mediated Immune Response, Hematological System Development and Function, Inflammatory Response	Th2 immune response of T lymphocytes	5.59E-04		-1.067		HPGDS,IL4,IL7,PGAP3	4
Hematological System Development and Function, Immune Cell Trafficking, Inflammatory Response, Tissue Development	accumulation of myeloid cells	1.33E-04		-1.049		AGER,CCL5,CRYAB,EGR1,FOSL1,IL18,IL4,LDLR,MAPK13,MMP9,STAT6,THBS1,TIMP2,TLR7,TNFAIP8L2	15
Neurological Disease	seizures	3.77E-03		-1.046	bias	ANKRD6,APP,BAG3,CA3,CACNA1G,CACNA2D2,CHGB,CHRNA5,DNAJB1,EGR1,FOSB,GABRG1,GNA11,HSPA1L,LDLR,MAPT,MMP9,MYC,NCDN,NTRK2,SERTAD1,SLC25A25,SLC6A11	23
Cellular Movement, Hematological System Development and Function, Immune Cell Trafficking	cellular infiltration by leukocytes	2.52E-03		-1.032		AGER,APP,C2,CAV1,CCL5,CRYAB,ESR2,IL11RA,IL15RA,IL17RB,IL18,IL4,LDLR,MMP9,PLA2G7,RSPO3,SERPINC1,STAT6,THBS1,TNFAIP8L2,UCP2,VAV3,VTCN1	23
Cellular Development, Hematopoiesis	maturation of leukocytes	1.98E-03		-1.019	bias	AGER,APP,CCL5,EGR1,IL15RA,IL18,IL23A,IL4,IL7,LEF1,MYC,NPY1R,STAT6,THBS1,TLR7,TNFSF11	16
Embryonic Development, Tissue Morphology	size of atrioventricular canal cushion	7.16E-04		-1.000		ADAM19,ECE1,EPHA3,TGFB2	4
Cardiovascular System Development and Function, Cell Morphology, Cellular Development, Organismal Development, Tissue Development	tubulation of endothelial cells	4.06E-03		-1.000	bias	APP,CAV1,COL1A1,CRYAB,EDNRB,GBP1,PPARA,TNFSF11,VIM	9
Carbohydrate Metabolism, Small Molecule Biochemistry	utilization of D-glucose	1.48E-03		-1.000	bias	APP,FBP2,MYC,PPARA,PPP1R3C	5
Cell Death and Survival	cell death of blood cells	2.91E-03		-0.995		AGER,ALK,ANPEP,APP,CACNB3,CAV1,CCDC86,CCL5,COL1A1,DFFB,EDNRB,EGR1,EIF2AK2,EYA2,FAIM,FOSL1,IKZF2,IL15RA,IL17RB,IL18,IL4,IL7,IRAK1,ISG15,LDLR,LEF1,MX1,MYC,PPARA,RNASEL,STAT6,TGFB2,THBS1,TLR7,TNFAIP8L2,TNFSF11,VAV3	37
Hematological System Development and Function, Tissue Morphology	quantity of leukocytes	2.74E-03		-0.991		ABCG2,ADGRF5,AGER,ANPEP,APP,ARHGDIB,ARHGEF6,BAG3,CCL5,DFFB,DOK1,EGR1,ESR2,FOSB,GNA12,GPR68,HLA-DQB1,IL12RB2,IL15RA,IL17RB,IL18,IL23A,IL4,IL7,IRAK1,ISG15,ITGB6,ITGB8,LDLR,MAPT,MMP9,MYC,NEIL3,NIPAL3,NPY1R,PRKCH,PTPRJ,SAMSN1,STAT6,THBS1,TIMP2,TNFAIP8L2,TNFSF11,TSTA3,USP2,VAV3,VTCN1	47
Lipid Metabolism, Small Molecule Biochemistry	conversion of lipid	1.06E-03		-0.969	bias	AKR1C3,APP,CYGB,CYP3A4,ENPP2,HSD3B2,IRAK1,LDLR,MAPT,PPARA,RDH10,SGMS2	12
Cellular Development, Hematological System Development and Function, Hematopoiesis, Tissue Development	differentiation of PBMCs	3.25E-03		-0.961	bias	APP,IL23A,IL4,TNFSF11	4
Amino Acid Metabolism, Molecular Transport, Small Molecule Biochemistry	transport of amino acids	3.46E-03		-0.951	bias	ABCC3,ABCG2,APP,ATXN7,MYC,NTRK2,SLC1A4,SLC36A4,SLC6A11,SLC7A8	10
Tissue Development	development of epithelial tissue	5.17E-03		-0.948		AGER,ANPEP,APP,ARHGAP24,CAV1,CDH2,COL1A1,DAG1,ECE1,EDNRB,EGR1,ERAP1,GBP1,GBX2,GDF11,IL18,IL20,IL4,ITGB8,MMP9,MYC,PPARA,PTPRJ,SERPINC1,TGFB2,THBS1,TIMP2,TNFSF11	28
Cell-To-Cell Signaling and Interaction	aggregation of cells	1.07E-03		-0.946	bias	AGER,AKR1B1,APP,C4BPA,CCL5,CDH2,DAPK3,FGG,GNA12,IL4,IL7,MMP9,SERPINC1,THBS1,TIMP2,TLR7,TNFSF11,UNC13D,VAV3,ZFPM1,ZP3	21
Hematological System Development and Function, Immune Cell Trafficking, Inflammatory Response, Tissue Development	accumulation of phagocytes	1.87E-03		-0.942		CCL5,EGR1,FOSL1,IL18,LDLR,MAPK13,MMP9,THBS1,TIMP2,TLR7,TNFAIP8L2	11
Cellular Movement, Hematological System Development and Function, Immune Cell Trafficking, Inflammatory Response	transmigration of monocytes	3.46E-03		-0.900	bias	APP,COL1A1,LDLR,MMP9,TIMP2	5
Cardiovascular System Development and Function, Organ Development, Organ Morphology, Skeletal and Muscular System Development and Function	contractility of ventricular myocardium	2.04E-03		-0.896	bias	CAV1,DES,HSPB8,IL18,MMP9,VAV3	6
Cell Death and Survival	necrosis of epithelial tissue	9.38E-04		-0.884		ABCG2,AGER,APP,ATP13A2,CA3,CAV1,CDH2,CNNM4,CRYAB,EGR1,EIF2AK2,ELOVL4,EMP3,ESR2,FAIM,HSPB8,IL18,IL4,LDLR,MAPK13,MAPT,MIA,MMP9,MYC,NTRK2,PPARA,SERPINC1,SIAH1,STAT6,THBS1,TNFAIP8L2,TNFSF11,UCP2,USP2	34
Dermatological Diseases and Conditions	skin lesion	8.12E-11		-0.840		AADACL3,ABCC3,ABCG8,ACTR3B,ADAM19,ADAM32,ADAMTS5,ADCY8,ADGRF5,AFAP1L1,AHSG,AIM1L,AKR1B1,AKR1C3,AKR1D1,ALK,ANGPTL2,ANPEP,APOBR,APP,ARHGEF4,ARL4D,ARSJ,ATP6V1C2,ATP8A1,ATXN7,BASP1,BCAM,C2,C2CD2,C4orf17,C8A,CA3,CACNA1G,CACNA2D2,CADM4,CAV1,CCDC141,CDH2,CDH9,CDR2,CEP131,CFI,CHGB,CHRNA3,CLDN1,CLMN,CMYA5,CNNM4,COG4,COL1A1,COPZ2,CRYAB,CSN3,CTDP1,CTNND2,CXorf56,CYP3A4,DAG1,DDX28,DENND2A,DGAT2L6,DMRT2,DNAJB…	228
Lipid Metabolism, Molecular Transport, Small Molecule Biochemistry	concentration of fatty acid	3.87E-05		-0.836		AHSG,AKR1B1,APP,CAV1,CIDEB,ELOVL4,GNA11,HPGDS,IL12RB2,IL18,IL4,LDLR,MMP9,MYC,NPY1R,PPARA,PPP1R3C,SLC6A11,SLCO2A1,STAT6,TK2,UCP2	22
Embryonic Development, Organ Development, Organismal Development, Tissue Development, Visual System Development and Function	formation of eye	1.68E-03		-0.832	bias	COL1A1,CRYAB,CRYBA1,EFEMP1,EGR1,ELOVL4,GDF11,GNAT2,GUCA1A,IL4,LDLR,LEF1,LRAT,MAPT,NTRK2,PDE6C,PVRL1,PYGO1,RDH10,RDH12,SORT1,STAT6,TGFB2,THBS1,TIMP2,TTC26	26
Cell-To-Cell Signaling and Interaction, Cellular Assembly and Organization, Cellular Function and Maintenance	formation of focal adhesions	3.69E-04		-0.822	bias	CAV1,DAPK3,ENPP2,EPHA3,GNA11,GNA12,NSF,PTPRJ,SERPINC1,TAOK2,THBS1,TRIM63,VIM	13
Lipid Metabolism, Molecular Transport, Small Molecule Biochemistry	transport of lipid	2.21E-03		-0.821	bias	ABCA5,ABCC3,ABCG2,ABCG8,AGER,APP,ATP8A1,CAV1,CYP3A4,IRAK1,LDLR,LRAT,NTRK2,PPARA,SLC6A11,SLCO2A1	16
Cancer, Organismal Injury and Abnormalities, Reproductive System Disease	genital tumor	1.77E-03		-0.813		ABCA5,ABCG2,ACSBG2,ACTG2,ADAM19,ADAMTS5,ADGRF5,AGER,AGK,AKR1B1,AKR1C3,ALK,ANKRD1,APOBR,APP,ARHGDIB,ARHGEF6,ARL4D,ASCL2,BAMBI,C10orf90,C4BPA,C8A,CACNA1G,CACNB3,CAV1,CCDC110,CCDC141,CCDC171,CCL5,CD68,CDH2,CEP131,CERS3,CFI,CHRNA5,CLMN,CMYA5,CTNND2,CXorf57,CYP3A4,DAPK3,DDX25,DENND2A,DES,DNAJC15,DOK1,EDNRB,EGR1,EIF2AK2,EMP3,ENGASE,ENPP2,EPHA3,EPHX4,ERAP1,ESR2,ETNPPL,EYA1,EYA2,FGF16,FGG,FHOD3,FKBP9,FLR…	176
Cancer, Gastrointestinal Disease, Hepatic System Disease, Organismal Injury and Abnormalities	hepatocellular carcinoma	6.57E-06		-0.795		ABCA5,ABCC3,ABCG8,ACTG2,ACTR3B,ADAM19,ADAMTS5,ADCY8,AFAP1L1,AGAP3,AGFG2,AGK,AKR1D1,ANPEP,ARHGAP24,ARHGEF4,ARL4D,ARSJ,ASPH,ATP13A2,ATP6V1C2,ATP8A1,C3orf70,C8A,C9orf131,CACNA1G,CACNA2D2,CCDC13,CCNB1IP1,CDH9,CDK14,CLMN,COL1A1,CTDP1,CTNND2,CYGB,DAG1,DAPK3,DENND2A,DES,DGAT2L6,DNAJC15,DOK1,DRC1,ECEL1,EDNRB,EFEMP1,EIF2AK2,EML6,ENAM,ENGASE,ENPP2,EPHA3,ERAP1,ESR2,EYA1,EYA2,FAIM,FAM107B,FBP2,FHOD3,FLRT2,FR…	197
Protein Synthesis	metabolism of protein	3.50E-03		-0.775		ADAM19,ADAMTS5,AGAP3,ANPEP,APP,ASPH,ATP13A2,BAG3,C10orf90,C4BPA,CAV1,CPA5,CRYAB,CSN3,CTSZ,DAG1,DAPK3,DDX25,ECE1,ECEL1,EIF2AK2,ERAP1,FOSL1,HERPUD1,HSPB8,HTRA1,IL18,IL4,LDLR,LRRC46,MAPT,MMP9,MYC,NLRP5,NSF,PCYOX1,Pga5,POU1F1,PPARA,RHBDL2,RNASEL,SIAH1,STAT6,STXBP4,THBS1,TIMP2,TRIM63,TSPAN1,USP2	49
Cancer, Organismal Injury and Abnormalities	advanced malignant tumor	1.40E-04		-0.769		ABCC3,ADGRF5,AFAP1L1,AGER,AHSG,AKR1C3,ALK,ANGPTL2,ANPEP,CAV1,CDH2,CYP3A4,EDNRB,EFEMP1,ENPP2,ESR2,FGG,FLRT2,GNA12,HTRA1,IKZF2,IL15RA,IL18,IL23A,IL4,MEST,MIA,MMP9,MX1,MYC,NEK11,NTRK2,PDCD2L,PLOD2,SERPINC1,SORT1,STAT6,STMN2,TAOK2,TGFB2,TGFBR3,THBS1,TLR7,TM4SF1,TNFAIP8L2,TNFSF11,VAV3,VIM,VTCN1	49
Cancer, Organismal Injury and Abnormalities	metastasis	3.36E-05		-0.769		ABCC3,ADGRF5,AFAP1L1,AGER,AHSG,AKR1C3,ALK,ANGPTL2,ANPEP,CAV1,CDH2,CYP3A4,EDNRB,EFEMP1,ENPP2,ESR2,FGG,FLRT2,GNA12,HTRA1,IKZF2,IL15RA,IL18,IL23A,IL4,MEST,MIA,MMP9,MX1,MYC,NEK11,NTRK2,PLOD2,SERPINC1,STAT6,STMN2,TAOK2,TGFB2,TGFBR3,THBS1,TLR7,TM4SF1,TNFAIP8L2,TNFSF11,VAV3,VIM,VTCN1	47
Cellular Movement, Hematological System Development and Function, Immune Cell Trafficking	cellular infiltration by lymphocytes	3.49E-03		-0.760		APP,ESR2,IL15RA,IL17RB,IL18,IL4,LDLR,TNFAIP8L2,UCP2,VAV3,VTCN1	11
Cell-To-Cell Signaling and Interaction	activation of bone cells	3.92E-03		-0.750		IL18,IL4,IL7,SMURF1,STAT6,TGFB2,TNFSF11	7
Tissue Development	accumulation of cells	1.43E-03		-0.734		AGER,CCL5,CRYAB,EGR1,ENPP2,FOSL1,IL18,IL23A,IL4,IL7,LDLR,MAPK13,MMP9,MYC,SERPINC1,STAT6,TBX19,THBS1,TIMP2,TLR7,TNFAIP8L2,TNFSF11	22
Cell-To-Cell Signaling and Interaction, Cellular Compromise, Tumor Morphology	adhesion of tumor cells	2.04E-03		-0.721	bias	AHSG,AKR1B1,CDH2,IL18,THBS1,TSTA3	6
Cellular Movement, Hematological System Development and Function, Immune Cell Trafficking	transmigration of mononuclear leukocytes	2.94E-03		-0.721	bias	APP,CCL5,COL1A1,ENPP2,LDLR,MMP9,TIMP2	7
Cancer, Organismal Injury and Abnormalities	neoplasia of epithelial tissue	6.50E-09		-0.711		AADACL3,ABCA5,ABCC3,ABCG2,ABCG8,ACSBG2,ACTG2,ACTR3B,ADAM19,ADAM32,ADAMTS5,ADCY8,ADGRF5,ADGRL1,AFAP1L1,AGAP3,AGER,AGFG2,AGK,AHSG,AIM1L,AK9,AKR1B1,AKR1C3,AKR1D1,ALDOC,ALK,ANGPTL2,ANKRD1,ANKRD6,ANPEP,APOBR,APP,ARHGAP24,ARHGDIB,ARHGEF4,ARHGEF6,ARL4D,ARSJ,ASPH,ATP13A2,ATP6V1C2,ATP8A1,ATXN7,BAMBI,BASP1,BCAM,BCL7A,BEND6,C10orf90,C3orf70,C4BPA,C8A,C9orf131,CA3,CACNA1G,CACNA2D2,CACNB3,CAV1,CCDC110,CCDC13,…	385
Cellular Assembly and Organization, Cellular Compromise	formation of cellular inclusion bodies	1.35E-04		-0.700		APP,ATP13A2,ATXN7,CRYAB,DNAJA4,DNAJB1,MAPT,NEFH,SIAH1,SIAH2	10
Hematological System Development and Function, Tissue Development	accumulation of blood cells	3.06E-04		-0.684		AGER,CCL5,CRYAB,EGR1,ENPP2,FOSL1,IL18,IL23A,IL4,IL7,LDLR,MAPK13,MMP9,MYC,SERPINC1,STAT6,THBS1,TIMP2,TLR7,TNFAIP8L2	20
Hematological System Development and Function, Immune Cell Trafficking, Inflammatory Response, Tissue Development	accumulation of leukocytes	4.41E-04		-0.684		AGER,CCL5,CRYAB,EGR1,ENPP2,FOSL1,IL18,IL23A,IL4,IL7,LDLR,MAPK13,MMP9,SERPINC1,STAT6,THBS1,TIMP2,TLR7,TNFAIP8L2	19
Cellular Compromise, Lipid Metabolism, Small Molecule Biochemistry	peroxidation of lipid	4.52E-03		-0.673		APP,CYGB,IRAK1,LDLR,MAPT,PPARA	6
Cancer, Organismal Injury and Abnormalities, Reproductive System Disease	tumorigenesis of genital organ	4.31E-03		-0.666		ABCA5,ABCG2,ACSBG2,ACTG2,ADAM19,ADAMTS5,ADGRF5,AGER,AGK,AKR1B1,AKR1C3,ALK,ANKRD1,APOBR,APP,ARHGDIB,ARHGEF6,ASCL2,BAMBI,C10orf90,C4BPA,C8A,CACNA1G,CACNB3,CAV1,CCDC110,CCDC141,CCDC171,CCL5,CD68,CDH2,CEP131,CERS3,CFI,CHRNA5,CLMN,CMYA5,CTNND2,CXorf57,CYP3A4,DAPK3,DDX25,DENND2A,DES,DNAJC15,EDNRB,EGR1,EIF2AK2,EMP3,ENGASE,ENPP2,EPHA3,EPHX4,ERAP1,ESR2,ETNPPL,EYA1,EYA2,FGF16,FGG,FHOD3,FKBP9,FLRT2,GALNT8,G…	168
Cell-To-Cell Signaling and Interaction, Nervous System Development and Function	neurotransmission	2.83E-04		-0.661		ALK,APP,CACNA1G,CACNB3,CDH2,CHRNA3,CHRNA5,CHRNB1,CYTH1,ESR2,FOSB,GABRG1,GLRB,GNA11,MAPT,NBEA,NEFH,NMUR2,NPY1R,NSF,NTRK2,P2RX4,PAK3,PCDHB5,SHC3,STAC3,SYT5	27
Cardiovascular Disease	occlusion of artery	3.12E-04		-0.654		ABCG8,AGER,AHSG,APP,CACNB3,CAV1,EGR1,ESR2,FAM107B,FGG,FOSB,GABRG1,GSS,GSTO1,IL18,IL20,IL4,LDLR,MAPT,MMP9,PARVA,PLA2G7,PPARA,PRKCH,SERPINC1,SORT1,TGFB2,THBS1,TIMP2,VAV3	30
Cancer, Organismal Injury and Abnormalities	epithelial cancer	2.05E-08		-0.652		AADACL3,ABCA5,ABCC3,ABCG2,ABCG8,ACSBG2,ACTG2,ACTR3B,ADAM19,ADAM32,ADAMTS5,ADCY8,ADGRF5,ADGRL1,AFAP1L1,AGAP3,AGFG2,AGK,AHSG,AIM1L,AK9,AKR1B1,AKR1C3,AKR1D1,ALDOC,ALK,ANGPTL2,ANKRD1,ANKRD6,ANPEP,APOBR,APP,ARHGAP24,ARHGEF4,ARHGEF6,ARL4D,ARSJ,ASPH,ATP13A2,ATP6V1C2,ATP8A1,ATXN7,BASP1,BCAM,BCL7A,BEND6,C10orf90,C3orf70,C4BPA,C8A,C9orf131,CA3,CACNA1G,CACNA2D2,CACNB3,CAV1,CCDC110,CCDC13,CCDC141,CCDC171,CCD…	380
Cellular Development, Cellular Growth and Proliferation, Hematological System Development and Function	proliferation of gamma-delta T lymphocytes	3.40E-04		-0.636		DOK1,IL18,IL23A,IL4,IL7	5
Cancer, Organismal Injury and Abnormalities	cancer	6.92E-13		-0.630		AADACL3,ABCA5,ABCC3,ABCG2,ABCG8,ACSBG2,ACTG2,ACTR3B,ADAM19,ADAM32,ADAMTS5,ADCY8,ADGRF5,ADGRL1,AFAP1L1,AGAP3,AGER,AGFG2,AGK,AHSG,AIM1L,AK9,AKR1B1,AKR1C3,AKR1D1,ALDH1L2,ALDOC,ALK,ANGPTL2,ANKRD1,ANKRD6,ANPEP,APOBR,APP,ARHGAP24,ARHGDIB,ARHGEF4,ARHGEF6,ARL4D,ARSJ,ASCL2,ASPH,ATP13A2,ATP6V1C2,ATP6V1E2,ATP8A1,ATXN7,BAG3,BAMBI,BASP1,BCAM,BCL2L13,BCL7A,BEND6,C10orf90,C2,C2CD2,C3orf70,C4BPA,C4orf17,C4orf47,…	463
Cardiovascular Disease	occlusion of blood vessel	1.82E-04		-0.611		ABCG8,AGER,AHSG,APP,CACNB3,CAV1,EGR1,EPHA3,ESR2,FAM107B,FGG,FOSB,GABRG1,GSS,GSTO1,IL18,IL20,IL4,LDLR,MAPT,MMP9,PARVA,PLA2G7,PPARA,PRKCH,SERPINC1,SORT1,TGFB2,THBS1,TIMP2,VAV3	31
Cardiovascular Disease	vaso-occlusion	1.67E-04		-0.611		ABCG8,AGER,AHSG,APP,CACNB3,CAV1,EGR1,EPHA3,ESR2,FAM107B,FGG,FOSB,GABRG1,GSS,GSTO1,IL18,IL20,IL4,LDLR,MAPT,MMP9,PARVA,PLA2G7,PPARA,PRKCH,SERPINC1,SORT1,TGFB2,THBS1,TIMP2,VAV3	31
Hematological System Development and Function, Tissue Morphology	quantity of T lymphocytes	2.49E-03		-0.585		ABCG2,ANPEP,APP,ARHGDIB,ARHGEF6,CCL5,DFFB,DOK1,ESR2,FOSB,HLA-DQB1,IL12RB2,IL15RA,IL17RB,IL18,IL23A,IL4,IL7,IRAK1,ITGB8,LDLR,MMP9,MYC,NPY1R,PRKCH,STAT6,THBS1,TNFAIP8L2,VAV3,VTCN1	30
Cancer, Dermatological Diseases and Conditions, Organismal Injury and Abnormalities	skin tumor	9.43E-11		-0.585		AADACL3,ABCC3,ABCG8,ACTR3B,ADAM19,ADAM32,ADAMTS5,ADCY8,ADGRF5,AFAP1L1,AHSG,AIM1L,AKR1B1,AKR1C3,AKR1D1,ALK,ANGPTL2,ANPEP,APOBR,APP,ARHGEF4,ARL4D,ARSJ,ATP6V1C2,ATP8A1,ATXN7,BASP1,BCAM,C2,C2CD2,C4orf17,C8A,CA3,CACNA1G,CACNA2D2,CADM4,CAV1,CCDC141,CDH2,CDH9,CDR2,CEP131,CFI,CHGB,CHRNA3,CLDN1,CLMN,CMYA5,CNNM4,COG4,COL1A1,COPZ2,CRYAB,CSN3,CTDP1,CTNND2,CXorf56,CYP3A4,DAG1,DDX28,DENND2A,DGAT2L6,DMRT2,DNAJB…	226
Cancer, Organismal Injury and Abnormalities	abdominal neoplasm	2.36E-07		-0.559		AADACL3,ABCA5,ABCC3,ABCG2,ABCG8,ACSBG2,ACTG2,ACTR3B,ADAM19,ADAM32,ADAMTS5,ADCY8,ADGRF5,AFAP1L1,AGAP3,AGER,AGFG2,AGK,AHSG,AIM1L,AK9,AKR1B1,AKR1C3,AKR1D1,ALK,ANGPTL2,ANKRD1,ANKRD6,ANPEP,APOBR,APP,ARHGAP24,ARHGDIB,ARHGEF4,ARHGEF6,ARL4D,ARSJ,ASCL2,ASPH,ATP13A2,ATP6V1C2,ATP8A1,ATXN7,BAMBI,BASP1,BCAM,BCL7A,BEND6,C10orf90,C3orf70,C4BPA,C8A,C9orf131,CACNA1G,CACNA2D2,CACNB3,CAV1,CCDC110,CCDC13,CCDC141,CCD…	376
Cancer, Organismal Injury and Abnormalities	tumorigenesis of tissue	2.20E-09		-0.539		AADACL3,ABCA5,ABCC3,ABCG2,ABCG8,ACSBG2,ACTG2,ACTR3B,ADAM19,ADAM32,ADAMTS5,ADCY8,ADGRF5,ADGRL1,AFAP1L1,AGAP3,AGER,AGFG2,AGK,AHSG,AIM1L,AK9,AKR1B1,AKR1C3,AKR1D1,ALDOC,ALK,ANGPTL2,ANKRD1,ANKRD6,ANPEP,APOBR,APP,ARHGAP24,ARHGDIB,ARHGEF4,ARHGEF6,ARL4D,ARSJ,ASPH,ATP13A2,ATP6V1C2,ATP8A1,ATXN7,BAMBI,BASP1,BCAM,BCL2L13,BCL7A,BEND6,C10orf90,C3orf70,C4BPA,C4orf17,C8A,C9orf131,CA3,CACNA1G,CACNA2D2,CACNB3,CAV1…	392
Neurological Disease	neurological signs	1.18E-05		-0.518		ADCY8,APP,BASP1,BCL7A,CACNB3,CAV1,CCL5,CD68,CDH2,CHGB,CHRNA3,CHRNA5,CHRNB1,CRYAB,CYTH1,DNAJB1,EGR1,ETNPPL,FGG,FLRT2,FOSB,GABRG1,GBP1,GLRB,GNAT2,HERPUD1,LDLR,MAP2,MAPT,NBEA,NGRN,NTRK2,OPN1SW,PDE6C,PLOD2,PPARA,RDH12,SETDB1,SLC1A4,SORT1,TNFAIP8L2,USP2,XK	43
Cell Death and Survival	cellular degradation	3.79E-03		-0.518	bias	APP,ATXN7,CACNA2D2,CAV1,CRYAB,DNASE1L3,EDNRB,ESR2,IL7,MAPT,MYO7A,NEFH,NTRK2,REEP1,SLC26A5,TGFB2	16
Carbohydrate Metabolism, Molecular Transport, Small Molecule Biochemistry	uptake of D-glucose	5.24E-03		-0.514		AHSG,APP,CAV1,CCL5,EGR1,IL4,IL7,MLXIP,MYC,NPY1R,NUCB2,PID1,PPARA,PPP1R3C	14
Cardiovascular Disease, Organismal Injury and Abnormalities, Tissue Morphology	area of atherosclerotic lesion	1.69E-03		-0.477		ABCG8,EGR1,IL4,LDLR,PPARA	5
Cellular Movement, Hematological System Development and Function, Immune Cell Trafficking	cellular infiltration by mononuclear leukocytes	1.82E-03		-0.468		APP,ESR2,IL11RA,IL15RA,IL17RB,IL18,IL4,LDLR,MMP9,TNFAIP8L2,UCP2,VAV3,VTCN1	13
Cell Morphology	conversion of cells	3.84E-03		-0.447	bias	IL12RB2,ITGB8,MYC,NOX1,SETDB1,THBS1	6
Cell-To-Cell Signaling and Interaction, Hematological System Development and Function, Inflammatory Response	aggregation of blood platelets	3.39E-03		-0.425		AGER,AKR1B1,APP,CCL5,FGG,IL4,SERPINC1,THBS1,TIMP2,TLR7,UNC13D,VAV3,ZFPM1	13
Cell-To-Cell Signaling and Interaction, Cellular Compromise, Tumor Morphology	adhesion of cancer cells	3.84E-03		-0.421	bias	AKR1B1,CDH2,IL18,THBS1,TSTA3	5
Organismal Injury and Abnormalities, Tissue Morphology	area of lesion	1.80E-04		-0.404		ABCG8,APP,EGR1,IL11RA,IL4,LDLR,PPARA	7
Cardiovascular Disease	atherosclerosis	1.89E-03		-0.399		ABCG8,AGER,AHSG,APP,CACNB3,CAV1,EGR1,ESR2,FAM107B,FGG,FOSB,GABRG1,GSS,GSTO1,IL18,IL20,IL4,LDLR,MMP9,PARVA,PLA2G7,PPARA,PRKCH,SERPINC1,SORT1,THBS1,TIMP2	27
Cancer, Organismal Injury and Abnormalities	angiogenesis of tumor	1.37E-03		-0.389		ANGPTL2,BAG3,IL18,ITGB8,MMP9,MYC,SERPINC1,THBS1,TIMP2,VAV3	10
Cell Signaling	MAPKKK cascade	8.74E-04		-0.378	bias	CAV1,CCL5,CDH2,DAG1,DOK1,EIF2AK2,IL18,MAPK13,MYC,NOX1,NTRK2,PAK3,TAOK2,TIMP2,WWC1	15
Cancer, Organismal Injury and Abnormalities	metastasis of carcinoma	1.78E-04		-0.366		AHSG,ANGPTL2,NTRK2,STAT6,TNFAIP8L2,VIM	6
Embryonic Development, Organ Development, Organismal Development, Tissue Development	development of sensory organ	8.36E-04		-0.359	bias	COL1A1,CRYAB,CRYBA1,ECE1,EFEMP1,EGR1,ELOVL4,EYA1,GBX2,GDF11,GNAT2,GUCA1A,IL4,LDLR,LEF1,LRAT,MAP2,MAPT,MYC,MYO7A,NTRK2,PDE6C,PVRL1,PYGO1,RDH10,RDH12,SORT1,STAT6,TGFB2,THBS1,TIMP2,TM4SF1,TTC26	33
Cell Death and Survival	apoptosis of mononuclear leukocytes	7.69E-04		-0.353		APP,CAV1,CCDC86,CCL5,COL1A1,DFFB,EGR1,EIF2AK2,FAIM,FOSL1,IL15RA,IL18,IL4,IL7,MYC,PPARA,RNASEL,STAT6,TGFB2,THBS1,TLR7,TNFAIP8L2,VAV3	23
Cell-To-Cell Signaling and Interaction, Nervous System Development and Function	synaptic transmission	7.75E-04		-0.318		ALK,APP,CACNA1G,CACNB3,CDH2,CHRNA3,CHRNA5,CHRNB1,CYTH1,FOSB,GABRG1,GLRB,MAPT,NBEA,NMUR2,NPY1R,NSF,PAK3,PCDHB5,SHC3,STAC3,SYT5	22
Cancer, Cellular Movement, Organismal Injury and Abnormalities	invasion of endothelial cells	2.46E-03		-0.314		ANPEP,EDNRB,GBP1,MMP9,TIMP2	5
Cellular Development, Cellular Growth and Proliferation, Hematological System Development and Function	expansion of gamma-delta T lymphocytes	1.65E-04		-0.312		DOK1,IL18,IL23A,IL7	4
Lipid Metabolism, Molecular Transport, Small Molecule Biochemistry	concentration of lipid	1.95E-03		-0.310		ABCC3,ABCG2,ABCG8,ADCY8,ADGRF5,AHSG,AKR1B1,APP,BAG3,CAV1,CERS3,CIDEB,DDX25,EGR1,ELOVL4,ENPP2,ESR2,GBP5,GNA11,GUCY2C,HPGDS,IL12RB2,IL18,IL4,LDLR,LRAT,MMP9,MYC,NPY1R,NTRK2,NUCB2,PPARA,PPP1R3C,RDH12,SEC16B,SGMS2,SLC6A11,SLCO2A1,SORT1,STAT6,TK2,UCP2,VAV3	43
Hematological System Development and Function, Tissue Morphology	quantity of CD4+ T-lymphocytes	1.44E-03		-0.278		ANPEP,ARHGEF6,CCL5,ESR2,HLA-DQB1,IL15RA,IL4,IL7,NPY1R,PRKCH,THBS1,VTCN1	12
Inflammatory Response, Respiratory Disease	inflammation of lung	4.29E-03		-0.272		AGER,CAV1,CHRNA3,CHRNA5,CHRNB1,EDNRB,EGR1,IL11RA,IL15RA,IL17RB,IL4,ITGB6,LDLR,MMP9,PTPRJ,SCARA5,STAT6,THBS1,TNFAIP6,TNFAIP8L2,VAV3,XK	22
Inflammatory Response, Respiratory Disease	inflammation of respiratory system component	2.28E-03		-0.272		AGER,CAV1,CCL5,CHRNA3,CHRNA5,CHRNB1,EDNRB,EGR1,GLRB,IL11RA,IL15RA,IL17RB,IL4,ITGB6,LDLR,MMP9,PTPRJ,SCARA5,STAT6,THBS1,TNFAIP6,TNFAIP8L2,VAV3,XK	24
Neurological Disease, Organismal Injury and Abnormalities	astrocytosis	4.81E-03		-0.245	bias	APP,ATP13A2,CAV1,CDH2,ESR2,HPGDS,MAPT	7
Cancer, Organismal Injury and Abnormalities	hyperplasia of epithelial tissue	1.37E-03		-0.220		CAV1,ESR2,GPR4,IL18,IL23A,ITGB8,MMP9,MYC,THBS1,TNFSF11	10
Organismal Injury and Abnormalities, Tissue Morphology	quantity of lesion	1.90E-03		-0.211		APP,DES,EDNRB,HTRA1,IL15RA,IL23A,LDLR,LEF1,MMP9,MX1,MYC,PPARA,STAT6	13
Cancer, Gastrointestinal Disease, Organismal Injury and Abnormalities	digestive organ tumor	6.53E-07		-0.195		AADACL3,ABCA5,ABCC3,ABCG2,ABCG8,ACSBG2,ACTG2,ACTR3B,ADAM19,ADAM32,ADAMTS5,ADCY8,ADGRF5,ADGRL1,AFAP1L1,AGAP3,AGER,AGFG2,AGK,AHSG,AIM1L,AK9,AKR1B1,AKR1C3,AKR1D1,ALK,ANGPTL2,ANKRD6,ANPEP,APOBR,ARHGAP24,ARHGEF4,ARHGEF6,ARL4D,ARSJ,ASPH,ATP13A2,ATP6V1C2,ATP8A1,ATXN7,BCAM,BCL7A,BEND6,C10orf90,C3orf70,C4BPA,C8A,C9orf131,CACNA1G,CACNA2D2,CAV1,CCDC13,CCDC141,CCDC185,CCL5,CCNB1IP1,CDH2,CDH9,CDK14,CEP131,CER…	330
Inflammatory Disease	chronic inflammatory disorder	2.16E-03		-0.192		ADCY8,AGER,AHSG,AKR1D1,APP,ARHGDIB,ATP8A1,C2,CCL5,CD68,COL1A1,CYP3A4,DAG1,DDX25,FOSB,GABRG1,GLRB,GPC4,GUCY2C,HLA-DQB1,HPGDS,HSPA1L,HSPB8,IL18,IL20,IL23A,IL4,IL7,ITGB6,KLF12,MMP9,MTHFD2L,MTHFR,NTRK2,PPARA,PVRL1,SERPINC1,STAT6,TGFB2,THBS1,TK2,TLR7,TNFAIP6,TNFSF11,TPM2,TRIM10,VAV3,VIM,VTCN1,WWC1	50
Cell-To-Cell Signaling and Interaction, Hematological System Development and Function, Inflammatory Response	cell-mediated response of T lymphocytes	5.29E-03		-0.186		HPGDS,IL18,IL23A,IL4,IL7,PGAP3	6
Cardiovascular Disease, Organismal Injury and Abnormalities, Tissue Morphology	size of infarct	8.99E-06		-0.184		AGER,APP,CAV1,EGR1,ESR2,FGG,HPGDS,IL18,IL4,LDLR,MMP9,NEIL3,PPARA,SIAH2,TNFAIP8L2,TNFSF11,UCP2	17
Cardiovascular Disease	vascular lesion	9.99E-04		-0.170		ABCG8,APP,COL1A1,EGR1,FGG,IL18,IL4,LDLR,MMP9,MTHFR,MYC,PPARA,STAT6,TGFB2,THBS1,TIMP2	16
Cancer, Organismal Injury and Abnormalities	abdominal cancer	2.80E-07		-0.167		AADACL3,ABCA5,ABCC3,ABCG2,ABCG8,ACSBG2,ACTG2,ACTR3B,ADAM19,ADAM32,ADAMTS5,ADCY8,ADGRF5,AFAP1L1,AGAP3,AGER,AGFG2,AGK,AHSG,AIM1L,AK9,AKR1B1,AKR1C3,AKR1D1,ALK,ANGPTL2,ANKRD1,ANKRD6,ANPEP,APOBR,APP,ARHGAP24,ARHGDIB,ARHGEF4,ARHGEF6,ARL4D,ARSJ,ASCL2,ASPH,ATP13A2,ATP6V1C2,ATP8A1,ATXN7,BAMBI,BASP1,BCAM,BCL7A,BEND6,C10orf90,C3orf70,C4BPA,C8A,C9orf131,CACNA1G,CACNA2D2,CACNB3,CAV1,CCDC110,CCDC13,CCDC141,CCD…	372
Cancer, Organismal Injury and Abnormalities	invasion of epithelial tissue	2.16E-03		-0.160	bias	ANPEP,EDNRB,GBP1,GLRB,MMP9,MYC,TIMP2	7
Digestive System Development and Function, Gastrointestinal Disease, Hepatic System Development and Function, Hepatic System Disease, Inflammatory Disease, Inflammatory Response, Organ Development	inflammation of liver	5.37E-03		-0.154	bias	ABCG2,CCL5,CYP3A4,EGR1,FAIM,IL12RB2,IL18,IL23A,IL4,LDLR,MMP9,PPARA,PTPRJ,SCARA5,STAT6,TLR7,TNFAIP8L2	17
Free Radical Scavenging, Molecular Transport	quantity of reactive oxygen species	4.93E-04		-0.148		APP,CA3,CYGB,CYP3A4,DNAJB1,EXOG,IL18,IL4,LDLR,MYC,NOX1,PPARA,TNFSF11,UCP2	14
Cancer, Gastrointestinal Disease, Hepatic System Disease, Organismal Injury and Abnormalities	liver tumor	3.66E-06		-0.136		ABCA5,ABCC3,ABCG8,ACTG2,ACTR3B,ADAM19,ADAMTS5,ADCY8,AFAP1L1,AGAP3,AGFG2,AGK,AHSG,AKR1D1,ANPEP,ARHGAP24,ARHGEF4,ARL4D,ARSJ,ASPH,ATP13A2,ATP6V1C2,ATP8A1,C3orf70,C4BPA,C8A,C9orf131,CACNA1G,CACNA2D2,CCDC13,CCNB1IP1,CDH9,CDK14,CLMN,COL1A1,CTDP1,CTNND2,CYGB,DAG1,DAPK3,DENND2A,DES,DGAT2L6,DNAJC15,DOK1,DRC1,ECEL1,EDNRB,EFEMP1,EIF2AK2,EML6,ENAM,ENGASE,ENPP2,EPHA3,ERAP1,ESR2,EYA1,EYA2,FAIM,FAM107B,FBP2,FHO…	205
Cell Death and Survival	apoptosis of leukocytes	7.41E-04		-0.116		ANPEP,APP,CAV1,CCDC86,CCL5,COL1A1,DFFB,EGR1,EIF2AK2,FAIM,FOSL1,IL15RA,IL17RB,IL18,IL4,IL7,ISG15,LDLR,MYC,PPARA,RNASEL,STAT6,TGFB2,THBS1,TLR7,TNFAIP8L2,TNFSF11,VAV3	28
Cell Death and Survival	apoptosis of lymphocytes	1.12E-03		-0.116		CAV1,CCDC86,CCL5,COL1A1,DFFB,EGR1,EIF2AK2,FAIM,FOSL1,IL15RA,IL18,IL4,IL7,MYC,PPARA,RNASEL,STAT6,TGFB2,THBS1,TLR7,TNFAIP8L2,VAV3	22
Cell Death and Survival	apoptosis of lymphoblasts	1.42E-04		-0.063		CCL5,COL1A1,DFFB,EIF2AK2,MYC	5
Cellular Assembly and Organization, Cellular Function and Maintenance, Tissue Development	formation of microtubules	1.92E-04		-0.016		APP,CAV1,GNA12,MAP2,MAPT,NEFH,PRKCH,SLAIN2,STMN2	9
Cancer, Gastrointestinal Disease, Hepatic System Disease, Organismal Injury and Abnormalities	hepatobiliary system cancer	1.99E-06		-0.003		ABCA5,ABCC3,ABCG8,ACTG2,ACTR3B,ADAM19,ADAMTS5,ADCY8,AFAP1L1,AGAP3,AGFG2,AGK,AHSG,AKR1D1,ANPEP,ARHGAP24,ARHGEF4,ARL4D,ARSJ,ASPH,ATP13A2,ATP6V1C2,ATP8A1,C3orf70,C4BPA,C8A,C9orf131,CACNA1G,CACNA2D2,CCDC13,CCNB1IP1,CDH9,CDK14,CLMN,COL1A1,CTDP1,CTNND2,CYGB,DAG1,DAPK3,DENND2A,DES,DGAT2L6,DNAJC15,DOK1,DRC1,ECEL1,EDNRB,EFEMP1,EIF2AK2,EML6,ENAM,ENGASE,ENPP2,EPHA3,ERAP1,ESR2,EYA1,EYA2,FAIM,FAM107B,FBP2,FHO…	206
Cancer, Gastrointestinal Disease, Hepatic System Disease, Organismal Injury and Abnormalities	liver cancer	3.42E-06		-0.003		ABCA5,ABCC3,ABCG8,ACTG2,ACTR3B,ADAM19,ADAMTS5,ADCY8,AFAP1L1,AGAP3,AGFG2,AGK,AHSG,AKR1D1,ANPEP,ARHGAP24,ARHGEF4,ARL4D,ARSJ,ASPH,ATP13A2,ATP6V1C2,ATP8A1,C3orf70,C4BPA,C8A,C9orf131,CACNA1G,CACNA2D2,CCDC13,CCNB1IP1,CDH9,CDK14,CLMN,COL1A1,CTDP1,CTNND2,CYGB,DAG1,DAPK3,DENND2A,DES,DGAT2L6,DNAJC15,DOK1,DRC1,ECEL1,EDNRB,EFEMP1,EIF2AK2,EML6,ENAM,ENGASE,ENPP2,EPHA3,ERAP1,ESR2,EYA1,EYA2,FAIM,FAM107B,FBP2,FHO…	204
Cancer, Organismal Injury and Abnormalities, Reproductive System Disease	growth of mammary tumor	2.75E-03		0.000		AGER,CAV1,ESR2,IL20,MMP9,MYC,SIAH2,TIMP2,VAV3	9
Cardiovascular Disease	Infarction	1.31E-04		0.034		AGER,APP,CACNB3,CAV1,EGR1,ESR2,FGG,HPGDS,HTRA1,IL18,IL4,LDLR,MAPT,MMP9,MTHFR,NEIL3,PPARA,PRKCH,SERPINC1,SHC3,SIAH2,TNFAIP8L2,TNFSF11,UCP2	24
Tissue Morphology	degeneration of connective tissue	3.44E-03		0.105		APP,HTRA1,IL18,IL4,IL7,SETDB1,TNFAIP6,TNFSF11	8
Cancer, Organismal Injury and Abnormalities	malignant solid tumor	2.56E-13		0.128		AADACL3,ABCA5,ABCC3,ABCG2,ABCG8,ACSBG2,ACTG2,ACTR3B,ADAM19,ADAM32,ADAMTS5,ADCY8,ADGRF5,ADGRL1,AFAP1L1,AGAP3,AGER,AGFG2,AGK,AHSG,AIM1L,AK9,AKR1B1,AKR1C3,AKR1D1,ALDH1L2,ALDOC,ALK,ANGPTL2,ANKRD1,ANKRD6,ANPEP,APOBR,APP,ARHGAP24,ARHGDIB,ARHGEF4,ARHGEF6,ARL4D,ARSJ,ASCL2,ASPH,ATP13A2,ATP6V1C2,ATP6V1E2,ATP8A1,ATXN7,BAG3,BAMBI,BASP1,BCAM,BCL2L13,BCL7A,BEND6,C10orf90,C2,C2CD2,C3orf70,C4BPA,C4orf17,C4orf47,…	460
Gastrointestinal Disease, Hepatic System Disease	liver lesion	2.47E-06		0.148		ABCA5,ABCC3,ABCG8,ACTG2,ACTR3B,ADAM19,ADAMTS5,ADCY8,AFAP1L1,AGAP3,AGFG2,AGK,AHSG,AKR1D1,ANPEP,ARHGAP24,ARHGEF4,ARL4D,ARSJ,ASPH,ATP13A2,ATP6V1C2,ATP8A1,C3orf70,C4BPA,C8A,C9orf131,CACNA1G,CACNA2D2,CCDC13,CCNB1IP1,CDH9,CDK14,CLMN,COL1A1,CTDP1,CTNND2,CYGB,DAG1,DAPK3,DENND2A,DES,DGAT2L6,DNAJC15,DOK1,DRC1,ECEL1,EDNRB,EFEMP1,EIF2AK2,EML6,ENAM,ENGASE,ENPP2,EPHA3,ERAP1,ESR2,EYA1,EYA2,FAIM,FAM107B,FBP2,FHO…	206
Cardiovascular Disease, Developmental Disorder, Organismal Injury and Abnormalities	perimembranous ventricular septal defect	2.78E-03		0.152	bias	ADAM19,ECE1,GBX2,TGFB2	4
Cellular Compromise, Ophthalmic Disease, Organismal Injury and Abnormalities, Tissue Morphology	degeneration of photoreceptors	4.50E-03		0.174	bias	APP,ELOVL4,GUCA1A,HTRA1,LDLR,LRAT,OPN1SW	7
Cancer, Dermatological Diseases and Conditions, Organismal Injury and Abnormalities	papilloma	1.73E-03		0.218		ANGPTL2,COX6A2,EGR1,GSTO1,MAPK13,MYC,MYH1,MYLPF,PRKCH,THBS1	10
Connective Tissue Disorders, Organismal Injury and Abnormalities	damage of connective tissue	2.33E-03		0.255		APP,HTRA1,IL18,IL4,IL7,SETDB1,TNFAIP6,TNFSF11	8
Nucleic Acid Metabolism, Small Molecule Biochemistry	synthesis of purine nucleotide	3.71E-03		0.266	bias	AGER,APP,CAV1,GUCA1A,GUCY2C,MAPT,NUCB2,PID1,PKLR,POU1F1,TSTA3,UCP2	12
Connective Tissue Disorders, Inflammatory Disease, Skeletal and Muscular Disorders	Rheumatic Disease	1.74E-03		0.275		ABCG2,ADAMTS5,ADCY8,AGER,AHSG,AKR1D1,ARHGDIB,ATP8A1,C2,CACNA2D2,CCL5,CD68,COL1A1,CRYAB,DDX25,DNASE1L3,EDNRB,ENPP2,ERAP1,FGG,FOSB,GABRG1,GPC4,HLA-DQB1,HSPA1L,HSPB8,HTRA1,IL11RA,IL15RA,IL18,IL20,IL23A,IL4,IL7,ISG15,KLF12,MMP9,MTHFD2L,MTHFR,MX1,NTRK2,PVRL1,SERPINC1,SLC1A4,STAT6,TGFB2,THBS1,TK2,TLR7,TNFAIP6,TNFSF11,TPM2,TRIM10,VIM,VTCN1	55
Cancer, Hematological Disease, Immunological Disease, Organismal Injury and Abnormalities	leukemia	7.83E-04		0.277		ABCC3,ABCG2,AHSG,ALK,ANKRD6,ATP13A2,BCL2L13,C10orf90,C4BPA,C4orf17,CCDC141,CD68,CNTLN,COL1A1,CTNND2,CYP3A4,DES,DOK1,DRC1,DTX3,EIF2AK2,ENAM,EPHA3,ESR2,FGG,GPR1,HLA-DQB1,HOMEZ,HTR3E,IL4,IL7,IRAK1,LEF1,MACC1,MLLT3,MMP9,MTHFR,MYC,NBEA,NDNF,NEFH,NEK11,NLRP5,OR10A7,OR4K5,PARVA,PDE6C,PLEKHG6,PODN,SAMSN1,SERPINC1,SOX30,ST7,STAT6,STMN2,STRC,SYNE2,SYT5,TAOK2,TGFBR3,TLR7,TNFSF11,TPM2,TRIM63,TTC26,ZNF212	66
Inflammatory Response	TH1 immune response	2.92E-04		0.297		CCL5,HLA-DQB1,IL12RB2,IL18,IL23A,IL4,IRAK1,STAT6	8
Nervous System Development and Function	analgesia	1.31E-03		0.313	bias	ABCC3,ADCY8,BAMBI,CACNA1G,CCL5,ESR2,IL4,NOX1	8
Organismal Injury and Abnormalities	intracranial hemorrhage	5.07E-03		0.343	bias	APP,CACNA2D2,CACNB3,CHRNA3,CHRNA5,CHRNB1,GABRG1,ITGB8,NME5,SERPINC1	10
Connective Tissue Disorders, Inflammatory Disease, Skeletal and Muscular Disorders	arthritis	9.12E-04		0.372		ABCG2,ADAMTS5,ADCY8,AGER,AHSG,AKR1D1,ARHGDIB,ATP8A1,C2,CACNA2D2,CCL5,CD68,CRYAB,DDX25,ENPP2,ERAP1,FGG,FOSB,GABRG1,GPC4,HLA-DQB1,HSPA1L,HSPB8,HTRA1,IL11RA,IL15RA,IL18,IL20,IL23A,IL4,IL7,KLF12,MMP9,MTHFD2L,MTHFR,NTRK2,PVRL1,SERPINC1,SLC1A4,STAT6,TGFB2,THBS1,TK2,TLR7,TNFAIP6,TNFSF11,TPM2,TRIM10,VIM,VTCN1	50
Connective Tissue Disorders, Skeletal and Muscular Disorders	arthropathy	4.45E-04		0.372		ABCG2,ADAMTS5,ADCY8,AGER,AHSG,AKR1D1,ARHGDIB,ATP8A1,C2,CACNA2D2,CCL5,CD68,CRYAB,DDX25,ECEL1,ENPP2,ERAP1,FGG,FOSB,GABRG1,GPC4,HLA-DQB1,HSPA1L,HSPB8,HTRA1,IL11RA,IL15RA,IL18,IL20,IL23A,IL4,IL7,KLF12,MMP9,MTHFD2L,MTHFR,NTRK2,PVRL1,SERPINC1,SLC1A4,SLCO2A1,STAT6,TGFB2,THBS1,TK2,TLR7,TNFAIP6,TNFSF11,TPM2,TRIM10,VIM,VTCN1	52
Cardiovascular System Development and Function	heart rate	9.82E-05		0.372		ACTG2,APP,ASPH,CACNA1G,CACNA2D2,CRYAB,DES,EDNRB,ENPP2,EPHA3,GBP5,HOPX,MRVI1,NPY1R,NTRK2,P2RX4,Pzp,TGFB2,THBS1,TRIM63,VAV3	21
Organismal Functions	percentage body fat	1.76E-03		0.378		BRS3,DOK1,IL18,LDLR,LRRN3,MRAP2,NPY1R,PPARA	8
Protein Synthesis	quantity of TNF in blood	3.65E-03		0.378		CAV1,ENPP2,IL18,LDLR,NPY1R,STAT6,TNFAIP8L2	7
Skeletal and Muscular Disorders, Tissue Morphology	damage of bone	2.97E-03		0.420		ESR2,GABRG1,IL18,IL20,IL23A,IL4,IL7,MLLT3,SERPINC1,TNFSF11	10
Energy Production, Nucleic Acid Metabolism, Small Molecule Biochemistry	synthesis of ATP	2.50E-03		0.440	bias	AGER,APP,CAV1,MAPT,PID1,PKLR,POU1F1,UCP2	8
Cell-To-Cell Signaling and Interaction, Molecular Transport, Small Molecule Biochemistry	quantity of monoamines	3.01E-03		0.448		APP,CCL5,CHGB,ESR2,IL18,IL4,MAPT,MRAP2,NPY1R,STAT6,TGFB2,UCP2,VAV3	13
Ophthalmic Disease, Organismal Injury and Abnormalities	retinal degeneration	4.30E-03		0.480	bias	APP,ATXN7,CNNM4,EFEMP1,ELOVL4,GUCA1A,HTRA1,IL18,LDLR,LRAT,MYO7A,OPN1SW,PDE6A,PDE6C,RDH12,SLC24A1	16
Developmental Disorder	Hypertrophy	1.33E-03		0.495		ACTG2,AGER,ANKRD1,APP,CACNB3,CAV1,COL1A1,CRYAB,DAG1,DES,ECE1,ESR2,GNA11,GUCY2C,HOPX,HSPB8,IL18,IL4,IL7,MMP9,MRVI1,MYC,P2RX4,PGAP3,PPARA,SETDB1,TRIM63,VAV3	28
Nutritional Disease	obesity	3.93E-04		0.498		AHSG,BRS3,CA3,CACNA1G,CAV1,CCL5,CD68,COX6A2,ESR2,GABRG1,HTR3E,IL18,IL4,LDLR,MAPK13,MMP9,MRAP2,MYC,NMUR2,NPY1R,NTRK2,PID1,PPARA,SERPINC1,SGMS2,SLC25A25,SORT1,TIMP2,UCP2	29
Protein Synthesis	quantity of interleukin	4.84E-03		0.518		ARHGDIB,CAV1,ENPP2,HSPB8,IL12RB2,IL18,LDLR,MMP9,NPY1R,TNFAIP8L2	10
Inflammatory Response	inflammation of limb	7.01E-04		0.537		HPGDS,IL18,IL23A,NPY1R,PPARA	5
Organismal Injury and Abnormalities, Tissue Morphology	size of lesion	2.36E-05		0.561		ABCG8,AGER,APP,CAV1,CRYAB,EGR1,ESR2,FGG,HPGDS,IL11RA,IL18,IL4,LDLR,MMP9,NEIL3,NTRK2,PPARA,SIAH2,TNFAIP8L2,TNFSF11,UCP2	21
Connective Tissue Disorders, Organismal Injury and Abnormalities, Skeletal and Muscular Disorders, Tissue Morphology	damage of cartilage tissue	5.48E-03		0.568		HTRA1,IL18,IL4,IL7,SETDB1,TNFAIP6,TNFSF11	7
Skeletal and Muscular System Development and Function	muscle contraction	3.93E-04		0.647		ASPH,CAV1,CHRNA3,CHRNB1,CRYAB,DAPK3,DES,EDNRB,IL4,MRVI1,MYH1,MYLPF,NEB,NTRK2,P2RX4,STAC3,TBX20,TRIM63	18
Cardiovascular Disease, Organismal Injury and Abnormalities	valvulopathy	1.30E-03		0.655	bias	ADAM19,CD68,EPHA3,GABRG1,LDLR,MMP9,SERPINC1,TGFB2,TIMP2	9
Cell Death and Survival	cell viability of neuroblastoma cell lines	1.06E-04		0.670	bias	AGER,APP,BAG3,HSPB8,MAPT,NPY1R,NTRK2,SHC3	8
Molecular Transport, Small Molecule Biochemistry	release of catecholamine	1.14E-03		0.726		APP,CHGB,CHRNA5,MMP9,NPY1R,NSF,NTRK2,SIAH1,TIMP2	9
Organismal Injury and Abnormalities	Organ Degeneration	1.33E-04		0.738	bias	ABCA5,APP,ATXN7,CACNA2D2,CAV1,CNNM4,DES,EDNRB,EFEMP1,ELOVL4,EYA1,GUCA1A,HTRA1,IL18,KLHL10,LDLR,LRAT,MAPT,MMP9,MYO7A,NEFH,NTRK2,OPN1SW,PDE6A,PDE6C,PPARA,RDH12,SERPINC1,SLC24A1,SLC26A5,TBPL2,VIM	32
Tissue Morphology	deterioration of connective tissue	5.72E-04		0.754		ESR2,GABRG1,HTRA1,IL18,IL20,IL23A,IL4,IL7,MLLT3,SERPINC1,SETDB1,TNFAIP6,TNFSF11	13
Organismal Injury and Abnormalities	Bleeding	9.98E-04		0.755	bias	APP,CACNA2D2,CACNB3,CHRNA3,CHRNA5,CHRNB1,COL1A1,EPHA3,FAIM,FGG,FLRT2,GABRG1,GNA11,GPR4,GUCY2C,IL18,ITGB8,MMP9,NME5,PGLYRP3,RSPO3,SERPINC1,THBS1,TIMP2,TRIM63,UNC13D	26
Nutritional Disease	weight gain	2.25E-04		0.788		AHSG,APP,BCAM,BRS3,CA3,CAV1,DOK1,ESR2,GABRG1,GUCY2C,LDLR,MMP9,MRAP2,NMUR2,NPY1R,NTRK2,NUCB2,PPARA,SLC25A25,STC2,TRIM63,VIM	22
Cardiovascular Disease, Cardiovascular System Development and Function, Organ Morphology	mass of heart	1.15E-03		0.847		CACNB3,CAV1,DAG1,ESR2,FGF16,GUCY2C,HSPB8,MYC,PPP1R3C,STAG3,TRIM63	11
Cardiovascular Disease	fatty lesion	8.44E-05		0.849		APP,IL4,LDLR,PPARA,STAT6	5
Energy Production	consumption of oxygen	3.82E-03		0.853		APP,BRS3,CAV1,CIDEB,DES,DNAJB1,DOK1,IL18,NPY1R,SLC25A25,UCP2	11
Inflammatory Response	inflammation of body region	4.05E-03		0.859		ABCG2,AGER,APP,CA3,CAV1,CCL5,CHRNA3,CHRNA5,CHRNB1,COL1A1,CYP3A4,EDNRB,EGR1,ESR2,FAIM,GUCY2C,HLA-DQB1,HPGDS,IL11RA,IL12RB2,IL15RA,IL17RB,IL18,IL23A,IL4,IL7,IRAK1,ITGB6,ITGB8,LDLR,MAPT,MMP9,MTHFR,NPY1R,PGLYRP3,PPARA,PTPRJ,SCARA5,SLC9A2,STAT6,THBS1,TLR7,TNFAIP6,TNFAIP8L2,TSTA3,VAV3,VIM,VTCN1,XK	49
Organismal Injury and Abnormalities	Fibrosis	1.28E-04		0.911		AGER,CAV1,COL1A1,CYP3A4,DAG1,DES,EDNRB,EGR1,ENPP2,GOLM1,GSS,HOPX,HSPB8,IL11RA,IL17RB,IL23A,IL4,IL7,LDLR,MMP9,NPY1R,PLOD2,PPARA,RNASEL,SERPINC1,SLC27A6,TGFB2,THBS1,TIMP2,TM4SF1,TPM2,TSTA3,VAV3,VIM	34
Cellular Compromise	degeneration of cells	2.32E-03		0.918	bias	APP,ATXN7,CACNA2D2,CAV1,DAG1,EDNRB,ELOVL4,ESR2,GUCA1A,HTRA1,KLHL10,LDLR,LRAT,MAPT,NEFH,NTRK2,OPN1SW,REEP1,SLC26A5,TBPL2,TGFB2	21
Cardiovascular Disease, Organismal Injury and Abnormalities, Tissue Morphology	volume of infarct	2.71E-03		0.928		APP,CAV1,IL4,PPARA,TNFAIP8L2,TNFSF11	6
Cancer, Organismal Injury and Abnormalities	adenocarcinoma	1.86E-03		0.951		AADACL3,ABCA5,ABCC3,ABCG2,ACSBG2,ADAM19,ADAM32,ADAMTS5,ADCY8,ADGRF5,ADGRL1,AFAP1L1,AGAP3,AGFG2,AGK,AIM1L,AK9,AKR1B1,ALDOC,ALK,ANKRD1,ANKRD6,ANPEP,APOBR,APP,ARHGEF6,ARSJ,ATP13A2,ATP6V1C2,ATP8A1,ATXN7,BASP1,BCAM,BCL7A,C10orf90,C4BPA,C8A,C9orf131,CACNA1G,CACNB3,CAV1,CCDC110,CCDC141,CCDC171,CCDC185,CCNB1IP1,CD68,CDH2,CDH9,CDK14,CEP131,CERS3,CFI,CHGB,CHRNA3,CHRNA5,CLDN1,CLMN,CLN5,CMYA5,CNTLN,COG4,CPA5…	271
Cancer, Gastrointestinal Disease, Organismal Injury and Abnormalities	digestive system cancer	4.93E-07		0.966		AADACL3,ABCA5,ABCC3,ABCG2,ABCG8,ACSBG2,ACTG2,ACTR3B,ADAM19,ADAM32,ADAMTS5,ADCY8,ADGRF5,ADGRL1,AFAP1L1,AGAP3,AGFG2,AGK,AHSG,AIM1L,AK9,AKR1B1,AKR1C3,AKR1D1,ALK,ANGPTL2,ANKRD6,ANPEP,APOBR,ARHGAP24,ARHGEF4,ARHGEF6,ARL4D,ARSJ,ASPH,ATP13A2,ATP6V1C2,ATP8A1,ATXN7,BCAM,BCL7A,BEND6,C10orf90,C3orf70,C4BPA,C8A,C9orf131,CACNA1G,CACNA2D2,CAV1,CCDC13,CCDC141,CCDC185,CCL5,CCNB1IP1,CDH2,CDH9,CDK14,CEP131,CERS3,CF…	328
Hematological System Development and Function, Tissue Morphology	quantity of helper T lymphocytes	3.89E-03		1.011		CCL5,IL23A,IL4,ITGB8,LDLR,MMP9,STAT6,VTCN1	8
Cell Morphology, Cellular Function and Maintenance	transmembrane potential of mitochondria	3.97E-03		1.044		APP,CRYAB,DNAJB1,ESR2,EYA2,GNA12,HERPUD1,IL4,IL7,MAPK13,MAPT,MYC,PID1,UCP2	14
Cell Morphology, Cellular Function and Maintenance	transmembrane potential	7.71E-04		1.056		APP,CACNA1G,CHRNA3,CHRNB1,CRYAB,DNAJB1,ESR2,EYA2,GLRB,GNA12,HERPUD1,IL4,IL7,MAPK13,MAPT,MYC,PID1,SLC26A5,UCP2	19
Inflammatory Response	inflammation of heart	3.84E-03		1.067	bias	AGER,CAV1,IL4,PPARA,STAT6	5
Cardiovascular Disease, Hereditary Disorder	familial cardiovascular disease	5.19E-04		1.154	bias	APP,CAV1,CRYAB,DES,ECE1,EYA1,HTRA1,LDLR,PPARA,RDH10,SMAD9,TGFB2,TGFBR3,TNFAIP6	14
Cardiovascular Disease, Hereditary Disorder	familial vascular disease	1.35E-04		1.154	bias	APP,CAV1,ECE1,EYA1,HTRA1,RDH10,SMAD9,TGFB2,TGFBR3,TNFAIP6	10
Connective Tissue Development and Function, Tissue Morphology	quantity of adipose tissue	3.70E-05		1.227		ANGPTL2,BAG3,BRS3,CAV1,CIDEB,DOK1,EFEMP1,ESR2,GFPT1,GPR68,GUCY2C,IL18,IL4,LDLR,MRAP2,MYC,NMUR2,NPY1R,PPARA,SLC25A25,TRIM63,UCP2	22
Organismal Injury and Abnormalities, Tissue Morphology	volume of lesion	1.73E-05		1.394		APP,CAV1,CRYAB,IL4,LDLR,MMP9,NTRK2,PPARA,TNFAIP8L2,TNFSF11	10
Infectious Diseases	infection of mammalia	4.40E-03		1.412	bias	CAV1,CERS3,CHRNA3,EIF2AK2,GUCY2C,HLA-DQB1,IL12RB2,IL17RB,IL18,IL23A,IL4,ISG15,MMP9,RNASEL,SERPINC1,STAT6,TLR7,TNFAIP8L2,UCP2,VTCN1	20
Cardiovascular System Development and Function, Hematological System Development and Function	blood pressure	3.35E-04		1.461		APP,BRS3,CACNB3,CAV1,CRYAB,ECE1,EDNRB,ERAP1,ESR2,GBP5,HSPB8,MMP9,MRVI1,MTHFR,NOX1,NPY1R,P2RX4,PPARA,THBS1,UCP2,VAV3	21
Cardiovascular Disease	Hypertension	6.54E-04		1.722		ACTG2,ADGRF5,ADGRL1,AGER,ANGPTL2,BRS3,CA3,CACNA1G,CACNA2D2,CACNB3,CAV1,CHRNA3,CHRNA5,CHRNB1,DTX3,ECE1,EDNRB,ESR2,IL18,KYNU,LDLR,MLLT3,MMP9,MTHFR,NUCB2,PAH,PLA2G7,PPARA,RSPO3,SERPINC1,SETDB1,SLC16A12,SLC26A8,SMAD9,TAOK2,TNFAIP6,VAV3	37
Developmental Disorder	hypoplasia of thorax	2.78E-03		1.873	bias	BAG3,CACNA2D2,DFFB,ESR2,FGF16,GNA11,IL7,PRKCH,TBX20,TGFB2,TGFBR3,TNFSF11,TRAT1	13
Cancer, Hematological Disease, Organismal Injury and Abnormalities	myeloproliferative disorder	1.09E-03		1.951		ABCG2,AHSG,ANKRD6,ATP13A2,BCL2L13,C10orf90,C4BPA,C4orf17,CCDC141,CD68,CNTLN,CTNND2,CYP3A4,DES,DOK1,DRC1,DTX3,EGR1,EIF2AK2,EPHA3,ESR2,FGG,GPR1,HLA-DQB1,HTR3E,IL18,IL4,MACC1,MMP9,MTHFR,MYC,NBEA,NEFH,NEK11,NLRP5,OR4K5,PARVA,PDE6C,PLOD2,PODN,SAMSN1,SERPINC1,ST7,STRC,SYNE2,SYT5,TAOK2,TGFBR3,TNFSF11,TPM2,TRIM63,TTC26	52
Organismal Injury and Abnormalities	calcinosis	5.29E-03		1.964	bias	AHSG,CHRNA3,DES,ISG15,MMP9,TNFSF11	6
Cancer, Organismal Injury and Abnormalities	breast or colorectal cancer	3.37E-03		1.980		AADACL3,ABCA5,ABCC3,ABCG2,ACSBG2,ADAM32,ADAMTS5,ADGRF5,AFAP1L1,AGAP3,AGER,AGFG2,AIM1L,AK9,AKR1B1,AKR1C3,ALDOC,ALK,ANGPTL2,ANPEP,APOBR,ARHGDIB,ARSJ,ATP13A2,ATP8A1,ATXN7,BCAM,BCL7A,C10orf90,C9orf131,CACNA1G,CACNA2D2,CAV1,CCDC141,CCDC185,CCL5,CD68,CDH2,CDK14,CEP131,CERS3,CHGB,CHRNA3,CHRNB1,CLDN1,CLN5,CNNM4,CNTLN,COL1A1,CPA5,CRYAB,CRYL1,CTNND2,CTSZ,CYP3A4,DAPK3,DENND2A,DES,DFFB,DNAJB1,DNASE1L3,DSCC1,…	210
Cancer, Gastrointestinal Disease, Organismal Injury and Abnormalities	gastrointestinal tract cancer	5.04E-03		1.982		AADACL3,ABCA5,ABCC3,ABCG2,ACSBG2,ADAM32,ADAMTS5,ADCY8,ADGRF5,ADGRL1,AFAP1L1,AGAP3,AGFG2,AIM1L,AK9,AKR1B1,AKR1C3,ALK,ANGPTL2,ANKRD6,ANPEP,APOBR,ARSJ,ATP13A2,ATP6V1C2,ATP8A1,ATXN7,BCAM,BCL7A,C10orf90,C4BPA,C9orf131,CACNA1G,CAV1,CCDC141,CCDC185,CCL5,CDH2,CDH9,CDK14,CEP131,CERS3,CHGB,CHRNA3,CLDN1,CLN5,CNNM4,CNTLN,COG4,COL1A1,CPA5,CRYAB,CRYL1,CTNND2,CTSZ,CYP3A4,DAG1,DAPK3,DENND2A,DES,DFFB,DNAJB1,DNASE…	212
Protein Synthesis	quantity of cytokine	2.12E-04	Increased	2.141		ARHGDIB,BRS3,CAV1,CIDEB,DOK1,ENPP2,ESR2,GUCY2C,HSPB8,IL12RB2,IL18,LDLR,MMP9,MRAP2,NPY1R,PPP1R3C,SAMSN1,STAT6,TNFAIP8L2	19
Cell Signaling, Small Molecule Biochemistry	quantity of nitric oxide	1.06E-04	Increased	2.200		APP,CAV1,DNAJB1,IL18,IL4,STAT6,STC2,UCP2	8
Protein Synthesis	quantity of protein in blood	2.05E-03	Increased	2.240		AHSG,ARHGDIB,BAG3,BRS3,CAV1,CIDEB,DOK1,ENPP2,ESR2,FAIM,FGG,GPR68,GUCY2C,HSPB8,IL12RB2,IL18,IL4,LDLR,MAPK13,MMP9,MRAP2,NPY1R,NTRK2,PPARA,PPP1R3C,SAMSN1,STAT6,TNFAIP8L2,VAV3	29
Developmental Disorder, Immunological Disease, Organismal Injury and Abnormalities	hypoplasia of lymphoid organ	4.95E-03	Increased	2.265	bias	ARHGDIB,BAG3,CACNA2D2,DFFB,ESR2,IL15RA,IL7,MYC,PRKCH,TNFSF11,TRAT1	11
Hereditary Disorder	autosomal dominant disease	1.12E-03	Increased	2.433	bias	ABCA5,APP,ARHGDIB,ATXN7,BAG3,CAV1,COL1A1,CRYAB,CRYBA1,ECE1,ELOVL4,ESR2,GDAP1,GNA11,GNAT2,HSPB8,IL7,LDLR,MAPT,MYC,MYO7A,NEFH,OPN1SW,PDE6A,PDE6C,PKLR,PLOD2,RDH12,REEP1,SLC24A1,SMAD9,STRC,SYNE2,TGFBR3,TPM2,TRAT1	36
Developmental Disorder	Hypoplasia	9.32E-04	Increased	2.782	bias	ARHGDIB,BAG3,CACNA2D2,CNNM4,DFFB,ECE1,ENAM,ESR2,EYA1,FGF16,GBX2,GNA11,GPR4,IL15RA,IL7,ITGB6,LDLR,LRAT,MKX,MMP9,MYC,PRKCH,PTPRJ,RDH10,TBX20,TGFB2,TGFBR3,THBS1,TNFSF11,TRAT1	30
Developmental Disorder	hypoplasia of organ	1.06E-03	Increased	2.869	bias	ARHGDIB,BAG3,CACNA2D2,DFFB,ECE1,ESR2,EYA1,FGF16,GBX2,GNA11,GPR4,IL15RA,IL7,LDLR,LRAT,MKX,MMP9,MYC,PRKCH,PTPRJ,RDH10,TBX20,TGFB2,TGFBR3,THBS1,TNFSF11,TRAT1	27
Organismal Survival	morbidity or mortality	1.35E-04	Increased	4.258	bias	ABCA5,ADAM19,ADGRF5,AGER,AKR1C3,APP,ARHGDIB,ASPH,BAG3,CACNA2D2,CAV1,CCDC86,CD68,CDH2,CERS3,CHRNA3,CLDN1,COL1A1,CRYAB,CYP3A4,DAG1,DES,DMRT2,DNAJB1,ECE1,ECEL1,EDNRB,EFEMP1,EIF2AK2,ELOVL4,ENPP2,EPHA3,ESR2,EYA1,FAIM,FGG,FLRT2,FOSL1,GBX2,GDF11,GNA11,GNA12,GPR4,GSS,GUCY2C,HOPX,HSPB8,IKZF2,IL11RA,IL12RB2,IL15RA,IL17RB,IL18,IL20,IL23A,IL4,IRAK1,ISG15,ITGB8,LDLR,LEF1,Lmo3,MAMSTR,MAP2,MLLT3,MMP9,MRVI1,MTHF…	117
Organismal Survival	organismal death	1.80E-04	Increased	4.575	bias	ABCA5,ADAM19,ADGRF5,AGER,AKR1C3,APP,ARHGDIB,ASPH,BAG3,CACNA2D2,CAV1,CCDC86,CD68,CDH2,CERS3,CHRNA3,CLDN1,COL1A1,CRYAB,CYP3A4,DAG1,DES,DMRT2,DNAJB1,ECE1,ECEL1,EDNRB,EFEMP1,EIF2AK2,ELOVL4,ENPP2,EPHA3,ESR2,EYA1,FAIM,FGG,FLRT2,FOSL1,GBX2,GDF11,GNA11,GNA12,GPR4,GSS,HOPX,HSPB8,IKZF2,IL11RA,IL12RB2,IL15RA,IL17RB,IL18,IL20,IL23A,IL4,IRAK1,ISG15,ITGB8,LDLR,LEF1,Lmo3,MAMSTR,MAP2,MLLT3,MMP9,MRVI1,MTHFR,MUTYH…	115
Organismal Development	abnormal morphology of abdomen	3.39E-04				ABCA5,ABCG2,ADAM19,AGER,AKR1B1,ARHGDIB,BCAM,CAV1,CFI,CHGB,CHRNA3,COL1A1,DMRT2,DOK1,EDNRB,EFEMP1,EGR1,ESR2,EYA1,GDF11,GPR4,HFE2,HLA-DQB1,IL4,IL7,KIRREL,LDLR,MMP9,MYC,NPY1R,NTRK2,PGLYRP3,PPARA,PTPRJ,RDH10,SIAH1,SLC9A2,STAT6,TBPL2,TGFB2,TGFBR3,THBS1,TK2,TNFAIP8L2,TNFSF11,TRIM63,TSTA3,ZFPM1,ZP3	49
Cardiovascular System Development and Function, Tissue Morphology	abnormal morphology of aorta	5.29E-03				COL1A1,ECE1,EYA1,GBX2,NOX1,TGFB2	6
Cardiovascular System Development and Function, Tissue Morphology	abnormal morphology of blood vessel	1.03E-03				BCAM,CACNB3,COL1A1,ECE1,EDNRB,ENPP2,ESR2,EYA1,GBX2,GPR4,ITGB8,LDLR,LEF1,MYC,NOX1,PTPRJ,SMAD9,TGFB2	18
Organismal Development	abnormal morphology of body cavity	1.03E-04				ABCA5,ABCG2,ADAM19,ADGRF5,AGER,AKR1B1,ARHGDIB,BCAM,CACNB3,CAV1,CDH2,CFI,CHRNA3,COL1A1,DES,DFFB,DMRT2,DOK1,ECE1,EFEMP1,EGR1,EPHA3,ESR2,EYA1,FGF16,FLRT2,GBX2,GDF11,GPR4,HFE2,HLA-DQB1,HSPB8,IL18,IL7,ITGB6,ITGB8,KIRREL,LDLR,MMP9,MYC,NPY1R,NTRK2,PPARA,PTPRJ,RDH10,RNASEL,RSPO3,SERPINC1,SIAH1,SLC9A2,SLCO2A1,STAT6,TBPL2,TGFB2,TGFBR3,THBS1,TK2,TNFAIP8L2,TNFSF11,TRIM63,VAV3,ZFPM1,ZP3	63
Cardiovascular System Development and Function, Cell Morphology, Organ Morphology, Organismal Development, Skeletal and Muscular System Development and Function, Tissue Morphology	abnormal morphology of cardiomyocytes	1.52E-03				CAV1,CDH2,DES,ESR2,PPARA,TK2,TRIM63,VAV3	8
Cardiovascular System Development and Function	abnormal morphology of cardiovascular system	2.16E-05				ADAM19,BCAM,CACNB3,CAV1,CDH2,COL1A1,DES,ECE1,EDNRB,ELOVL4,ENPP2,EPHA3,ESR2,EYA1,FGF16,FLRT2,GBX2,GPR4,HSPB8,IL18,ITGB8,LDLR,LEF1,MMP9,MYC,NOX1,PPARA,PTPRJ,RSPO3,SERPINC1,SLCO2A1,SMAD9,TGFB2,TGFBR3,THBS1,TK2,TRIM63,VAV3	38
Cell Morphology	abnormal morphology of cells	6.95E-06				ABCG2,ADGRF5,ANKRD1,APP,ATP13A2,CAV1,CCDC86,CD68,CDH2,CERS3,CHGB,DDX25,DES,DOK1,ECEL1,EDNRB,EGR1,ELOVL4,ESR2,EYA1,GBX2,GDF11,GUCA1A,HFE2,HLA-DQB1,IL11RA,IL18,IL4,IL7,ITGB8,KIRREL,KLHL10,LDLR,LEF1,LRAT,MAP2,MAPT,MIA,MMP9,NEB,NEFH,NME5,NPY1R,NTRK2,PAFAH1B3,PGLYRP3,PPARA,PRKCH,PTPRJ,PVRL1,RDH12,REEP1,SLC26A5,SLC9A2,SMAD9,SORT1,STAT6,STRC,SYNE2,TBPL2,TGFB2,THBS1,TK2,TNFAIP8L2,TNFSF11,TRIM63,TSTA3,USP…	73
Organ Morphology, Organismal Development, Reproductive System Development and Function	abnormal morphology of cumulus oophorus	3.64E-03				ESR2,ZP3	2
Cardiovascular System Development and Function, Organ Morphology, Organismal Development	abnormal morphology of dilated right ventricle	4.96E-04				ADAM19,CAV1,DES,SLCO2A1,TGFB2	5
Cardiovascular System Development and Function, Organismal Development, Tissue Morphology	abnormal morphology of discontinuous aortic arch	3.20E-04				ECE1,EYA1,GBX2,TGFB2	4
Cell Morphology, Tissue Morphology	abnormal morphology of epithelial cells	6.70E-04				ABCG2,CERS3,EDNRB,ESR2,HFE2,IL4,KLHL10,MMP9,PGLYRP3,PPARA,PVRL1,SLC26A5,SLC9A2,SYNE2,TK2	15
Tissue Morphology	abnormal morphology of epithelial tissue	6.45E-05				ABCG2,ADGRF5,CAV1,CERS3,EDNRB,ELOVL4,ESR2,EYA1,GBX2,GDF11,HFE2,IL4,KLHL10,LDLR,MMP9,NTRK2,PGLYRP3,PPARA,PTPRJ,PVRL1,SIAH1,SLC26A5,SLC9A2,STAT6,SYNE2,TGFB2,THBS1,TK2,TNFSF11	29
Embryonic Development, Organ Development, Organ Morphology, Organismal Development, Tissue Development, Visual System Development and Function	abnormal morphology of eye	2.17E-03				EFEMP1,EGR1,ELOVL4,GDF11,GUCA1A,LDLR,LEF1,LRAT,NTRK2,PVRL1,PYGO1,RDH10,RDH12,SORT1,STAT6,TGFB2,THBS1	17
Organismal Development	abnormal morphology of eyelid	5.87E-04				CHRNA3,IKZF2,NTRK2,PRKCH,STAT6,THBS1	6
Organismal Development	abnormal morphology of eyelid aperture	1.66E-03				CHRNA3,IKZF2,PRKCH,THBS1	4
Cardiovascular System Development and Function, Organ Morphology, Organismal Development	abnormal morphology of heart	1.82E-04				ADAM19,CACNB3,CAV1,CDH2,DES,ECE1,EPHA3,ESR2,FGF16,FLRT2,HSPB8,IL18,ITGB8,MMP9,MYC,PPARA,PTPRJ,RSPO3,SERPINC1,SLCO2A1,TGFB2,TGFBR3,THBS1,TK2,TRIM63,VAV3	26
Cardiovascular System Development and Function, Organ Morphology, Organismal Development	abnormal morphology of heart ventricle	4.45E-04				ADAM19,CAV1,DES,ECE1,ESR2,FGF16,HSPB8,IL18,ITGB8,MMP9,PTPRJ,SLCO2A1,TGFB2,THBS1	14
Embryonic Development, Organ Development, Organ Morphology, Organismal Development, Reproductive System Development and Function, Tissue Development, Tissue Morphology	abnormal morphology of mammary epithelium	1.18E-03				CAV1,ESR2,STAT6	3
Skeletal and Muscular System Development and Function	abnormal morphology of muscle	4.08E-05				ADAM19,ANKRD1,CACNB3,CAV1,CDH2,DES,ECEL1,ESR2,EYA1,GPR4,HSPB8,MKX,MYH1,NEB,PPARA,PTPRJ,SERPINC1,TGFB2,TGFBR3,THBS1,TK2,TRIM63,VAV3,XK	24
Cardiovascular System Development and Function, Organ Morphology, Organismal Development, Skeletal and Muscular System Development and Function	abnormal morphology of myocardium	9.47E-04				CAV1,CDH2,DES,HSPB8,PPARA,PTPRJ,SERPINC1,TGFB2,TGFBR3,TRIM63	10
Embryonic Development, Tissue Morphology	abnormal morphology of otic vesicle	3.71E-03				EYA1,GBX2,RDH10	3
Reproductive System Development and Function	abnormal morphology of reproductive system	4.13E-03				BRS3,CAV1,DDX25,DOK1,EFEMP1,EGR1,ENPP2,ESR2,FGG,IL11RA,ITGB8,KLHL10,LEF1,LRAT,MYC,NME5,NTRK2,PAFAH1B3,RSPO3,SCARA5,SIAH1,SMAD9,STAT6,STC2,TBPL2,TGFB2,USP2,ZP3	28
Respiratory System Development and Function	abnormal morphology of respiratory system	1.14E-03				ADAM19,ADGRF5,ASPH,CAV1,DMRT2,ECEL1,EPHA3,ESR2,EYA1,GDF11,ITGB6,LEF1,MMP9,NME5,NPY1R,RDH10,STAT6,TGFB2,THBS1,TRIM63	20
Organ Morphology, Organismal Development, Reproductive System Development and Function	abnormal morphology of secondary ovarian follicle	2.52E-05				ESR2,NTRK2,TBPL2,ZP3	4
Organ Morphology	abnormal morphology of skin	2.37E-03				CERS3,CLDN1,EFEMP1,EGR1,ELOVL4,ESR2,HFE2,ITGB6,LDLR,LEF1,MTHFR,PPARA,PVRL1,SYNE2,TGFB2,THBS1	16
Cardiovascular System Development and Function, Tissue Morphology	abnormal morphology of subclavian artery	4.64E-03				ECE1,EYA1,GBX2	3
Organismal Development	abnormal morphology of thoracic cavity	2.15E-04				ADAM19,ADGRF5,ARHGDIB,CACNB3,CAV1,CDH2,DES,DFFB,DMRT2,ECE1,EPHA3,ESR2,EYA1,FGF16,FLRT2,GBX2,HSPB8,IL18,IL7,ITGB6,ITGB8,MMP9,MYC,PPARA,PTPRJ,RDH10,RNASEL,RSPO3,SERPINC1,SLCO2A1,TGFB2,TGFBR3,THBS1,TK2,TRIM63,VAV3	36
Connective Tissue Development and Function, Organ Morphology, Organismal Development, Skeletal and Muscular System Development and Function, Tissue Development	abnormal morphology of trochanter	3.64E-03				TGFB2,TGFBR3	2
Nervous System Development and Function	abnormal morphology of vestibulocochlear nerve	4.96E-03				EYA1,GBX2,NTRK2,TGFB2	4
Lipid Metabolism, Molecular Transport, Small Molecule Biochemistry	abnormal quantity of lipid	7.70E-04				ABCC3,ADCY8,ADGRF5,CAV1,CERS3,EGR1,ELOVL4,LDLR,LRAT,NTRK2,SGMS2,SLCO2A1	12
Immunological Disease	abnormality of immune system	2.77E-03				CAV1,EGR1,ENPP2,ESR2,IL18,IL23A,IL4,MMP9,NPY1R,SORT1,STAT6	11
Cellular Assembly and Organization, Neurological Disease	accumulation of amyloid-beta plaques	7.98E-04				AGER,APP,MAPT	3
Hematological System Development and Function, Immune Cell Trafficking, Inflammatory Response, Tissue Development	accumulation of myeloid-derived suppressor cells	2.91E-03				AGER,IL18,TLR7	3
Cellular Assembly and Organization, Nervous System Development and Function	accumulation of neurofilaments	5.08E-04				APP,MAPT,NEFH	3
Cell-To-Cell Signaling and Interaction, Hematological System Development and Function, Immune Cell Trafficking, Inflammatory Response	activation of Th17 cells	5.08E-04				IL18,IL23A,IL4	3
Neurological Disease	acute encephalopathy	1.41E-03				CACNA2D2,CHRNA3,CHRNA5,CHRNB1,GABRG1,MAPT,MMP9,PPARA	8
Cancer, Hematological Disease, Immunological Disease, Organismal Injury and Abnormalities	acute leukemia	3.40E-03				ABCG2,AHSG,ALK,ANKRD6,ATP13A2,BCL2L13,C10orf90,C4BPA,C4orf17,CCDC141,CD68,CNTLN,CTNND2,CYP3A4,DES,DRC1,DTX3,EPHA3,FGG,GPR1,HLA-DQB1,IL4,LEF1,MACC1,MMP9,MTHFR,MYC,NBEA,NEFH,NEK11,NLRP5,OR4K5,PARVA,PDE6C,PODN,SAMSN1,ST7,STAT6,STRC,SYNE2,SYT5,TAOK2,TGFBR3,TLR7,TNFSF11,TPM2,TRIM63,TTC26	48
Cancer, Hematological Disease, Immunological Disease, Organismal Injury and Abnormalities	acute myeloid leukemia	5.15E-03				ABCG2,AHSG,ANKRD6,ATP13A2,BCL2L13,C10orf90,C4BPA,C4orf17,CCDC141,CD68,CNTLN,CTNND2,CYP3A4,DES,DRC1,DTX3,EPHA3,FGG,GPR1,HLA-DQB1,IL4,MACC1,MMP9,MTHFR,NBEA,NEFH,NEK11,NLRP5,OR4K5,PARVA,PDE6C,PODN,SAMSN1,ST7,STRC,SYNE2,SYT5,TAOK2,TGFBR3,TNFSF11,TPM2,TRIM63,TTC26	43
Cell-To-Cell Signaling and Interaction, Hematological System Development and Function, Inflammatory Response	adaptive immune response of T lymphocytes	1.85E-03				HLA-DQB1,TNFSF11	2
Cardiovascular Disease	advanced stage peripheral arterial disease	2.76E-04				ARHGDIB,BAG3,COL1A1,DNAJB1,ERAP1,HSPH1,LAPTM5,NGRN,PAK3,TGFB2,THBS1,TLR7,UCP2	13
Cancer, Organismal Injury and Abnormalities	advanced stage solid tumor	3.13E-04				ABCC3,AFAP1L1,AKR1C3,ALK,ANGPTL2,ANPEP,CAV1,CDH2,CYP3A4,EFEMP1,ENPP2,ESR2,FGG,FLRT2,HTRA1,IKZF2,IL15RA,MEST,MMP9,MX1,NEK11,NTRK2,PDCD2L,PLOD2,SORT1,STMN2,TGFB2,TGFBR3,THBS1,TM4SF1,TNFSF11,VAV3	32
Developmental Disorder, Hereditary Disorder, Metabolic Disease, Neurological Disease, Psychological Disorders	Alzheimers disease type 3	3.64E-03				APP,MAPT	2
Cancer, Organismal Injury and Abnormalities, Reproductive System Disease	androgen-dependent prostate tumor	1.85E-03				ESR2,LEF1	2
Cell Death and Survival	apoptosis of crypt cells	4.64E-03				ESR2,MMP9,MYC	3
Cell Death and Survival	apoptosis of embryonic cancer cell lines	2.91E-03				ABCG2,CRYAB,NTRK2	3
Cell Death and Survival	apoptosis of PrEC cells	3.64E-03				MYC,USP2	2
Cardiovascular System Development and Function, Organismal Development, Tissue Morphology	area of blood vessel	2.22E-03				EDNRB,PLA2G7,VIM	3
Endocrine System Disorders, Immunological Disease, Organismal Injury and Abnormalities, Reproductive System Disease	autoimmune ovarian disease	3.64E-03				NLRP5,ZP3	2
Hereditary Disorder, Neurological Disease	autosomal dominant encephalopathy	2.58E-05				APP,ATXN7,GNAT2,MAPT,MYO7A,OPN1SW,PDE6A,PDE6C,RDH12,REEP1,SLC24A1	11
Connective Tissue Disorders, Dental Disease, Developmental Disorder, Gastrointestinal Disease, Hereditary Disorder, Skeletal and Muscular Disorders	autosomal recessive amelogenesis imperfecta	2.96E-04				CNNM4,ENAM,ITGB6	3
Hereditary Disorder	autosomal recessive disease	5.07E-03				AGK,APP,ATP13A2,CAV1,CERS3,CNNM4,CRYAB,DAG1,DRC1,ECEL1,ELOVL4,ENAM,GDAP1,GFPT1,GLRB,GNAT2,GSS,HTRA1,IL11RA,IL4,IL7,ISG15,ITGB6,LDLR,LRAT,MMP9,MUTYH,MYC,MYO7A,NEB,PAH,PDE6A,PDE6C,PGAP3,PLOD2,RDH12,SLC24A1,SLC26A5,SLCO2A1,STAG3,STRC,TK2,TMEM237,TMEM5,TNFSF11,WDR62	46
Gastrointestinal Disease, Inflammatory Disease	Barrett's syndrome	2.47E-03				ANPEP,C4BPA,CYP3A4,GSS,IL4,MYC	6
Cancer, Organismal Injury and Abnormalities, Reproductive System Disease	basal-like breast carcinoma	2.25E-03				CHGB,FAM107B,PAQR7,PARVA,PID1,PTPRJ	6
Ophthalmic Disease, Organismal Injury and Abnormalities	bleeding of eye	2.91E-03				IL18,ITGB8,SERPINC1	3
Cellular Assembly and Organization, Cellular Compromise, Cellular Function and Maintenance	breakage of microtubules	3.64E-03				MAP2,MAPT	2
Cancer, Organismal Injury and Abnormalities, Reproductive System Disease	breast cancer	4.38E-03				ABCG2,ADAMTS5,ADGRF5,AGER,AKR1B1,AKR1C3,ALDOC,APOBR,ARHGDIB,BCAM,CACNA2D2,CAV1,CCDC185,CD68,CDH2,CEP131,CHGB,CHRNB1,CLDN1,COL1A1,CRYAB,CYP3A4,DSCC1,EGR1,EIF2AK2,EMP3,EPHA3,ESR2,EYA1,FAM107B,FHOD3,FLRT2,FOSB,FOSL1,GDAP1,GNA12,GPR4,GSTO1,HLA-DQB1,HSPB8,IL23A,IL4,ITGB6,MAPK13,MMP9,MTHFD2L,MTHFR,MYC,NCAN,NEFH,NEIL3,NPY1R,NTRK2,PAQR7,PARVA,PCDH19,PGAP3,PID1,PPARA,PTPRJ,PVRL1,SCRN3,SIAH2,STAT6,TBPL2,TG…	72
Cancer, Organismal Injury and Abnormalities	breast or ovarian cancer	1.30E-03				ABCG2,ADAMTS5,ADGRF5,AGER,AKR1B1,AKR1C3,ALDOC,APOBR,ARHGDIB,ASCL2,BCAM,CACNA2D2,CAV1,CCDC185,CD68,CDH2,CEP131,CHGB,CHRNA5,CHRNB1,CLDN1,COL1A1,CRYAB,CYP3A4,DAPK3,DSCC1,EGR1,EIF2AK2,EMP3,EPHA3,ESR2,EYA1,EYA2,FAM107B,FGF16,FHOD3,FLRT2,FOSB,FOSL1,GDAP1,GNA12,GPR4,GSTO1,HLA-DQB1,HSPB8,IL23A,IL4,ITGB6,LHFPL1,MAPK13,MMP9,MTHFD2L,MTHFR,MUC15,MYC,N4BP2L2,NCAN,NEFH,NEIL3,NPY1R,NTRK2,OR6C75,PAQR7,PARVA,PCDH…	91
Lipid Metabolism, Small Molecule Biochemistry, Vitamin and Mineral Metabolism	catabolism of steroid	8.24E-04				AKR1C3,AKR1D1,CYP3A4,HSD17B14,LDLR	5
Cellular Movement	cell movement of astrocytes	1.99E-03				AGER,APP,CAV1,MMP9	4
Cell-To-Cell Signaling and Interaction, Hematological System Development and Function, Inflammatory Response	cell-mediated response of CD4+ T-lymphocytes	3.71E-03				HPGDS,IL4,PGAP3	3
Cellular Movement	cellular infiltration by astrocytes	1.85E-03				AGER,APP	2
Neurological Disease	cerebellar ataxia	2.28E-03				ATXN7,ELOVL4,GNAT2,MYO7A,OPN1SW,PDE6A,PDE6C,RDH12,SLC1A4,SLC24A1	10
Cardiovascular Disease, Metabolic Disease, Neurological Disease, Psychological Disorders	cerebral amyloid angiopathy	4.68E-05				ABCG2,AGER,APP,LDLR,VIM	5
Cardiovascular Disease, Neurological Disease	cerebral ischemia	4.78E-04				ADCY8,CCL5,MMP9,PLA2G7,PYGL,SERPINC1,TNFSF11	7
Cardiovascular Disease, Neurological Disease	cerebrovascular dysfunction	6.16E-07				ABCG2,ADCY8,AGER,APP,CCL5,CHRNA3,CHRNA5,CHRNB1,GABRG1,LDLR,MAPT,MMP9,MTHFR,PLA2G7,PRKCH,PYGL,SERPINC1,TNFSF11,UCP2,VIM	20
Gastrointestinal Disease, Hepatic System Disease	cholestasis	4.39E-03				ABCC3,ABCG2,ABCG8,AKR1C3,AKR1D1,CACNA2D2,CD68,PAH	8
Neurological Disease	chorea	6.37E-04				BASP1,BCL7A,CACNB3,CCL5,CD68,CDH2,CHGB,CRYAB,CYTH1,DNAJB1,EGR1,ETNPPL,FGG,FLRT2,GABRG1,GBP1,GLRB,GNAT2,HERPUD1,LDLR,MAP2,NBEA,NGRN,NTRK2,OPN1SW,PDE6C,PLOD2,PPARA,RDH12,SETDB1,SLC1A4,SORT1,USP2,XK	34
Ophthalmic Disease, Organismal Injury and Abnormalities	color vision defect	7.98E-04				GNAT2,OPN1SW,PDE6C	3
Ophthalmic Disease, Organismal Injury and Abnormalities	cone photoreceptor disorder	1.78E-04				ATXN7,CNNM4,GNAT2,GUCA1A,OPN1SW,PDE6C	6
Developmental Disorder, Ophthalmic Disease, Organismal Injury and Abnormalities	congenital cataract	1.29E-03				AGK,CRYAB,CRYBA1,CTDP1,SLC16A12	5
Cell Cycle, Cell-To-Cell Signaling and Interaction, Cellular Growth and Proliferation	contact growth inhibition of kidney cancer cell lines	3.64E-03				IL4,STAT6	2
Lipid Metabolism, Small Molecule Biochemistry	conversion of bile acid	6.27E-04				CYP3A4,LDLR	2
Drug Metabolism, Endocrine System Development and Function, Lipid Metabolism, Small Molecule Biochemistry	conversion of testosterone	2.91E-03				AKR1C3,CYP3A4,HSD3B2	3
Infectious Diseases, Neurological Disease, Psychological Disorders, Skeletal and Muscular Disorders	Creutzfeldt-Jakob disease	3.64E-03				APP,MAPT	2
Developmental Disorder, Hereditary Disorder, Metabolic Disease	cystinosis	3.64E-03				GSS,MTHFR	2
Cell Signaling, Cell-To-Cell Signaling and Interaction	cytokine and chemokine mediated signaling pathway	2.67E-03				CAV1,IL11RA,IL12RB2,IL15RA,IL17RB,IRAK1,STAT6,TNFSF11	8
Cell Death and Survival, Cellular Compromise, Neurological Disease, Tissue Morphology	degeneration of dendrites	3.64E-03				APP,MAPT	2
Connective Tissue Development and Function, Skeletal and Muscular System Development and Function	delay in endochondral ossification	3.64E-03				MMP9,SMURF1	2
Cellular Assembly and Organization	density of filaments	9.03E-04				APP,MAP2,MAPT,NEFH	4
Cellular Assembly and Organization, Nervous System Development and Function, Tissue Morphology	density of nerve ending	5.08E-04				AGER,APP,NTRK2	3
Cellular Assembly and Organization, Nervous System Development and Function, Tissue Morphology	density of presynaptic terminals	1.85E-03				AGER,APP	2
Hereditary Disorder, Skeletal and Muscular Disorders	desmin-related myopathy	6.27E-04				CRYAB,DES	2
Cardiovascular System Development and Function, Embryonic Development, Organismal Development, Tissue Development	development of outflow tract	5.13E-03				ECE1,EYA1,NPY1R,TBX20,TGFB2,THBS1,ZFPM1	7
Cardiovascular System Development and Function	development of vasculature	1.00E-05				ADAM19,AGER,APP,BCAM,CACNB3,CAV1,CDH2,COL1A1,CRYAB,ECE1,EDNRB,ENPP2,ESR2,EYA1,GBX2,GPR4,HTRA1,IL11RA,IL18,ITGB8,LDLR,LEF1,MYC,NOX1,PLA2G7,PTPRJ,SIAH2,SMAD9,TGFB2,THBS1,VAV3	31
Cardiovascular System Development and Function, Tissue Morphology	diameter of carotid artery	6.27E-04				MTHFR,VIM	2
Cellular Development, Hematological System Development and Function, Hematopoiesis	differentiation of bone-marrow-derived monocyte/macrophage precursor cells	3.71E-03				IL4,STAT6,TNFSF11	3
Organismal Injury and Abnormalities	discomfort	6.67E-04				AKR1B1,CA3,CACNA1G,CACNA2D2,CACNB3,CCL5,CHRNA3,CHRNA5,CHRNB1,DAG1,ESR2,GABRG1,HIST1H2AE,HTR3E,MMP9,MTHFR,NTRK2,TIMP2,TNFSF11	19
Neurological Disease, Psychological Disorders	disorder of basal ganglia	6.06E-04				APP,ARHGDIB,ATP13A2,BASP1,BCL7A,CACNB3,CAV1,CCL5,CD68,CDH2,CHGB,CRYAB,CYTH1,DNAJB1,EGR1,ETNPPL,FGG,FLRT2,FOSB,GABRG1,GBP1,GLRB,GNAT2,HERPUD1,IL4,ISG15,LDLR,MAP2,MAPT,NBEA,NGRN,NTRK2,OPN1SW,PDE6C,PLOD2,PPARA,RAB39B,RDH12,SETDB1,SLC1A4,SORT1,USP2,VIM	43
Organismal Injury and Abnormalities	disorder of pigmentation	3.64E-03				ABCC3,AKR1D1,BAMBI,EDNRB,IL18,MIA,PDE6A,SCEL,SYNE2	9
Cellular Assembly and Organization, Cellular Compromise	disruption of filaments	1.69E-03				APP,ARHGAP24,MAPT,STMN2,VIM	5
Cellular Assembly and Organization	dissociation of filaments	1.65E-03				CYTH1,MAPT,NEFH	3
Neurological Disease	dyskinesia	6.97E-05				BASP1,BCL7A,CACNB3,CAV1,CCL5,CD68,CDH2,CHGB,CHRNA3,CHRNA5,CHRNB1,CRYAB,CYTH1,DNAJB1,EGR1,ETNPPL,FGG,FLRT2,FOSB,GABRG1,GBP1,GLRB,GNAT2,HERPUD1,LDLR,MAP2,NBEA,NGRN,NTRK2,OPN1SW,PDE6C,PLOD2,PPARA,RDH12,SETDB1,SLC1A4,SORT1,USP2,XK	39
Respiratory System Development and Function	elastance of lung	3.64E-03				CAV1,TNFAIP6	2
Cellular Compromise, Cellular Function and Maintenance	endoplasmic reticulum stress response	3.61E-04				DNAJB1,EFEMP1,EIF2AK2,HERPUD1,HSPA1L,HSPH1,LRAT,MAPT,MMP9,OPN1SW,STC2,YOD1	12
Cellular Compromise, Cellular Function and Maintenance	endoplasmic reticulum stress response of retinal cone cells	6.27E-04				LRAT,OPN1SW	2
Neurological Disease	epilepsy	2.76E-03				ANKRD6,BAG3,CA3,CACNA1G,CACNA2D2,CHGB,DNAJB1,EGR1,FOSB,GABRG1,HSPA1L,KCTD7,LDLR,NCDN,NTRK2,PCDH19,SERTAD1,SLC25A25,SLC6A11	19
Neurological Disease	epileptic seizure	2.64E-03				ANKRD6,BAG3,CHGB,DNAJB1,EGR1,FOSB,GABRG1,HSPA1L,LDLR,NCDN,SERTAD1,SLC25A25	12
Cancer, Gastrointestinal Disease, Organismal Injury and Abnormalities	esophageal carcinoma	4.67E-03				ADGRL1,ANPEP,ATP6V1C2,C4BPA,CAV1,CDH2,CDH9,CTNND2,EPHA3,GPR68,GSS,HOPX,MAPT,MMP9,MUTYH,MYC,MYO7A,OR9A2,PAH,SERTAD1,SYNE2,TBX19,ZNF235	23
Digestive System Development and Function, Gastrointestinal Disease, Hepatic System Development and Function, Hepatic System Disease, Inflammatory Disease, Inflammatory Response, Organ Development	experimental hepatitis	3.71E-03				IL18,IL23A,IL4	3
Cardiovascular Disease	experimentally-induced atherosclerosis	3.64E-03				LDLR,MMP9	2
Embryonic Development, Nervous System Development and Function, Organ Development, Organismal Development, Tissue Development	formation of brain septum	1.85E-03				ADAM19,TBX20	2
Cardiovascular System Development and Function, Embryonic Development, Organ Development, Organismal Development, Tissue Development	formation of cardiac valve	4.33E-03				ADAM19,ECE1,TBX20,ZFPM1	4
Cellular Function and Maintenance	function of antigen presenting cells	1.25E-04				ANPEP,CAV1,CCL5,CTSZ,DOK1,EGR1,GPR68,IL18,IL23A,IL4,IRAK1,MMP9,NPY1R,SAMSN1,SGMS2,STAT6,TGFB2,TLR7,UCP2	19
Cardiovascular System Development and Function	function of blood vessel	1.85E-03				CACNB3,ESR2,MMP9,MRVI1,NOX1,P2RX4	6
Cellular Function and Maintenance, Hematological System Development and Function	function of effector lymphocytes	3.64E-03				IL18,IL7	2
Cellular Function and Maintenance, Hematological System Development and Function	function of macrophages	5.45E-04				ANPEP,CAV1,CCL5,DOK1,EGR1,GPR68,IL18,IL23A,IRAK1,NPY1R,SGMS2,STAT6,TGFB2,UCP2	14
Cellular Function and Maintenance, Hematological System Development and Function	function of myeloid cells	4.61E-03				ANPEP,CAV1,CCL5,DOK1,EGR1,GPR68,IL18,IL23A,IRAK1,MMP9,NPY1R,SGMS2,STAT6,TGFB2,UCP2	15
Cellular Function and Maintenance	function of phagocytes	2.60E-03				ANPEP,CAV1,CCL5,CTSZ,DOK1,EGR1,GPR68,IL18,IL23A,IL4,IRAK1,MMP9,NPY1R,SAMSN1,SGMS2,STAT6,TGFB2,TLR7,UCP2	19
Cardiovascular System Development and Function, Skeletal and Muscular System Development and Function	function of vascular smooth muscle	3.25E-03				CACNB3,ESR2,MMP9,MRVI1	4
Cell-To-Cell Signaling and Interaction, Hematological System Development and Function, Immune Cell Trafficking, Infectious Diseases, Inflammatory Response	fusion of bone marrow-derived macrophages	1.65E-03				IL4,STAT6,TNFSF11	3
Skeletal and Muscular System Development and Function	fusion of middle ear ossicle	1.85E-03				EYA1,GBX2	2
Cell-To-Cell Signaling and Interaction, Hematological System Development and Function, Immune Cell Trafficking, Infectious Diseases, Inflammatory Response	fusion of monocytes	3.64E-03				IL4,TNFSF11	2
Cellular Assembly and Organization	generation of tau filament	6.27E-04				APP,MAPT	2
Immunological Disease	granulomatous lesion	3.64E-03				IL23A,ZP3	2
Neurological Disease	granulovacuolar degeneration of neurons	1.85E-03				APP,MAPT	2
Neurological Disease, Organismal Injury and Abnormalities	Headache	1.22E-03				AKR1B1,CA3,CACNA1G,CACNA2D2,CACNB3,CCL5,ESR2,GABRG1,HIST1H2AE,HTR3E,MTHFR	11
Organismal Functions, Organismal Injury and Abnormalities, Tissue Morphology	healing of wound	5.11E-03				CAV1,COL1A1,EGR1,ESR2,IL18,MMP9,MYC,PPARA,PRKCH,TGFB2,THBS1,VIM	12
Hereditary Disorder, Ophthalmic Disease, Organismal Injury and Abnormalities	Hereditary Eye Disease	1.23E-03				AGK,ATXN7,CNNM4,CRYAB,EFEMP1,ELOVL4,EYA1,GUCA1A,LRAT,MYO7A,PDE6A,PDE6C,RDH12,SLC24A1,STAT6	15
Cancer, Organismal Injury and Abnormalities, Renal and Urological Disease	high grade renal-cell carcinoma	3.64E-03				MMP9,TIMP2	2
Cellular Movement, Hematological System Development and Function, Immune Cell Trafficking	homing of inflammatory leukocytes	1.85E-03				MMP9,MYC	2
Hereditary Disorder, Neurological Disease, Psychological Disorders, Skeletal and Muscular Disorders	Huntington's Disease	1.17E-03				BASP1,BCL7A,CACNB3,CCL5,CD68,CDH2,CHGB,CRYAB,CYTH1,DNAJB1,EGR1,ETNPPL,FGG,FLRT2,GABRG1,GBP1,GLRB,GNAT2,HERPUD1,LDLR,MAP2,NBEA,NGRN,NTRK2,OPN1SW,PDE6C,PLOD2,PPARA,RDH12,SETDB1,SLC1A4,SORT1,USP2	33
Lipid Metabolism, Small Molecule Biochemistry	hydrolysis of platelet activating factor-C16	3.64E-03				PAFAH1B3,PLA2G7	2
Cancer, Cardiovascular Disease, Organismal Injury and Abnormalities	hyperplasia of endothelial cells	3.64E-03				ITGB8,TNFSF11	2
Developmental Disorder, Skeletal and Muscular Disorders	hypoplasia of vascular smooth muscle cells	2.22E-03				LDLR,MMP9,PTPRJ	3
Lipid Metabolism, Small Molecule Biochemistry	inactivation of lipid	3.71E-03				AKR1D1,CYP3A4,PLA2G7	3
Cell-To-Cell Signaling and Interaction, Cellular Growth and Proliferation, Hematological System Development and Function, Inflammatory Response	induction of alternatively activated macrophages	3.64E-03				IL4,STAT6	2
Cardiovascular Disease, Neurological Disease	infarction of brain	3.56E-04				APP,CACNB3,HTRA1,IL18,MAPT,MTHFR,PRKCH,SERPINC1	8
Cardiovascular Disease, Neurological Disease	infarction of cerebrum	3.24E-03				APP,CACNB3,MAPT,MTHFR,PRKCH,SERPINC1	6
Infectious Diseases	infection by herpes simplex virus	6.27E-04				APP,IL18	2
Inflammatory Response	inflammation of paw	1.65E-04				HPGDS,IL23A,NPY1R,PPARA	4
Inflammatory Response	inflammation of urinary bladder	1.65E-03				CHRNA3,ESR2,SCARA5	3
Inflammatory Response	inflammatory response of lung	1.12E-03				AGER,IL4,ISG15,RNASEL	4
Antimicrobial Response	inhibition of vesicular stomatitis virus	1.85E-03				EIF2AK2,MX1	2
Cardiovascular Disease	intermediate disease stage peripheral arterial disease	4.55E-03				ANKRD6,ARHGDIB,ERAP1,LAPTM5,NGRN,PAK3,SAMSN1,TGFB2,THBS1,TLR7,UCP2	11
Cardiovascular Disease, Neurological Disease	ischemia of brain	2.18E-03				ADCY8,CCL5,MMP9,PLA2G7,PYGL,SERPINC1,TNFSF11,UCP2	8
Cardiovascular Disease, Neurological Disease	ischemia of central nervous system	6.34E-04				ADCY8,CAV1,CCL5,MMP9,PLA2G7,PYGL,SERPINC1,TNFSF11,UCP2	9
Cardiovascular Disease, Neurological Disease	ischemic stroke	1.50E-03				ADCY8,CCL5,MMP9,PLA2G7,PYGL,SERPINC1	6
Tissue Morphology	lack of subcutaneous fat	2.22E-03				CAV1,LEF1,TK2	3
Cell Morphology, Organ Morphology, Organismal Development, Reproductive System Development and Function	lack of zona pellucida	1.85E-03				TBPL2,ZP3	2
Cell-To-Cell Signaling and Interaction, Nervous System Development and Function	long-term potentiation of entorhinal area	1.85E-03				AGER,APP	2
Cell-To-Cell Signaling and Interaction	loss of synapse	4.64E-03				APP,MAPT,VIM	3
Cellular Function and Maintenance	maintenance of T lymphocytes	3.25E-03				HLA-DQB1,IL23A,IL4,IL7	4
Cancer, Dermatological Diseases and Conditions, Organismal Injury and Abnormalities	malignant cutaneous melanoma cancer	4.93E-10				AADACL3,ABCC3,ABCG8,ACTR3B,ADAM19,ADAM32,ADAMTS5,ADCY8,ADGRF5,AFAP1L1,AIM1L,AKR1B1,AKR1C3,AKR1D1,ALK,ANPEP,APOBR,APP,ARHGEF4,ARL4D,ARSJ,ATP6V1C2,ATP8A1,ATXN7,BASP1,BCAM,C2,C2CD2,C4orf17,C8A,CA3,CACNA1G,CACNA2D2,CADM4,CCDC141,CDH2,CDH9,CDR2,CEP131,CFI,CHGB,CHRNA3,CLDN1,CLMN,CMYA5,CNNM4,COG4,COL1A1,COPZ2,CRYAB,CSN3,CTDP1,CTNND2,CXorf56,CYP3A4,DAG1,DDX28,DENND2A,DGAT2L6,DMRT2,DNAJB1,ECE1,EFEMP1,ENAM…	216
Cellular Development, Hematological System Development and Function, Hematopoiesis	maturation of leukocyte cell lines	3.64E-03				IL4,IL7	2
Cancer, Organismal Injury and Abnormalities	melanoma	2.76E-10				AADACL3,ABCA5,ABCC3,ABCG2,ABCG8,ACSBG2,ACTR3B,ADAM19,ADAM32,ADAMTS5,ADCY8,ADGRF5,ADGRL1,AFAP1L1,AIM1L,AK9,AKR1B1,AKR1C3,AKR1D1,ALDH1L2,ALK,ANPEP,APOBR,APP,ARHGAP24,ARHGEF4,ARL4D,ARSJ,ATP13A2,ATP6V1C2,ATP6V1E2,ATP8A1,ATXN7,BASP1,BCAM,C10orf90,C2,C2CD2,C4orf17,C4orf47,C8A,C9orf131,CA3,CACNA1G,CACNA2D2,CADM4,CAPN14,CAV1,CCDC141,CCDC171,CCDC185,CDH2,CDH9,CDK14,CDR2,CEP131,CERS3,CFI,CHGB,CHRNA3,CHRNA5…	313
Dermatological Diseases and Conditions, Organismal Injury and Abnormalities	melanosis	2.25E-03				AKR1D1,BAMBI,MIA,PDE6A,SCEL,SYNE2	6
Cancer, Gastrointestinal Disease, Organismal Injury and Abnormalities	metastatic colorectal cancer	4.40E-04				AKR1C3,ANGPTL2,ANPEP,CAV1,CDH2,EFEMP1,ENPP2,FLRT2,HTRA1,MEST,PLOD2,STMN2,TGFB2,TGFBR3,TM4SF1	15
Cancer, Organismal Injury and Abnormalities	metastatic solid tumor	1.32E-04				ABCC3,AFAP1L1,AKR1C3,ALK,ANGPTL2,ANPEP,CAV1,CDH2,CYP3A4,EFEMP1,ENPP2,ESR2,FGG,FLRT2,HTRA1,IKZF2,IL15RA,MEST,MMP9,MX1,NEK11,NTRK2,PLOD2,STMN2,TGFB2,TGFBR3,THBS1,TM4SF1,TNFSF11	29
Neurological Disease, Organismal Injury and Abnormalities	Migraines	1.83E-03				AKR1B1,CA3,CACNA1G,CACNB3,CCL5,ESR2,GABRG1,HIST1H2AE,HTR3E,MTHFR	10
Digestive System Development and Function	mineralization of enamel	2.91E-03				CNNM4,PPARA,PVRL1	3
Digestive System Development and Function	mineralization of tooth	3.25E-03				CNNM4,COL1A1,PPARA,PVRL1	4
Carbohydrate Metabolism, Drug Metabolism, Small Molecule Biochemistry	modification of hyaluronic acid	3.64E-03				THBS1,TNFAIP6	2
Cardiovascular System Development and Function, Embryonic Development, Organismal Development, Tissue Development	morphogenesis of outflow tract	9.64E-04				EYA1,NPY1R,TBX20,TGFB2,THBS1,ZFPM1	6
Embryonic Development, Organ Development, Organ Morphology, Organismal Development, Respiratory System Development and Function, Tissue Development	morphogenesis of pulmonary alveolus	3.64E-03				IL4,STAT6	2
Cell Morphology	morphology of blood cells	3.23E-03				CCDC86,CTSZ,EGR1,ELOVL4,GNA12,HFE2,HLA-DQB1,IL11RA,IL18,IL4,IL7,ITGB6,LDLR,MMP9,MYC,NCKAP1L,PRKCH,PTPRJ,SGMS2,STAT6,THBS1,TNFAIP8L2,TSTA3,ZFPM1	24
Cardiovascular System Development and Function, Tissue Morphology	morphology of blood vessel	1.32E-04				APP,BCAM,CACNB3,COL1A1,CRYAB,ECE1,EDNRB,ENPP2,ESR2,EYA1,GBX2,GPR4,ITGB8,LDLR,LEF1,MYC,NOX1,PTPRJ,SIAH2,SMAD9,TGFB2	21
Organismal Development	morphology of body cavity	1.25E-04				ABCA5,ABCG2,ADAM19,ADGRF5,AGER,AKR1B1,ARHGDIB,BCAM,CACNB3,CAV1,CDH2,CFI,CHRNA3,COL1A1,DES,DFFB,DMRT2,DOK1,ECE1,EFEMP1,EGR1,EPHA3,ESR2,EYA1,FGF16,FLRT2,GBX2,GDF11,GPR4,HFE2,HLA-DQB1,HSPB8,IL18,IL7,ITGB6,ITGB8,KIRREL,LDLR,LEF1,MMP9,MYC,NPY1R,NTRK2,PARVA,PPARA,PTPRJ,RDH10,RNASEL,RSPO3,SERPINC1,SIAH1,SLC9A2,SLCO2A1,STAT6,TBPL2,TGFB2,TGFBR3,THBS1,TK2,TNFAIP8L2,TNFSF11,TRIM63,VAV3,ZFPM1,ZP3	65
Cell Morphology	morphology of breast cancer cell lines	7.58E-04				ADGRF5,ARHGAP24,EYA2,FOSL1,GNA11,SIAH1	6
Cardiovascular System Development and Function, Organ Morphology, Organismal Development, Skeletal and Muscular System Development and Function	morphology of cardiac muscle	8.21E-04				CAV1,CDH2,DES,ESR2,HSPB8,PPARA,PTPRJ,SERPINC1,TGFB2,TGFBR3,TK2,TRIM63,VAV3	13
Cardiovascular System Development and Function	morphology of cardiovascular system	7.16E-06				ADAM19,APP,BCAM,CACNB3,CAV1,CDH2,COL1A1,CRYAB,DES,ECE1,EDNRB,ELOVL4,ENPP2,EPHA3,ESR2,EYA1,FGF16,FLRT2,GBX2,GPR4,HSPB8,IL18,ITGB8,LDLR,LEF1,MMP9,MYC,NCKAP1L,NOX1,PPARA,PTPRJ,RSPO3,SERPINC1,SIAH2,SLCO2A1,SMAD9,TGFB2,TGFBR3,THBS1,TK2,TRIM63,VAV3	42
Cell Morphology	morphology of cells	1.18E-05				ABCG2,ADGRF5,AGER,ANKRD1,APP,ARHGAP24,ARHGEF4,ATP13A2,CACNA2D2,CAV1,CCDC86,CD68,CDH2,CERS3,CHGB,CIDEB,COL1A1,CRYAB,CTNND2,CTSZ,DAG1,DAPK3,DDX25,DES,DOK1,ECE1,ECEL1,EDNRB,EGR1,ELOVL4,ENPP2,ESR2,EYA1,EYA2,FOSL1,GBX2,GDAP1,GDF11,GNA11,GNA12,GUCA1A,HFE2,HLA-DQB1,IL11RA,IL18,IL4,IL7,ITGB6,ITGB8,KIAA1522,KIRREL,KLHL10,LDLR,LEF1,LRAT,MAP2,MAPT,MIA,MMP9,MRAP2,MYC,NCKAP1L,NEB,NEFH,NME5,NOX1,NPY1R,NTRK2,PA…	102
Tissue Morphology	morphology of connective tissue	1.76E-04				BRS3,CAV1,CD68,CDH2,CIDEB,COL1A1,DOK1,EFEMP1,ELOVL4,ESR2,EYA1,FLRT2,GPR68,KLHL10,LDLR,LEF1,MIA,MKX,MYC,NCKAP1L,PTPRJ,PVRL1,RSPO3,SLC26A5,TGFB2,TGFBR3,THBS1,TK2,TNFSF11,VAV3	30
Digestive System Development and Function	morphology of digestive system	3.78E-03				ABCA5,ABCG2,APP,BCAM,CHRNA3,COL1A1,ECE1,EDNRB,ESR2,GDF11,HFE2,IL4,IL7,LDLR,LEF1,MMP9,MRVI1,MYC,PGLYRP3,PPARA,PVRL1,RDH10,SIAH1,SLC9A2,TGFB2,THBS1,TK2,TNFSF11,TRIM63,TSTA3,ZFPM1	31
Cell Morphology, Tissue Morphology	morphology of epithelial cells	3.69E-04				ABCG2,CERS3,COL1A1,EDNRB,ESR2,HFE2,IL4,KLHL10,MMP9,MYC,PGLYRP3,PPARA,PVRL1,SLC26A5,SLC9A2,SYNE2,TK2	17
Embryonic Development, Organ Development, Organ Morphology, Organismal Development, Tissue Development, Visual System Development and Function	morphology of eye	7.99E-04				COL1A1,EFEMP1,EGR1,ELOVL4,GDF11,GUCA1A,LDLR,LEF1,LRAT,MAPT,NTRK2,PVRL1,PYGO1,RDH10,RDH12,SORT1,STAT6,TGFB2,THBS1	19
Organismal Development	morphology of head	3.12E-03				APP,ASPH,CACNA2D2,CACNB3,CAV1,CHRNA3,CLN5,COL1A1,DMRT2,ECE1,EFEMP1,EGR1,ELOVL4,ESR2,EYA1,GBX2,GDF11,GNA11,GUCA1A,IKZF2,IL4,ITGB8,LDLR,LEF1,LRAT,MAP2,MAPT,MTHFR,NME5,NPY1R,NTRK2,PRKCH,PVRL1,PYGO1,RDH10,RDH12,SHISA2,SLC26A5,SORT1,STAT6,STRC,TGFB2,THBS1,TLR7,TNFSF11	45
Cardiovascular System Development and Function, Organ Morphology, Organismal Development	morphology of heart	2.07E-04				ADAM19,CACNB3,CAV1,CDH2,DES,ECE1,EPHA3,ESR2,FGF16,FLRT2,HSPB8,IL18,ITGB8,LDLR,MMP9,MYC,PPARA,PTPRJ,RSPO3,SERPINC1,SLCO2A1,TGFB2,TGFBR3,THBS1,TK2,TRIM63,VAV3	27
Cardiovascular System Development and Function, Organ Morphology, Organismal Development	morphology of heart ventricle	4.20E-04				ADAM19,CAV1,DES,ECE1,ESR2,FGF16,HSPB8,IL18,ITGB8,LDLR,MMP9,PTPRJ,SLCO2A1,TGFB2,THBS1	15
Cell Morphology, Cell-To-Cell Signaling and Interaction	morphology of intercellular junctions	2.85E-03				APP,CAV1,DAG1,DES,ECEL1,ESR2,LDLR,SYNE2	8
Cell Morphology	morphology of leukocytes	4.89E-03				CCDC86,CTSZ,EGR1,GNA12,HFE2,HLA-DQB1,IL11RA,IL18,IL4,IL7,ITGB6,LDLR,MMP9,MYC,PRKCH,PTPRJ,SGMS2,STAT6,TNFAIP8L2,TSTA3	20
Skeletal and Muscular System Development and Function	morphology of muscle	1.53E-05				ADAM19,ANKRD1,APP,CACNB3,CAV1,CDH2,DES,ECEL1,ESR2,EYA1,GPR4,HSPB8,MKX,MYH1,MYLPF,NEB,PPARA,PTPRJ,SERPINC1,TGFB2,TGFBR3,THBS1,TK2,TRIM63,VAV3,XK	26
Cell Morphology, Organ Morphology, Skeletal and Muscular System Development and Function, Tissue Morphology	morphology of muscle cells	7.42E-04				ANKRD1,APP,CAV1,CDH2,DES,ESR2,NEB,PPARA,THBS1,TK2,TRIM63,VAV3,XK	13
Cell Morphology, Inflammatory Response	morphology of phagocytes	5.30E-03				CTSZ,EGR1,HFE2,IL18,IL4,ITGB6,LDLR,SGMS2,STAT6,TNFAIP8L2	10
Reproductive System Development and Function	morphology of reproductive system	4.69E-03				BRS3,CAV1,DDX25,DOK1,EFEMP1,EGR1,ENPP2,ESR2,FGG,IL11RA,ITGB8,KLHL10,LEF1,LRAT,MYC,NME5,NTRK2,PAFAH1B3,RSPO3,SCARA5,SIAH1,SMAD9,STAT6,STC2,TBPL2,TGFB2,THBS1,USP2,ZP3	29
Organ Morphology	morphology of skin	3.42E-03				CERS3,CLDN1,EFEMP1,EGR1,ELOVL4,ESR2,HFE2,ITGB6,LDLR,LEF1,MTHFR,MYC,PPARA,PVRL1,SYNE2,TGFB2,THBS1	17
Cell Morphology, Cell-To-Cell Signaling and Interaction	morphology of tight junctions	5.08E-04				CAV1,DAG1,ESR2	3
Cancer, Organismal Injury and Abnormalities, Tissue Morphology, Tumor Morphology	morphology of tumor	5.19E-03				ARHGEF4,FOSL1,IL12RB2,MMP9,THBS1	5
Cardiovascular System Development and Function	morphology of vessel	7.92E-06				AGER,APP,BCAM,CACNB3,COL1A1,CRYAB,ECE1,EDNRB,ENPP2,ESR2,EYA1,GBX2,GPR4,ITGB8,LDLR,LEF1,MYC,NOX1,PLA2G7,PTPRJ,SIAH2,SMAD9,TGFB2,THBS1,VAV3	25
Cardiovascular System Development and Function, Lymphoid Tissue Structure and Development	morphology of vessel component	4.78E-04				CACNB3,COL1A1,ESR2,GPR4,PTPRJ,TGFB2,VAV3	7
Cellular Function and Maintenance	movement of mitochondria	2.22E-03				APP,GNA12,MAPT	3
Humoral Immune Response	mu to gamma1 class switch recombination	1.85E-03				IL4,TLR7	2
Skeletal and Muscular Disorders	myofibrillar myopathy	5.08E-04				BAG3,CRYAB,DES	3
Neurological Disease, Organismal Injury and Abnormalities	neurodegeneration of dentate gyrus	1.85E-03				APP,MAPT	2
Auditory Disease, Cellular Compromise, Neurological Disease, Organismal Injury and Abnormalities	neurodegeneration of ear cells	3.64E-03				EDNRB,NTRK2	2
Neurological Disease	neurological disorder of subiculum	1.85E-03				APP,MAPT	2
Neurological Disease, Skeletal and Muscular Disorders	neuromuscular disease	7.23E-04				APP,ARHGDIB,ATP13A2,BASP1,BCL7A,CA3,CACNB3,CCL5,CD68,CDH2,CHGB,CHRNB1,CRYAB,CSN3,CYTH1,DNAJB1,EGR1,ETNPPL,FGG,FLRT2,GABRG1,GBP1,GFPT1,GLRB,GNAT2,HERPUD1,HLA-DQB1,IL18,IL4,ISG15,LDLR,MAP2,MAPT,MX1,NBEA,NGRN,NTRK2,OPN1SW,PDE6C,PLOD2,PPARA,RDH12,SETDB1,SLC1A4,SORT1,STAT6,USP2,VIM	48
Cell Signaling	neuropeptide signaling pathway	2.47E-03				ECEL1,GLRB,NMUR2,NPSR1,NPY1R,SORT1	6
Auditory Disease, Hereditary Disorder, Neurological Disease	nonsyndromic deafness (DFNA9)	1.85E-03				MYO7A,STRC	2
Cellular Development, Skeletal and Muscular System Development and Function	osteoclastogenesis of spleen cell lines	2.96E-04				IL4,STAT6,TNFSF11	3
Cardiovascular Disease	peripheral arterial disease	1.46E-04				AHSG,ANKRD6,ARHGDIB,BAG3,COL1A1,DNAJB1,ERAP1,HSPH1,LAPTM5,MTHFR,NGRN,PAK3,SAMSN1,TGFB2,THBS1,TLR7,UCP2	17
Cardiovascular Disease	peripheral vascular disease	1.16E-08				ABCG2,ADCY8,AGER,AHSG,ANKRD6,APP,ARHGDIB,BAG3,CCL5,CHRNA3,CHRNA5,CHRNB1,COL1A1,DNAJB1,ERAP1,GABRG1,HSPH1,LAPTM5,LDLR,MAPT,MMP9,MTHFR,NGRN,PAK3,PLA2G7,PRKCH,PYGL,SAMSN1,SERPINC1,TGFB2,THBS1,TLR7,TNFSF11,UCP2,VIM	35
Digestive System Development and Function, Organ Morphology, Tissue Morphology	permeability of intestinal mucosa	1.85E-03				IL4,STAT6	2
Cancer, Organismal Injury and Abnormalities	plasmacytoma	2.22E-03				ALK,IL12RB2,MYC	3
Cell Morphology	polarization of naive T lymphocytes	1.18E-03				ENPP2,IL4,STAT6	3
Cancer, Gastrointestinal Disease, Organismal Injury and Abnormalities, Tumor Morphology	progression of digestive organ tumor	4.96E-03				COL1A1,CRYAB,IL18,MMP9	4
Cellular Assembly and Organization	proliferation of mitochondria	3.64E-03				DES,UCP2	2
Connective Tissue Disorders, Inflammatory Disease, Skeletal and Muscular Disorders	proteoglycan-induced arthritis	3.64E-03				IL4,STAT6	2
Cellular Assembly and Organization	quantity of amyloid-beta plaques	2.22E-03				APP,IL23A,MAPT	3
Nervous System Development and Function, Organ Morphology, Tissue Morphology	quantity of CA1 neuron	1.85E-03				APP,MAPT	2
Cellular Assembly and Organization	quantity of cellular inclusion bodies	4.33E-03				APP,CRYAB,MAPT,POU1F1	4
Amino Acid Metabolism, Molecular Transport, Small Molecule Biochemistry	quantity of L-phenylalanine	6.27E-04				Lao1,PAH	2
Hematological System Development and Function, Inflammatory Response, Tissue Morphology	quantity of Langerhans cells	3.71E-03				IL4,ITGB6,TNFSF11	3
Tissue Morphology	quantity of Mycobacterium tuberculosis	1.85E-03				IL18,IL4	2
Cellular Assembly and Organization, Nervous System Development and Function, Tissue Morphology	quantity of neurofibrillary tangles	5.08E-04				APP,MAPT,POU1F1	3
Cellular Assembly and Organization, Nervous System Development and Function, Tissue Morphology	quantity of senile plaques	6.27E-04				AGER,APP	2
Lipid Metabolism, Small Molecule Biochemistry	regulation of cholesterol	5.08E-04				CAV1,LDLR,PPARA	3
Lipid Metabolism, Small Molecule Biochemistry	regulation of lipid	2.18E-03				AGER,CAV1,LDLR,PLA2G7,PPARA	5
Cellular Assembly and Organization, Cellular Function and Maintenance, Hematological System Development and Function	release of dense granule	3.64E-03				FGG,UNC13D	2
Cellular Assembly and Organization, Cellular Function and Maintenance	release of secretory granules	7.98E-04				FGG,NSF,UNC13D	3
Cellular Assembly and Organization, Cellular Function and Maintenance	release of secretory vesicles	2.22E-03				ATP13A2,FGG,UNC13D	3
Developmental Disorder, Hereditary Disorder, Ophthalmic Disease, Organismal Injury and Abnormalities	retinal dystrophy	1.73E-05				ATXN7,CNNM4,EFEMP1,ELOVL4,GUCA1A,LRAT,PDE6C,RDH12,SLC24A1	9
Connective Tissue Disorders, Immunological Disease, Inflammatory Disease, Skeletal and Muscular Disorders	rheumatoid arthritis	1.44E-03				ADCY8,AGER,AHSG,AKR1D1,ARHGDIB,ATP8A1,C2,CCL5,CD68,DDX25,FOSB,GABRG1,GPC4,HLA-DQB1,HSPA1L,HSPB8,IL18,IL20,IL4,IL7,KLF12,MMP9,MTHFD2L,MTHFR,NTRK2,PVRL1,SERPINC1,STAT6,TGFB2,THBS1,TK2,TLR7,TNFAIP6,TNFSF11,TPM2,TRIM10,VIM,VTCN1	38
Hereditary Disorder, Ophthalmic Disease, Organismal Injury and Abnormalities	rod monochromacy	3.64E-03				GNAT2,PDE6C	2
Psychological Disorders	schizophrenia spectrum disorder	4.49E-03				APP,CACNA1G,CAV1,CHRNA3,CHRNA5,CHRNB1,CMYA5,ESR2,FRRS1,GABRG1,GLRB,GSS,HSPH1,KLF12,MTHFR,NOS1AP,NSF,NTRK2,PAH,PPARA,SLC26A8,STMN2,SULT4A1,THBS1,ZNF804A	25
Cancer, Gastrointestinal Disease, Organismal Injury and Abnormalities	secondary neoplasm of digestive system	1.53E-03				AKR1C3,ANGPTL2,ANPEP,CAV1,CDH2,EFEMP1,ENPP2,FLRT2,HTRA1,IL15RA,MEST,MX1,PLOD2,STMN2,TGFB2,TGFBR3,TM4SF1	17
Cell Cycle	senescence of kidney cancer cell lines	6.27E-04				IL4,STAT6	2
Connective Tissue Disorders, Infectious Diseases, Inflammatory Disease, Skeletal and Muscular Disorders	septic arthritis	6.27E-04				IL18,IL4	2
Cell Morphology	size of antigen presenting cells	2.22E-03				APP,IL4,TNFSF11	3
Cardiovascular System Development and Function, Organismal Development, Tissue Morphology	size of blood vessel	8.24E-04				EDNRB,PLA2G7,TGFBR3,TIMP2,VIM	5
Cell Morphology, Cell-To-Cell Signaling and Interaction, Cellular Assembly and Organization	size of gap junctions	1.18E-03				APP,ESR2,PAK3	3
Cell Morphology, Hair and Skin Development and Function, Organ Morphology, Tissue Morphology	size of keratinocytes	3.64E-03				MYC,PRKCH	2
Cell Morphology	size of leukocytes	9.62E-04				APP,IL4,IL7,MYC,TNFSF11	5
Cancer, Dermatological Diseases and Conditions, Organismal Injury and Abnormalities	skin cancer	3.03E-10				AADACL3,ABCC3,ABCG8,ACTR3B,ADAM19,ADAM32,ADAMTS5,ADCY8,ADGRF5,AFAP1L1,AIM1L,AKR1B1,AKR1C3,AKR1D1,ALK,ANGPTL2,ANPEP,APOBR,APP,ARHGEF4,ARL4D,ARSJ,ATP6V1C2,ATP8A1,ATXN7,BASP1,BCAM,C2,C2CD2,C4orf17,C8A,CA3,CACNA1G,CACNA2D2,CADM4,CAV1,CCDC141,CDH2,CDH9,CDR2,CEP131,CFI,CHGB,CHRNA3,CLDN1,CLMN,CMYA5,CNNM4,COG4,COL1A1,COPZ2,CRYAB,CSN3,CTDP1,CTNND2,CXorf56,CYP3A4,DAG1,DDX28,DENND2A,DGAT2L6,DMRT2,DNAJB1,ECE…	222
Hereditary Disorder, Neurological Disease	spinocerebellar ataxia	4.62E-04				ATXN7,ELOVL4,GNAT2,MYO7A,OPN1SW,PDE6A,PDE6C,RDH12,SLC24A1	9
Hereditary Disorder, Neurological Disease	spinocerebellar ataxia type 7	3.72E-06				ATXN7,GNAT2,MYO7A,OPN1SW,PDE6A,PDE6C,RDH12,SLC24A1	8
Neurological Disease	spinocerebellar disease	2.82E-03				ATXN7,ELOVL4,GNAT2,MYO7A,OPN1SW,PDE6A,PDE6C,RDH12,REEP1,SLC24A1	10
Behavior	spontaneous alternation behavior	3.64E-03				APP,MAPT	2
Cardiovascular Disease, Organismal Injury and Abnormalities	stenosis of cardiac valve	2.04E-03				ADAM19,GABRG1,LDLR,MMP9,SERPINC1,TIMP2	6
Cell-To-Cell Signaling and Interaction, Cellular Growth and Proliferation, Hematological System Development and Function	stimulation of naive T lymphocytes	5.08E-04				IL18,IL4,IL7	3
Cardiovascular Disease, Neurological Disease	stroke	1.92E-04				ADCY8,CCL5,CHRNA3,CHRNA5,CHRNB1,GABRG1,MAPT,MMP9,MTHFR,PLA2G7,PRKCH,PYGL,SERPINC1	13
Cell Morphology, Cell-To-Cell Signaling and Interaction, Cellular Assembly and Organization, Nervous System Development and Function	structure of synapse	6.27E-04				APP,CDH2	2
Neurological Disease, Organismal Injury and Abnormalities	subarachnoid hemorrhage	4.17E-03				CACNA2D2,CACNB3,CHRNA3,CHRNA5,CHRNB1,GABRG1	6
Auditory Disease, Inflammatory Disease, Inflammatory Response	swelling of ear	1.66E-03				CCL5,IL23A,PPARA,STAT6	4
Neurological Disease, Psychological Disorders	tauopathy of amygdala	1.85E-03				APP,MAPT	2
Neurological Disease, Psychological Disorders	tauopathy of hippocampus	3.64E-03				APP,MAPT	2
Cell Morphology, Hair and Skin Development and Function	transepithelial electrical resistance of colon cancer cell lines	5.08E-04				CLDN1,IL4,STAT6	3
Cancer, Organismal Injury and Abnormalities	transformation of lymphoblasts	6.27E-04				IL18,MYC	2
Molecular Transport	transmembrane transport of ion	2.25E-03				CHRNA3,CHRNA5,CHRNB1,GLRB,P2RX4,SLC26A5	6
Cardiovascular System Development and Function, Organismal Development, Tissue Morphology	vasodilation of aortic root	3.64E-03				LDLR,THBS1	2
Visual System Development and Function	vision	8.41E-06				ATXN7,CLN5,COL1A1,CRYBA1,EFEMP1,EGR1,GLRB,GNAT2,GUCA1A,MYO7A,NTRK2,PDE6C,RDH10,RDH12	14
Nervous System Development and Function, Organ Morphology, Organismal Development, Skeletal and Muscular System Development and Function	volume of vertebrae	3.64E-03				APP,SMURF1	2

## Sheet: TE - changes in function
© 2000-2015 QIAGEN. All rights reserved.
Categories	Functions	Diseases or Functions Annotation	p-Value	Predicted Activation State	Activation z-score	Molecules	# Molecules
Inflammatory Response	antibody response	antibody response	8.64E-04	Decreased	-2.412	ARHGEF6,CD28,CD80,IFNG,LCP1,MYC,NFKBIA,ST6GAL1,VAV3	9
Tissue Morphology	quantity	quantity of cells	1.78E-06	Decreased	-2.310	ABCA3,ADGRE5,ADM,ARHGEF6,ARL4A,ATOH1,AXL,BMP15,C6orf25,CALR,CD28,CD80,CDH13,CHM,CPB2,CTGF,DDX58,DUSP1,FCER1G,FLT1,FLT3,FOS,FSTL1,GDF11,GNRH1,HPSE,HSPB8,IFNG,IL17A,ITGAE,ITGB3,ITGB6,JPH1,KITLG,KLF10,LAMA4,MAP3K8,MUC1,MYC,NFKBIA,NIPAL3,NLRC5,NR2C2,NRP1,OPHN1,PCDH17,PIK3CG,PLA2R1,PPARA,PRKCH,RERE,SERPINA1,SERPING1,SPP1,ST6GAL1,TEK,TIMD4,TNFRSF8,VAV3,VSIG4	60
Hematological System Development and Function, Tissue Morphology	quantity	quantity of mononuclear leukocytes	2.37E-06	Decreased	-2.241	ARHGEF6,AXL,CD28,CD80,CDH13,DDX58,FCER1G,FLT1,FLT3,FOS,IFNG,IL17A,ITGAE,ITGB3,ITGB6,KITLG,KLF10,MAP3K8,MUC1,MYC,NFKBIA,NIPAL3,NLRC5,PIK3CG,PRKCH,SPP1,ST6GAL1,TEK,TIMD4,TNFRSF8,VAV3,VSIG4	32
Hematological System Development and Function, Tissue Morphology	quantity	quantity of blood cells	5.13E-07	Decreased	-2.233	ADGRE5,ARHGEF6,AXL,C6orf25,CD28,CD80,CDH13,CPB2,DDX58,DUSP1,FCER1G,FLT1,FLT3,FOS,GNRH1,HPSE,IFNG,IL17A,ITGAE,ITGB3,ITGB6,KITLG,KLF10,LAMA4,MAP3K8,MUC1,MYC,NFKBIA,NIPAL3,NLRC5,NR2C2,PIK3CG,PLA2R1,PRKCH,SERPINA1,SPP1,ST6GAL1,TEK,TIMD4,TNFRSF8,VAV3,VSIG4	42
Cellular Movement	migration	migration of squamous cell carcinoma cell lines	9.60E-04	Decreased	-2.219	AXL,CTGF,DDX58,FOXP1,ITGB6	5
Dermatological Diseases and Conditions, Inflammatory Disease, Inflammatory Response	dermatitis	Dermatitis	1.42E-04	Decreased	-2.207	CALR,CHM,CYP3A4,DUSP1,FCER1G,HNMT,IFNG,IL17A,ITGB3,NFKBIA,NFKBIZ,NLRC4,PHGDH,PIK3CG,PPARA,RAB11B,S100A2,SYNE2,TNFRSF8	19
Hematological System Development and Function, Tissue Morphology	quantity	quantity of T lymphocytes	1.81E-05		-1.986	ARHGEF6,CD28,CD80,DDX58,FCER1G,FLT3,FOS,IFNG,IL17A,ITGAE,KITLG,KLF10,MAP3K8,MUC1,MYC,NFKBIA,NLRC5,PIK3CG,PRKCH,SPP1,TEK,TNFRSF8,VAV3,VSIG4	24
Hematological System Development and Function, Hematopoiesis, Tissue Morphology	quantity	quantity of hematopoietic progenitor cells	6.05E-05		-1.960	C6orf25,CD28,CD80,FCER1G,FLT3,FOS,IFNG,ITGB3,KITLG,LAMA4,MAP3K8,MYC,NFKBIA,NR2C2,PIK3CG,PRKCH,SPP1,ST6GAL1,TNFRSF8,VAV3	20
Lipid Metabolism, Small Molecule Biochemistry	metabolism	fatty acid metabolism	8.11E-04		-1.958	ABCG5,ACSL5,ATP8A1,CYP3A4,FCER1G,GNRH1,HPGDS,IFNG,IL17A,INSIG1,ITGB3,KITLG,LTA4H,MAP3K8,MYC,NFKBIA,OSBPL2,PHGDH,PLD1,PPARA,SLCO2A1,SLMO1	22
Cancer, Endocrine System Disorders, Gastrointestinal Disease, Organismal Injury and Abnormalities	pancreatic tumor	pancreatic tumor	1.24E-07		-1.937	ABCA3,ADGRV1,ADRA1A,ARHGEF6,ATP8A1,AXL,BCL9,CCDC146,CTGF,CTSZ,DNAH11,FLT1,FLT3,FOS,FUT11,HPSE,IFFO2,IL17A,ITGAE,ITGB3,ITGB6,ITSN1,KCND2,KCTD5,LAMA4,MAML3,MUC1,MYBPC3,MYC,NBEA,NRP1,OPHN1,PCDHB6,PCSK5,PHGDH,PIK3CG,PRR12,PXDN,SEMA5A,SLC16A4,SMAP2,SOHLH2,SPP1,ST6GAL1,SYNE2,THSD1,TLL1,TRIM4,ZBTB48	49
Hematological System Development and Function, Tissue Morphology	quantity	quantity of lymphocytes	2.80E-06		-1.935	ARHGEF6,AXL,CD28,CD80,CDH13,DDX58,FCER1G,FLT1,FLT3,FOS,IFNG,IL17A,ITGAE,ITGB6,KITLG,KLF10,MAP3K8,MUC1,MYC,NFKBIA,NIPAL3,NLRC5,PIK3CG,PRKCH,SPP1,ST6GAL1,TEK,TIMD4,TNFRSF8,VAV3,VSIG4	31
Hematological System Development and Function, Tissue Morphology	quantity	quantity of leukocytes	1.15E-06		-1.895	ADGRE5,ARHGEF6,AXL,CD28,CD80,CDH13,DDX58,DUSP1,FCER1G,FLT1,FLT3,FOS,GNRH1,HPSE,IFNG,IL17A,ITGAE,ITGB3,ITGB6,KITLG,KLF10,MAP3K8,MUC1,MYC,NFKBIA,NIPAL3,NLRC5,PIK3CG,PLA2R1,PRKCH,SERPINA1,SPP1,ST6GAL1,TEK,TIMD4,TNFRSF8,VAV3,VSIG4	38
Lipid Metabolism, Molecular Transport, Small Molecule Biochemistry	transport	transport of lipid	4.37E-04		-1.840	ABCG5,ACSL5,ATP8A1,CYP3A4,IFNG,ITGB3,NFKBIA,OSBPL2,PLD1,PPARA,SLCO2A1,SLMO1	12
Cardiovascular System Development and Function, Cell Morphology, Cellular Development, Organismal Development, Tissue Development	tubulation	tubulation of vascular endothelial cells	1.08E-03		-1.732	AXL,ERG,FLT1,ST6GAL1,TEK,THY1	6
Cell Death and Survival, Skeletal and Muscular Disorders	cell death	cell death of muscle cells	4.13E-04		-1.731	ADM,ADRA1A,ANKRD1,CALR,FSTL1,HSPB8,IFNG,IL17A,ITGB3,KITLG,MYBPC3,MYC,NFKBIA,PLD1,SPP1	15
Cell-mediated Immune Response, Cellular Development, Cellular Function and Maintenance, Hematological System Development and Function, Hematopoiesis, Lymphoid Tissue Structure and Development	differentiation	differentiation of Th2 cells	1.15E-03		-1.715	CD28,CD80,IFNG,IL17A,KLF10,PIK3CG	6
Cell-To-Cell Signaling and Interaction, Hematological System Development and Function, Immune Cell Trafficking, Inflammatory Response	adhesion	adhesion of neutrophils	8.44E-04		-1.709	AXL,HPSE,LCP1,PIK3CG,SERPINA1,VAV3	6
Cellular Movement	migration	migration of cells	1.07E-06		-1.618	ADGRE5,ADM,AMOTL1,ARHGEF6,ATOH1,ATP8A1,AXL,CALR,CD28,CD58,CD80,CDH13,CPB2,CPEB1,CTGF,CTSZ,DDX58,DUSP1,EFNA5,EPHB3,ERG,FCER1G,FLT1,FOS,FOXP1,FSTL1,GNG12,GNRH1,HPSE,IFNG,IL17A,ITGAE,ITGB3,ITGB6,KITLG,LCP1,MAP3K8,MUC1,MYC,NFKBIA,NFKBIZ,NLRC4,NRP1,OLFM4,PIK3CG,PLA2R1,PLD1,PPARA,PTPRM,RECK,RERE,S100A2,SEMA5A,SERPINA1,SERPING1,SLC12A5,SLC16A4,SPP1,ST6GAL1,SYNE2,TEK,THY1,TNFRSF8,VAV3	64
Inflammatory Response	immune response	immune response of cells	9.86E-04		-1.533	AXL,CALR,CD28,CD80,DDX58,FCER1G,FOXP1,FSTL1,HPGDS,IFNG,IL17A,ITGB3,MAP3K8,MUC1,MYC,OTUB2,PIK3CG,PLD1,THY1,TIMD4,TRIM38	21
Cancer, Organismal Injury and Abnormalities	adenocarcinoma	adenocarcinoma	1.37E-07		-1.498	A2ML1,AADACL3,ABCA3,ABCG5,ADGRB3,ADGRV1,ADM,ADRA1A,ALDH1A3,ANKRD1,ANTXR2,AQP2,ARHGEF6,ATOH1,ATP10A,ATP8A1,AXL,BCL9,BEND7,BMP15,CACNA2D3,CACNG6,CALB2,CCDC146,CCDC36,CD109,CD58,CD80,CES4A,CHM,CHPT1,CPB2,CTGF,CTSZ,CYP3A4,CYP3A5,DCLK3,DDX58,DEPDC1B,DNAH11,DQX1,DUSP1,DUSP26,DUSP27,ECM2,ELFN1,ENAM,ENSA,EPHA3,ERG,ETNPPL,EXOC6B,F5,FAM102A,FANK1,FKBP5,FLT1,FLT3,FOS,FOXP1,FSTL1,FUCA2,GFPT1,GIMAP4,GNG12,GPR…	169
Cancer, Organismal Injury and Abnormalities	urogenital cancer	urogenital cancer	1.81E-07		-1.432	ABCA3,ABCG5,ADGRB3,ADGRV1,ADM,ADRA1A,ANKRD1,ANTXR2,APOLD1,AQP2,ARHGEF6,ASCL2,ATOH1,ATP10A,AXL,CACNG6,CALB2,CALR,CCDC146,CCDC36,CD109,CDH13,CES4A,CNTNAP3,CPB2,CTGF,CYP3A4,CYP3A5,DDX58,DEPDC1B,DNAH11,DNAJC15,DQX1,DUSP1,DUSP26,DUSP27,ECM2,EPHA3,ERG,ETNPPL,EXOC6B,F5,FLT1,FLT3,FOS,GFPT1,GNRH1,GPR52,HIST1H2BI,HMGN5,HPSE,HTR3E,IFNG,IL17A,IMMP2L,ITGB3,ITSN1,JAZF1,KCND2,L2HGDH,LAMA4,LAMP3,LCP1,LRRC34,LTA4…	126
Lipid Metabolism, Small Molecule Biochemistry	synthesis	synthesis of lipid	2.55E-05		-1.396	ABCG5,ACSL5,ADM,ALDH1A3,BMP15,CHPT1,CYP3A4,FCER1G,FLT1,FOS,GNRH1,HPGDS,IFNG,IL17A,INSIG1,JAZF1,KITLG,LTA4H,MAP3K8,MYC,NFKBIA,NR2C2,PIK3CG,PLD1,PPARA,RDH5,SERPINA1,TRHR,VAC14	29
Cellular Movement	cell movement	cell movement	6.27E-06		-1.280	ADGRE5,ADM,AKAP4,AMOTL1,ARHGEF6,ATOH1,ATP8A1,AXL,CALR,CD28,CD58,CD80,CDH13,CPB2,CPEB1,CTGF,CTSZ,DDX58,DNAH11,DUSP1,EFNA5,EPHB3,ERG,FCER1G,FLT1,FOS,FOXP1,FSTL1,GNG12,GNRH1,HPSE,IFNG,IL17A,ITGAE,ITGB3,ITGB6,KITLG,LCP1,MAP3K8,MUC1,MYC,NEDD4,NFKBIA,NFKBIZ,NLRC4,NRP1,OLFM4,PIK3CG,PLA2R1,PLD1,PPARA,PTPRM,RECK,RERE,S100A2,SEMA5A,SERPINA1,SERPING1,SLC12A5,SLC16A4,SPP1,ST6GAL1,SYNE2,TEK,THY1,TNFRSF8,VAV3	67
Cell-To-Cell Signaling and Interaction, Inflammatory Response	immune response	immune response of leukocytes	4.11E-05		-1.249	AXL,CALR,CD28,CD80,DDX58,FCER1G,FSTL1,HPGDS,IFNG,IL17A,ITGB3,MAP3K8,MUC1,PIK3CG,THY1,TIMD4	16
Cell Death and Survival	apoptosis	apoptosis of ovarian cancer cell lines	5.77E-04		-1.236	DNAJC15,DUSP1,GNRH1,IFNG,MUC1,MYC,NFKBIA	7
Infectious Diseases	infection	Bacterial Infections	4.98E-05		-1.202	ADGRE5,ANTXR2,CD28,CD80,CTGF,DUSP1,F5,FCER1G,FOS,IFNG,IL17A,LCP1,MAP3K8,NLRC4,OLFM4,PLA2R1,SPP1,ST6GAL1,VSIG4	19
Cell Death and Survival, Skeletal and Muscular Disorders	apoptosis	apoptosis of muscle cells	8.93E-04		-1.180	ADM,ADRA1A,CALR,FSTL1,HSPB8,IFNG,IL17A,ITGB3,KITLG,NFKBIA,PLD1,SPP1	12
Immunological Disease	allergy	allergy	8.22E-08		-1.160	ADRA1A,CD28,CDH13,CHM,DUSP1,FCER1G,HNMT,HPGDS,HPSE,IFNG,IL17A,KITLG,LTA4H,MAP3K8,NFKBIZ,PHGDH,PIK3CG,PPARA,RAB11B,S100A2,SERPING1,SYNE2,TNFRSF8,VAV3	24
Embryonic Development, Organismal Development	development	development of body trunk	5.72E-05		-1.160	ABCA3,ADM,ADRA1A,ALDH1A3,ANKRD1,ATOH1,BMP15,CALR,CPEB1,CTGF,DUSP1,EPHA3,EPHB3,ERG,F5,FLT1,FOS,FOXP1,FSTL1,GDF11,GNRH1,HSPB8,IFNG,IL17A,IMMP2L,ITGB6,KITLG,LAX1,MAML3,MYBPC3,MYC,NPNT,NRP1,PCSK5,PHGDH,PYGO1,SMAD9,TEK,TLL1	39
Cancer, Organismal Injury and Abnormalities, Reproductive System Disease	genital tract cancer	genital tract cancer	5.81E-08		-1.131	ABCA3,ABCG5,ADGRB3,ADGRV1,ADM,ADRA1A,ANKRD1,ANTXR2,APOLD1,ARHGEF6,ASCL2,ATOH1,ATP10A,AXL,CACNG6,CALB2,CCDC146,CCDC36,CD109,CDH13,CES4A,CPB2,CTGF,CYP3A4,CYP3A5,DDX58,DEPDC1B,DNAH11,DNAJC15,DQX1,DUSP1,DUSP26,DUSP27,ECM2,EPHA3,ERG,ETNPPL,EXOC6B,F5,FLT1,FLT3,FOS,GFPT1,GNRH1,GPR52,HIST1H2BI,HMGN5,HPSE,HTR3E,IFNG,IL17A,IMMP2L,ITGB3,ITSN1,JAZF1,KCND2,L2HGDH,LAMA4,LAMP3,LRRC34,MAML3,MUC1,MXRA5,MYC,NBEA,N…	115
Cancer, Organismal Injury and Abnormalities	pelvic cancer	pelvic cancer	1.22E-07		-1.131	ABCA3,ABCG5,ADGRB3,ADGRV1,ADM,ADRA1A,ANKRD1,ANTXR2,APOLD1,ARHGEF6,ASCL2,ATOH1,ATP10A,ATP8A1,AXL,CACNG6,CALB2,CALR,CCDC146,CCDC36,CD109,CDH13,CES4A,CNTNAP3,CPB2,CTGF,CYP3A4,CYP3A5,DDX58,DEPDC1B,DNAH11,DNAJC15,DQX1,DUSP1,DUSP26,DUSP27,ECM2,EPHA3,ERG,ETNPPL,EXOC6B,F5,FLT1,FLT3,FOS,GFPT1,GNRH1,GPR52,HIST1H2BI,HMGN5,HPSE,HTR3E,IFNG,IL17A,IMMP2L,ITGB3,ITSN1,JAZF1,KCND2,L2HGDH,LAMA4,LAMP3,LCP1,LRRC34,MA…	124
Cancer, Organismal Injury and Abnormalities, Reproductive System Disease	genital tumor	genital tumor	4.35E-08		-1.091	ABCA3,ABCG5,ADGRB3,ADGRE5,ADGRV1,ADM,ADRA1A,ANKRD1,ANTXR2,APOLD1,ARHGEF6,ASCL2,ATOH1,ATP10A,AXL,CACNG6,CALB2,CCDC146,CCDC36,CD109,CDH13,CES4A,CPB2,CTGF,CYP3A4,CYP3A5,DDX58,DEPDC1B,DNAH11,DNAJC15,DQX1,DUSP1,DUSP26,DUSP27,ECM2,EPHA3,ERG,ETNPPL,EXOC6B,F5,FLT1,FLT3,FOS,GFPT1,GNRH1,GPR52,HIST1H2BI,HMGN5,HNMT,HPSE,HTR3E,IFNG,IL17A,IMMP2L,ITGB3,ITSN1,JAZF1,KCND2,KITLG,L2HGDH,LAMA4,LAMP3,LRRC34,MAML3,MUC…	119
Cancer, Organismal Injury and Abnormalities, Reproductive System Disease	tumorigenesis	tumorigenesis of genital organ	9.74E-08		-1.091	ABCA3,ABCG5,ADGRB3,ADGRV1,ADM,ADRA1A,ANKRD1,ANTXR2,APOLD1,ARHGEF6,ASCL2,ATOH1,ATP10A,AXL,CACNG6,CALB2,CCDC146,CCDC36,CD109,CDH13,CES4A,CPB2,CTGF,CYP3A4,CYP3A5,DDX58,DEPDC1B,DNAH11,DNAJC15,DQX1,DUSP1,DUSP26,DUSP27,ECM2,EPHA3,ERG,ETNPPL,EXOC6B,F5,FLT1,FLT3,FOS,GFPT1,GNRH1,GPR52,HIST1H2BI,HMGN5,HPSE,HTR3E,IFNG,IL17A,IMMP2L,ITGB3,ITSN1,JAZF1,KCND2,L2HGDH,LAMA4,LAMP3,LRRC34,MAML3,MUC1,MXRA5,MYC,NBEA,N…	115
Hematological System Development and Function, Hypersensitivity Response, Tissue Morphology	quantity	quantity of eosinophils	9.32E-04		-1.082	CDH13,HPSE,IFNG,IL17A,NFKBIA,PIK3CG,PLA2R1	7
Cellular Development, Cellular Growth and Proliferation, Hematological System Development and Function	expansion	expansion of leukocytes	1.26E-03		-1.080	CD28,CD80,FLT3,IFNG,IL17A,KITLG,LCP1,MYC,PIK3CG,SPP1	10
Immunological Disease	immediate hypersensitivity	immediate hypersensitivity	4.86E-06		-1.034	ADRA1A,CD28,CHM,DUSP1,FCER1G,HNMT,HPGDS,IFNG,IL17A,LTA4H,NFKBIZ,PHGDH,PIK3CG,PPARA,RAB11B,S100A2,SYNE2,TNFRSF8	18
Cellular Movement	cell movement	cell movement of cancer cells	3.16E-04		-1.023	ADGRE5,CTGF,DUSP1,FLT1,HPSE,NRP1,S100A2,SPP1,ST6GAL1	9
Dermatological Diseases and Conditions	skin lesion	skin lesion	2.69E-09		-1.023	A2ML1,AADACL3,ABCA3,ACSL5,ADGRB3,ADGRE5,ADGRV1,AKAP4,AQP2,ATP8A1,AXL,BCL9,BMP3,CA6,CACNA2D3,CACNG6,CALB2,CD109,CD80,CDH13,CES4A,CNTNAP3,CSN3,CTGF,CYP3A4,DCLK3,DDX58,DNAH11,DUSP27,ENAM,ENPP3,EPHA3,EPHB3,ERG,EXOC6B,F5,FAM102A,FANK1,FLT1,FLT3,FOS,FOXP1,GALNT13,GIMAP4,GJC3,GLIPR1L1,GNA14,GNG2,HPSE,HTR3E,IFNG,IL17A,INSIG1,ITGAE,ITGB6,ITGBL1,ITSN1,JPH1,KCND2,MAGEA10,MAML3,MEI1,MUC1,MXRA5,MYBPC3,MYC,MYH…	131
Cellular Development, Cellular Growth and Proliferation, Hematological System Development and Function, Humoral Immune Response	proliferation	proliferation of B lymphocytes	2.42E-05		-1.011	ARHGEF6,AXL,CD80,FLT3,GNRH1,IFNG,IFNW1,KITLG,LCP1,MAP3K8,MYC,NFKBIA,PIK3CG,SERPINA1,ST6GAL1,VAV3	16
Cardiovascular System Development and Function, Organ Morphology	systole	systole	1.54E-04		-1.000	CALR,IFNG,MYBPC3,SPP1	4
Cell Death and Survival	apoptosis	apoptosis of mesangial cells	2.23E-04		-1.000	CTGF,DUSP1,GFPT1,NFKBIA	4
Organismal Injury and Abnormalities, Renal and Urological Disease	failure	failure of kidney	3.53E-04		-1.000	ADM,ADRA1A,AQP2,CD28,CYP3A4,DUSP1,FCER1G,FLT1,IFNG,IL17A,SPP1	11
Cancer, Endocrine System Disorders, Gastrointestinal Disease, Organismal Injury and Abnormalities	growth	growth of pancreatic tumor	1.16E-03		-1.000	CTGF,ITGB3,MUC1,NRP1	4
Organismal Injury and Abnormalities	angiogenesis	angiogenesis of lesion	8.84E-05		-0.928	FLT1,HPSE,IFNG,ITGB3,KITLG,MYC,NRP1,SPP1,VAV3	9
Lymphoid Tissue Structure and Development	quantity	quantity of lymphatic system component	5.62E-04		-0.902	ADM,CD28,CD80,DDX58,FCER1G,FOS,IFNG,KITLG,MAP3K8,MYC,NFKBIA,PIK3CG,PRKCH,ST6GAL1,TNFRSF8,VAV3	16
Cancer, Dermatological Diseases and Conditions, Organismal Injury and Abnormalities	skin tumor	skin tumor	5.85E-09		-0.894	A2ML1,AADACL3,ABCA3,ACSL5,ADGRB3,ADGRE5,ADGRV1,AKAP4,AQP2,ATP8A1,AXL,BCL9,BMP3,CA6,CACNA2D3,CACNG6,CALB2,CD109,CD80,CDH13,CES4A,CNTNAP3,CSN3,CTGF,CYP3A4,DCLK3,DDX58,DNAH11,DUSP27,ENAM,ENPP3,EPHA3,EPHB3,ERG,EXOC6B,F5,FAM102A,FANK1,FLT1,FLT3,FOS,FOXP1,GALNT13,GIMAP4,GJC3,GLIPR1L1,GNA14,GNG2,HPSE,HTR3E,IFNG,INSIG1,ITGAE,ITGB6,ITGBL1,ITSN1,JPH1,KCND2,MAGEA10,MAML3,MEI1,MUC1,MXRA5,MYBPC3,MYC,MYH1,NBEA…	129
Inflammatory Response	inflammation	inflammation of organ	8.83E-05		-0.890	ADM,AXL,CA14,CA6,CALR,CD28,CD80,CDH13,CHM,CYP3A4,DDX58,DUSP1,FCER1G,FLT1,FLT3,HNMT,HPGDS,IFNG,IL17A,INSIG1,ITGB3,ITGB6,MAP3K8,MUC1,NFKBIA,NFKBIZ,NLRC4,NR2C2,OLFM4,PHGDH,PIK3CG,PLA2R1,PPARA,RAB11B,S100A2,SPP1,SYNE2,TKTL1,TNFRSF8,VAV3	40
Cancer, Organismal Injury and Abnormalities, Tissue Morphology, Tumor Morphology	induction	induction of malignant tumor	1.26E-04		-0.849	FOS,IFNG,MYC,NFKBIA	4
Cell-To-Cell Signaling and Interaction, Hematological System Development and Function, Immune Cell Trafficking	adhesion	adhesion of granulocytes	2.76E-06		-0.821	ADGRE5,AXL,HPSE,IFNG,ITGB3,LCP1,PIK3CG,SERPINA1,THY1,VAV3	10
Cancer, Organismal Injury and Abnormalities	adenoma	adenoma	1.11E-05		-0.813	ATOH1,ATP6V1F,CALB2,CALR,EPHA3,EPHB3,FLT3,FOS,HPSE,IFNG,MUC1,MYC,NR2C2,PIK3CG,PPARA,PTPRM,PTPRT,RDH5,RECK,S100A2,SERPING1,SPP1,THY1,VAV3,VSIG4	25
Hematological System Development and Function, Tissue Morphology	quantity	quantity of natural killer cells	6.10E-04		-0.774	CD80,FCER1G,IFNG,IL17A,MYC,NIPAL3,PIK3CG	7
Cellular Movement, Hematological System Development and Function, Hematopoiesis	mobilization	mobilization of hematopoietic progenitor cells	1.29E-03		-0.747	FLT3,FOS,KITLG,SERPINA1	4
Cancer, Organismal Injury and Abnormalities	cancer	cancer of secretory structure	3.17E-09		-0.739	ABCA3,ADGRV1,ADRA1A,ANKRD1,ANTXR2,APOLD1,ARHGEF6,ATP8A1,AXL,BCL9,CCDC146,CTGF,CYP3A4,CYP3A5,DNAH11,DNAJC15,DUSP1,DUSP27,ERG,FLT1,FLT3,FOS,FOXP1,FUT11,GFPT1,GNRH1,HPSE,HTR3E,IFFO2,IL17A,ITGAE,ITGB6,ITSN1,KCND2,KCTD5,LAMA4,MAML3,MAP3K8,MUC1,MXRA5,MYBPC3,MYC,NBEA,NFKBIA,NRP1,OPHN1,PCDHB6,PCDHB7,PCSK5,PHGDH,PIK3CG,PITRM1,PLA2R1,PRKCH,PRR12,PXDN,SEL1L,SEMA5A,SERPINA1,SERPING1,SLC16A4,SMAP2,SOHLH2,SPP1…	73
Organismal Injury and Abnormalities	edema	Edema	1.79E-04		-0.719	ADM,ADRA1A,CA14,CA6,DUSP1,EPHA3,FLT1,HPGDS,IFNG,ITGB6,MYC,NFKBIZ,PIK3CG,SERPING1,SLC12A5,TLL1	16
Immunological Disease	hypersensitive reaction	hypersensitive reaction	3.60E-06		-0.688	ADRA1A,CALR,CD28,CHM,DUSP1,FCER1G,FSTL1,HNMT,HPGDS,IFNG,IL17A,LTA4H,NFKBIA,NFKBIZ,PHGDH,PIK3CG,PPARA,RAB11B,S100A2,SPP1,SYNE2,TNFRSF8	22
Cellular Development, Hematological System Development and Function, Hematopoiesis, Lymphoid Tissue Structure and Development	development	development of lymphocytes	3.29E-05		-0.671	AXL,CD28,CD80,EPHA3,F5,FCER1G,FLT1,FLT3,FOS,FOXP1,GIMAP4,GNRH1,IFNG,IFNW1,IL17A,KITLG,KLF10,LAX1,NFKBIA,PIK3CG,PRKCH,SPP1,TNFRSF8,VAV3	24
Cancer, Organismal Injury and Abnormalities	abdominal neoplasm	abdominal neoplasm	2.83E-09		-0.667	A2ML1,AADACL3,ABCA3,ABCG5,ACSL5,ADGRB3,ADGRE5,ADGRL3,ADGRV1,ADM,ADRA1A,ALDH1A3,ANKRD1,ANTXR2,APOLD1,AQP2,ARHGEF6,ASCL2,ATOH1,ATP10A,ATP6V1F,ATP8A1,AXL,BCL9,BEND7,BMP15,BMP3,CA6,CACNA2D3,CACNG6,CALB2,CALR,CCDC146,CCDC36,CD109,CD28,CD58,CDH13,CES4A,CHM,CHPT1,CMTM6,CNTNAP3,CPB2,CPEB1,CTGF,CTSZ,CYP3A4,CYP3A5,DCLK3,DDAH1,DDX58,DEPDC1B,DNAH11,DNAJC15,DQX1,DUSP1,DUSP26,DUSP27,ECM2,EFNA5,ELFN1,ENAM,ENDOD…	216
Cellular Movement	migration	migration of tumor cell lines	7.31E-04		-0.659	ADGRE5,AXL,CTGF,CTSZ,DDX58,EFNA5,FOXP1,GNRH1,IFNG,ITGB3,ITGB6,KITLG,MAP3K8,MUC1,MYC,NFKBIA,NRP1,PIK3CG,PLD1,PTPRM,SERPINA1,SLC16A4,SPP1,ST6GAL1,VAV3	25
Cellular Movement, Hematological System Development and Function, Immune Cell Trafficking	cell movement	cell movement of lymphocytes	3.37E-04		-0.659	CALR,CD28,CD58,CD80,DDX58,FOS,GNRH1,IFNG,IL17A,ITGAE,ITGB3,LCP1,NFKBIA,PIK3CG,SPP1,TNFRSF8,VAV3	17
Cellular Movement	cell movement	cell movement of carcinoma cell lines	1.26E-03		-0.656	AXL,CD28,CTGF,DDX58,FOXP1,IFNG,ITGB6,NFKBIA,NRP1,SPP1	10
Hematological System Development and Function, Tissue Morphology	quantity	quantity of CD8+ T lymphocyte	1.09E-03		-0.647	ARHGEF6,CD28,IFNG,IL17A,MAP3K8,NLRC5,PIK3CG,PRKCH	8
Cellular Development, Cellular Growth and Proliferation, Hematological System Development and Function	proliferation	proliferation of lymphocytes	1.83E-06		-0.634	ARHGEF6,AXL,CALR,CD28,CD58,CD80,CTGF,CTSZ,DUSP1,FCER1G,FLT3,FOS,GNRH1,HPGDS,IFNG,IFNW1,IL17A,ITGB3,KITLG,LCP1,MAP3K8,MYC,NFKBIA,PIK3CG,PRKCH,SERPINA1,SPP1,ST6GAL1,THY1,TIMD4,VAV3,VSIG4	32
Cancer, Organismal Injury and Abnormalities, Tumor Morphology	progression	progression of tumor	6.56E-04		-0.633	AXL,CD80,FOS,HPSE,MYC,NFKBIA,NRP1,RECK,SPP1	9
Hematological System Development and Function, Hematopoiesis, Lymphoid Tissue Structure and Development, Organ Morphology, Tissue Morphology	quantity	quantity of thymocytes	9.79E-04		-0.632	CD80,FCER1G,FOS,IFNG,KITLG,MAP3K8,NFKBIA,PIK3CG,PRKCH,TNFRSF8,VAV3	11
Cancer, Gastrointestinal Disease, Organismal Injury and Abnormalities	digestive organ tumor	digestive organ tumor	1.38E-05		-0.625	A2ML1,AADACL3,ABCA3,ACSL5,ADGRB3,ADGRL3,ADGRV1,ADRA1A,ALDH1A3,ANTXR2,ARHGEF6,ATOH1,ATP10A,ATP6V1F,ATP8A1,AXL,BCL9,BEND7,BMP15,BMP3,CA6,CACNA2D3,CALB2,CALR,CCDC146,CD109,CD28,CD58,CDH13,CHM,CHPT1,CMTM6,CNTNAP3,CPB2,CPEB1,CTGF,CTSZ,CYP3A4,DCLK3,DDAH1,DDX58,DNAH11,DNAJC15,DUSP1,DUSP27,ECM2,EFNA5,ELFN1,ENAM,ENDOD1,ENSA,EPHA3,EPHB3,ERG,ETNPPL,EXOC6B,F5,FAM102A,FANK1,FKBP5,FLT1,FLT3,FOS,FOXP1,FSTL1,FUC…	181
Cardiovascular System Development and Function, Organ Development, Organ Morphology, Skeletal and Muscular System Development and Function	contractility	contractility of ventricular myocardium	6.87E-04		-0.625	ADM,HSPB8,LAMA4,MYBPC3,VAV3	5
Cellular Development, Cellular Growth and Proliferation, Hematological System Development and Function	proliferation	proliferation of T lymphocytes	2.36E-06		-0.622	ARHGEF6,AXL,CALR,CD28,CD58,CD80,CTGF,CTSZ,DUSP1,FCER1G,FOS,GNRH1,IFNG,IFNW1,IL17A,ITGB3,KITLG,LCP1,MAP3K8,MYC,NFKBIA,PIK3CG,PRKCH,SPP1,THY1,TIMD4,VAV3,VSIG4	28
Cell Death and Survival	cell death	cell death of hematopoietic progenitor cells	8.67E-04		-0.576	CD28,FOS,GIMAP4,IFNG,KITLG,MYC,NFKBIA,NLRC4,PIK3CG,SPP1,VAV3	11
Cell Death and Survival	apoptosis	apoptosis	6.36E-04		-0.565	ADM,ADRA1A,ALDH1A3,AMOTL1,ANKRD1,ANTXR2,AQP2,ARHGEF6,ATOH1,AXL,BMP15,CALR,CD28,CD80,CPEB1,CTGF,CYP3A4,DDX58,DNAJC15,DUSP1,ERG,FANK1,FCER1G,FKBP5,FLT1,FLT3,FOS,FOXP1,FSTL1,GDF11,GFPT1,GIMAP4,GNG2,GNRH1,HMGN5,HPGDS,HPSE,HSPB8,IFNG,IFNW1,IL17A,ITGB3,ITSN1,KCND2,KIAA0141,KITLG,KLF10,LAMA4,MAP3K8,MUC1,MYC,NFKBIA,NFKBIZ,NLRC4,NRP1,PIK3CG,PLD1,PPARA,PRKCH,SDF2L1,SEL1L,SERPINA1,SLC4A3,SPP1,ST6GAL1,TEK,TH…	71
Molecular Transport	quantity	quantity of lactic acid	9.44E-05		-0.555	ADM,GNRH1,MYC,NR2C2,PPARA	5
Connective Tissue Disorders, Inflammatory Disease, Skeletal and Muscular Disorders	rheumatic disease	Rheumatic Disease	1.10E-03		-0.543	ADGRE5,ADM,ADRA1A,ATP8A1,CACNA2D3,CALR,CD28,CD80,CDK2AP2,CTGF,DUSP1,ERG,FCER1G,FKBP5,FLT1,FLT3,FOS,FSTL1,GNRH1,HNMT,HSPB8,IFNG,IL17A,LCP1,MAML3,MAP3K8,NFKBIA,NLRC4,PIK3CG,RECK,SEL1L,SPP1,ST6GAL1,VSIG4	34
Cell-mediated Immune Response, Cellular Movement, Hematological System Development and Function, Immune Cell Trafficking	cell movement	cell movement of T lymphocytes	2.17E-04		-0.542	CALR,CD28,CD80,GNRH1,IFNG,IL17A,ITGAE,ITGB3,LCP1,PIK3CG,SPP1,TNFRSF8	12
Cardiovascular System Development and Function	heart rate	heart rate	5.12E-04		-0.541	ADRA1A,CALR,CTGF,DDAH1,EPHA3,FLT1,IFNG,ITGB3,LAMA4,MYBPC3,PIK3CG,SPP1,VAV3	13
Cellular Development, Cellular Growth and Proliferation	expansion	expansion of blood cells	9.22E-04		-0.540	CD28,CD80,ERG,FLT3,IFNG,IL17A,KITLG,LCP1,MYC,PIK3CG,SPP1	11
Cardiovascular System Development and Function	function	function of cardiovascular system	1.27E-05		-0.536	ADM,C6orf25,CALR,DDAH1,EPHA3,FLT1,HPSE,HSPB8,IFNG,ITGB3,KITLG,LAMA4,MYBPC3,PIK3CG,PLD1,PPARA,SPP1,VAV3,VSIG4	19
Cellular Movement	invasion	invasion of prostate cancer cell lines	5.45E-04		-0.531	ADGRE5,AXL,CTSZ,ERG,LCP1,NFKBIA,SPP1	7
Cell Death and Survival	apoptosis	apoptosis of thymocytes	7.38E-04		-0.519	CD28,FOS,GIMAP4,IFNG,MYC,NFKBIA,PIK3CG,SPP1	8
Hematological System Development and Function, Tissue Morphology	quantity	quantity of TREG cells	4.32E-04		-0.518	CD28,CD80,FLT3,IFNG,KLF10	5
Cellular Movement, Hematological System Development and Function, Immune Cell Trafficking	migration	Lymphocyte migration	5.71E-04		-0.492	CALR,CD28,CD58,CD80,DDX58,FOS,GNRH1,IFNG,IL17A,ITGAE,ITGB3,LCP1,PIK3CG,SPP1,TNFRSF8	15
Cellular Movement, Hematological System Development and Function, Immune Cell Trafficking	cellular infiltration	cellular infiltration by granulocytes	2.55E-05		-0.445	ADM,CTGF,DUSP1,FCER1G,IFNG,IL17A,MAP3K8,NFKBIA,OLFM4,PIK3CG,SERPINA1,SPP1,VAV3	13
Cellular Movement, Hematological System Development and Function, Immune Cell Trafficking	cell movement	cell movement of mononuclear leukocytes	4.07E-05		-0.443	CALR,CD28,CD58,CD80,CTGF,DDX58,FLT1,FOS,GNRH1,IFNG,IL17A,ITGAE,ITGB3,LCP1,NFKBIA,NFKBIZ,OLFM4,PIK3CG,SPP1,TNFRSF8,VAV3	21
Cellular Function and Maintenance	homeostasis	homeostasis of leukocytes	9.54E-05		-0.437	AXL,CD28,CD80,EPHA3,F5,FCER1G,FLT1,FLT3,FOXP1,GIMAP4,GNRH1,IFNG,IFNW1,IL17A,KITLG,KLF10,LAX1,NFKBIA,PIK3CG,PRKCH,SPP1,TNFRSF8,VAV3	23
Cellular Function and Maintenance	homeostasis	Lymphocyte homeostasis	1.92E-04		-0.437	AXL,CD28,CD80,EPHA3,F5,FCER1G,FLT1,FOXP1,GIMAP4,GNRH1,IFNG,IFNW1,IL17A,KITLG,KLF10,LAX1,NFKBIA,PIK3CG,PRKCH,SPP1,TNFRSF8,VAV3	22
Cancer, Organismal Injury and Abnormalities	growth	growth of tumor	4.48E-04		-0.433	ADM,AXL,CALR,CD80,CTGF,CTSZ,DUSP1,EPHA3,FCER1G,FLT1,FLT3,FOS,IFNG,IL17A,ITGB3,ITGB6,KITLG,KLF10,LAMA4,MUC1,MYC,NFKBIA,NR2C2,NRP1,PIK3CG,PLD1,SPP1,VAV3	28
Cell Death and Survival	apoptosis	apoptosis of vascular endothelial cells	4.07E-04		-0.430	ADM,AXL,FLT1,IFNG,ITSN1,SERPINA1,SPP1	7
Cellular Development, Cellular Growth and Proliferation	proliferation	proliferation of blood cells	1.81E-05		-0.428	ARHGEF6,AXL,CALR,CD28,CD58,CD80,CTGF,CTSZ,DUSP1,ERG,FCER1G,FLT3,FOS,GNRH1,HPGDS,IFNG,IFNW1,IL17A,ITGB3,KITLG,LCP1,MAP3K8,MYC,NFKBIA,PIK3CG,PRKCH,SERPINA1,SPP1,ST6GAL1,THY1,TIMD4,VAV3,VSIG4	33
Cellular Development, Hematological System Development and Function, Hematopoiesis, Lymphoid Tissue Structure and Development	development	development of mononuclear leukocytes	4.34E-06		-0.416	ADM,AXL,CD28,CD80,EPHA3,F5,FCER1G,FLT1,FLT3,FOS,FOXP1,GIMAP4,GNRH1,IFNG,IFNW1,IL17A,ITGB3,KITLG,KLF10,LAX1,NFKBIA,PIK3CG,PRKCH,SPP1,TNFRSF8,VAV3	26
Skeletal and Muscular System Development and Function	contractility	contractility of muscle	6.64E-04		-0.404	ADM,HSPB8,ITGB3,JPH1,LAMA4,MYBPC3,MYH1,PIK3CG,SPP1,VAV3	10
Cellular Movement	invasion	invasion of tumor cell lines	4.46E-05		-0.401	ADGRE5,ADM,AXL,CALR,CTGF,CTSZ,DDX58,ERG,FOXP1,HPSE,IFNG,IL17A,ITGB3,ITGB6,LCP1,MUC1,MYC,NFKBIA,NR2C2,NRP1,PIK3CG,RECK,SEC24D,SEL1L,SERPINA1,SPP1,VAV3	27
Tissue Development	development	development of epithelial tissue	2.73E-07		-0.398	ABCA3,ADM,ANTXR2,ATOH1,AXL,BMP15,CALR,CDH13,CTGF,DDAH1,FLT1,GDF11,IFNG,IL17A,ITGB3,KITLG,LAMA4,MYC,NFKBIA,NRP1,PIK3CG,PPARA,PTPRM,SEMA5A,SPP1,TEK,THY1	27
Organismal Injury and Abnormalities, Reproductive System Disease	prostatic disease	prostatic disease	2.16E-04		-0.391	ADRA1A,ANKRD1,ANTXR2,APOLD1,AXL,CYP3A4,CYP3A5,DNAH11,DNAJC15,DUSP1,DUSP27,ERG,FLT1,FLT3,GFPT1,GNRH1,HTR3E,MAML3,MUC1,MXRA5,MYC,NFKBIA,NRP1,PCDHB7,PCSK5,PITRM1,PRKCH,SEL1L,SERPING1,SPP1,ST6GAL1,TEK,THY1,VAV3	34
Cancer, Organismal Injury and Abnormalities, Reproductive System Disease	male genital neoplasm	male genital neoplasm	5.44E-04		-0.391	ANKRD1,ANTXR2,APOLD1,AXL,CYP3A4,CYP3A5,DNAH11,DNAJC15,DUSP1,DUSP27,ERG,FLT1,FLT3,GFPT1,GNRH1,HTR3E,KITLG,MAML3,MUC1,MXRA5,MYC,NFKBIA,NRP1,PCDHB7,PCSK5,PITRM1,PRKCH,SEL1L,SERPING1,SPP1,ST6GAL1,TEK,THY1,VAV3	34
Cell-To-Cell Signaling and Interaction, Hematological System Development and Function, Immune Cell Trafficking, Inflammatory Response	adhesion	adhesion of phagocytes	8.06E-06		-0.381	AXL,CTSZ,HPSE,IFNG,IL17A,KITLG,LCP1,PIK3CG,SERPINA1,THY1,VAV3	11
Cell-To-Cell Signaling and Interaction	attachment	attachment of cells	7.72E-04		-0.379	CALR,CDH13,CTGF,ITGB3,PLD1,SPP1,TEK,THY1	8
Cell-To-Cell Signaling and Interaction, Cellular Function and Maintenance, Inflammatory Response	phagocytosis	phagocytosis of tumor cell lines	7.46E-05		-0.364	AXL,CALR,FOXP1,IFNG,MYC,PLD1,TIMD4	7
Cardiovascular System Development and Function, Cellular Movement	migration	migration of vascular endothelial cells	3.97E-05		-0.341	ADM,ARHGEF6,CDH13,FLT1,IL17A,ITGB3,NRP1,PIK3CG,RECK,THY1,VAV3	11
Cell-mediated Immune Response, Cellular Development, Cellular Function and Maintenance, Hematological System Development and Function, Hematopoiesis, Lymphoid Tissue Structure and Development	development	T cell development	1.51E-04		-0.304	CD28,CD80,EPHA3,F5,FCER1G,FLT1,FOXP1,GIMAP4,GNRH1,IFNG,IFNW1,IL17A,KITLG,KLF10,LAX1,NFKBIA,PIK3CG,PRKCH,SPP1,TNFRSF8,VAV3	21
Cell-To-Cell Signaling and Interaction	interaction	interaction of cells	2.84E-05		-0.302	CALR,CD28,CD58,CD80,IFNG,IL17A,KITLG,NRP1,PCDH11X,TNFRSF8	10
Cell-To-Cell Signaling and Interaction	adhesion	adhesion of blood cells	3.98E-09		-0.286	ADGRE5,AXL,CD28,CD58,CTSZ,ERG,FCER1G,FLT1,GNRH1,HPSE,IFNG,IL17A,ITGB3,KITLG,LCP1,MYC,NFKBIA,NRP1,PIK3CG,SERPINA1,SERPING1,SPP1,THY1,TNFRSF8,VAV3	25
Cellular Function and Maintenance	engulfment	engulfment of tumor cell lines	1.29E-03		-0.285	ATP6V1F,AXL,CALR,FOXP1,IFNG,MYC,PLD1,TIMD4	8
Cardiovascular System Development and Function, Organ Development	function	function of heart	6.96E-05		-0.280	ADM,CALR,FLT1,HSPB8,IFNG,ITGB3,KITLG,LAMA4,MYBPC3,PIK3CG,PPARA,SPP1,VAV3	13
Cancer, Gastrointestinal Disease, Hepatic System Disease, Organismal Injury and Abnormalities	cancer	liver cancer	2.33E-05		-0.278	A2ML1,ABCA3,ADGRB3,ADGRL3,ADGRV1,ALDH1A3,ANTXR2,ATOH1,ATP10A,ATP8A1,AXL,BMP15,CA6,CACNA2D3,CALB2,CCDC146,CD109,CD58,CDH13,CMTM6,CNTNAP3,CPB2,CPEB1,DCLK3,DDAH1,DDX58,DNAH11,DNAJC15,DUSP27,EFNA5,ENAM,ENDOD1,EPHA3,ERG,EXOC6B,F5,FLT1,FLT3,FOS,FOXP1,GALNT13,GDF11,HNMT,HPSE,HSPB8,IL17A,INSIG1,ITGAE,ITGB6,ITGBL1,KCND2,KLF10,L2HGDH,LRRC34,MUC1,MXRA5,MYBPC3,MYC,MYH1,NBEA,NEDD4,NLRC4,NPSR1,NR2C2,OPHN1,OSBP…	115
Cell-mediated Immune Response, Cellular Development, Cellular Function and Maintenance, Hematological System Development and Function, Hematopoiesis, Lymphoid Tissue Structure and Development	differentiation	differentiation of Th1 cells	2.80E-04		-0.275	CD28,CD80,IFNG,IFNW1,IL17A,KLF10,PIK3CG	7
Cellular Movement	cell movement	cell movement of tumor cells	1.14E-04		-0.266	ADGRE5,CTGF,DUSP1,FLT1,HPSE,IL17A,NFKBIA,NRP1,S100A2,SPP1,ST6GAL1	11
Cell Death and Survival	cell death	cell death of endothelial cells	1.07E-03		-0.239	ADM,AXL,FLT1,IFNG,IL17A,ITSN1,MYC,NFKBIA,SERPINA1,SPP1	10
Cancer, Organismal Injury and Abnormalities	benign neoplasia	benign neoplasia	8.48E-09		-0.228	ADGRB3,ADGRE5,ADRA1A,ANTXR2,ATOH1,ATP6V1F,CALB2,CALR,DUSP1,ECM2,EPHA3,EPHB3,FLT1,FLT3,FOS,GDF11,GNRH1,HNMT,HPSE,IFNG,KITLG,KLF10,MUC1,MXRA5,MYC,MYH1,NR2C2,NRP1,PIK3CG,PLA2R1,PPARA,PRKCH,PTPRM,PTPRT,RDH5,RECK,S100A2,SERPING1,SPP1,TEK,THY1,VAV3,VSIG4	43
Immunological Disease	systemic autoimmune syndrome	systemic autoimmune syndrome	8.66E-04		-0.223	ADGRE5,ADM,ARHGEF6,ATP8A1,CALR,CD28,CD80,CSN3,DUSP1,FCER1G,FKBP5,FLT3,FOS,GIMAP4,GNRH1,HNMT,HPSE,HSPB8,IFNG,IL17A,ITGAE,LCP1,MAML3,MAP3K8,NFKBIA,PIK3CG,PPARA,RECK,RERE,SEL1L,SERPING1,SPP1,ST6GAL1,VSIG4	34
Infectious Diseases	infection	infection of mammalia	4.65E-05		-0.221	ADGRE5,ANTXR2,CD28,DDX58,DUSP1,FCER1G,FOS,IFNG,IL17A,ITGAE,LCP1,NFKBIZ,NLRC4,OLFM4,SPP1,ST6GAL1,VSIG4	17
Cellular Movement, Hematological System Development and Function, Immune Cell Trafficking	migration	migration of mononuclear leukocytes	1.46E-04		-0.192	CALR,CD28,CD58,CD80,CTGF,DDX58,FLT1,FOS,GNRH1,IFNG,IL17A,ITGAE,ITGB3,LCP1,PIK3CG,SPP1,TNFRSF8	17
Cellular Growth and Proliferation, Tissue Development	proliferation	proliferation of epithelial cells	3.06E-04		-0.192	AQP2,ATOH1,BMP15,CALB2,CD109,CDH13,CPB2,FLT1,FOS,GNRH1,IFNG,ITGB3,KITLG,KLF10,MYC,NFKBIA,PPARA,PRKCH,SPP1,VAV3	20
Cell Cycle	mitogenesis	mitogenesis	3.78E-05		-0.188	ADM,AXL,BMP15,CYP3A4,FLT1,FOS,KITLG,MYC,PPARA,SPP1,VAV3	11
Cellular Development	differentiation	differentiation of cells	1.26E-03		-0.182	ADM,ADRA1A,ARL4A,ASCL2,ATOH1,AXL,BMP3,C6orf25,CALR,CD109,CD28,CD80,CTGF,DDX58,DUSP1,EFNA5,EPHB3,ERG,FCER1G,FLT1,FLT3,FOS,FOXP1,GDF11,GIMAP4,GNRH1,HPSE,IFNG,IFNW1,IL17A,INSIG1,ITGB3,ITSN1,KITLG,KLF10,LAMA4,LCP1,MMD,MUC1,MYC,NFKBIA,NLRC4,NPNT,NRP1,OPHN1,PHGDH,PIK3CG,PLD1,PPARA,PRKCH,PTPRM,PYGO1,SEL1L,SEMA5A,SMAD9,SPP1,TEK,THSD1,THY1,TNFRSF8,UPK1A	61
Cellular Growth and Proliferation, Tissue Development	generation	generation of cells	9.71E-04		-0.171	BMP15,CD28,CD80,FLT1,IFNG,IL17A,KITLG,MEI1,MYC,NFKBIA,PPARA,SPP1	12
Cellular Movement	cell movement	cell movement of tumor cell lines	2.28E-05		-0.155	ADGRE5,AXL,CALR,CD28,CDH13,CTGF,CTSZ,DDX58,EFNA5,FLT1,FOS,FOXP1,GNRH1,IFNG,ITGB3,ITGB6,KITLG,LCP1,MAP3K8,MUC1,MYC,NEDD4,NFKBIA,NRP1,PIK3CG,PLD1,PTPRM,SERPINA1,SLC16A4,SPP1,ST6GAL1,TNFRSF8,VAV3	33
Cellular Movement, Hematological System Development and Function, Immune Cell Trafficking	cell movement	cell movement of granulocytes	4.44E-04		-0.154	ADM,CD28,CTGF,DUSP1,FCER1G,IFNG,IL17A,ITGB3,MAP3K8,NFKBIA,OLFM4,PIK3CG,PPARA,SERPINA1,SPP1,VAV3	16
Cell Morphology	sprouting	sprouting	2.53E-04		-0.154	ADM,EFNA5,EPHB3,FOS,IFNG,ITSN1,KITLG,LAMA4,MYC,NFKBIA,NRP1,OPHN1,PLD1,RECK,SEMA5A,SPP1,TEK	17
Cancer, Gastrointestinal Disease, Organismal Injury and Abnormalities	neoplasia	Gastrointestinal Tract Cancer and Tumors	5.14E-07		-0.152	AADACL3,ACSL5,ADGRB3,ADGRV1,ADRA1A,ALDH1A3,ANTXR2,ATOH1,ATP10A,ATP6V1F,ATP8A1,AXL,BCL9,BEND7,BMP15,BMP3,CACNA2D3,CALR,CD109,CD28,CD58,CDH13,CHM,CHPT1,CTGF,CTSZ,CYP3A4,DCLK3,DNAH11,DUSP1,DUSP27,ECM2,ELFN1,ENAM,ENSA,EPHA3,EPHB3,ERG,ETNPPL,F5,FAM102A,FANK1,FKBP5,FLT1,FLT3,FOS,FOXP1,FSTL1,FUCA2,GIMAP4,GNG12,HNMT,HPGDS,HPSE,HTR3E,IFNG,IFNW1,IL17A,INSIG1,ITGBL1,ITSN1,JPH1,KCND2,KCTD16,KLF10,L2HGDH,LAMA…	139
Cell Death and Survival	necrosis	necrosis of vascular endothelial cells	1.84E-04		-0.128	ADM,AXL,FLT1,IFNG,IL17A,ITSN1,SERPINA1,SPP1	8
Cell-To-Cell Signaling and Interaction, Cellular Movement, Hematological System Development and Function, Immune Cell Trafficking	recruitment	recruitment of lymphocytes	4.58E-04		-0.128	DDX58,FOS,IFNG,ITGAE,PIK3CG,TNFRSF8,VAV3	7
Inflammatory Response	cell-mediated response	cell-mediated response	8.77E-04		-0.125	AXL,CD28,CD80,FSTL1,HPGDS,IFNG,IL17A,MAP3K8,MUC1,THY1	10
Cellular Movement	invasion	invasion of cells	1.46E-05		-0.117	ADGRE5,ADM,AXL,CALR,CTGF,CTSZ,DDX58,ERG,FLT1,FOS,FOXP1,FSTL1,HPSE,IFNG,IL17A,ITGB3,ITGB6,KITLG,LCP1,MUC1,MYC,NFKBIA,NR2C2,NRP1,PIK3CG,PLA2R1,PLD1,RECK,SEC24D,SEL1L,SERPINA1,SLC12A5,SPP1,VAV3	34
Cellular Development, Cellular Growth and Proliferation, Connective Tissue Development and Function, Skeletal and Muscular System Development and Function, Tissue Development	proliferation	proliferation of osteoblasts	6.07E-04		-0.115	ADM,CTGF,DUSP1,HPSE,IFNG,ITGB3	6
Hair and Skin Development and Function, Organ Development	growth	growth of skin	5.72E-04		-0.104	CD109,CDH13,FOS,IFNG,ITGB3,KLF10,MYC,NFKBIZ,PRKCH,SPP1,VAV3	11
Cancer, Organismal Injury and Abnormalities, Reproductive System Disease	mammary tumor	mammary tumor	4.62E-04		-0.096	ADGRV1,AKAP17A,ALDH1A3,AXL,C6orf25,CACNA2D3,CD80,CDK2AP2,CTGF,CYP3A4,DUSP1,ENSA,EPHA3,FLT1,FLT3,FOS,GNRH1,HIST2H2BE,HSPB8,IFNG,IL17A,ITGAE,ITGB3,ITGB6,ITGBL1,KLF10,MAGED2,MAML3,MAP3K8,MUC1,MYBPC3,MYC,NFKBIA,NLRC4,PAQR7,PCSK5,PIK3CG,PPARA,PREX2,PXDN,RECK,RERE,S100A2,SOHLH2,SPP1,TEK,TLL1,VAV3,WDR87	49
Cellular Development	maturation	maturation of cells	7.72E-04		-0.085	ADM,CD28,CD80,CPEB1,FLT3,FOS,FSTL1,GDF11,GNRH1,IFNG,IFNW1,IL17A,ITGB3,KITLG,LCP1,MYC,SERPINA1,SMAD9	18
Cell-To-Cell Signaling and Interaction, Cellular Growth and Proliferation, Hematological System Development and Function	stimulation	stimulation of lymphocytes	4.16E-04		-0.073	CD28,CD80,ENPP3,IFNG,IL17A,KITLG,MUC1,TIMD4	8
Cellular Movement, Hematological System Development and Function, Immune Cell Trafficking	homing	homing of leukocytes	1.83E-04		-0.069	CD28,FCER1G,FLT1,GNRH1,HPSE,IFNG,IL17A,ITGAE,ITGB3,KITLG,LCP1,MYC,PIK3CG,PPARA,SERPINA1,SPP1,VAV3	17
Cancer, Organismal Injury and Abnormalities	abdominal cancer	abdominal cancer	7.38E-09		-0.055	A2ML1,AADACL3,ABCA3,ABCG5,ACSL5,ADGRB3,ADGRL3,ADGRV1,ADM,ADRA1A,ALDH1A3,ANKRD1,ANTXR2,APOLD1,AQP2,ARHGEF6,ASCL2,ATOH1,ATP10A,ATP8A1,AXL,BCL9,BEND7,BMP15,BMP3,CA6,CACNA2D3,CACNG6,CALB2,CALR,CCDC146,CCDC36,CD109,CD28,CD58,CDH13,CES4A,CHM,CHPT1,CMTM6,CNTNAP3,CPB2,CPEB1,CTGF,CTSZ,CYP3A4,CYP3A5,DCLK3,DDAH1,DDX58,DEPDC1B,DNAH11,DNAJC15,DQX1,DUSP1,DUSP26,DUSP27,ECM2,EFNA5,ELFN1,ENAM,ENDOD1,ENSA,EPHA3,ER…	213
Cellular Development, Hematological System Development and Function, Hematopoiesis, Lymphoid Tissue Structure and Development	development	development of leukocytes	4.19E-06		-0.042	ADM,AXL,CD28,CD80,EPHA3,F5,FCER1G,FLT1,FLT3,FOS,FOXP1,GIMAP4,GNRH1,IFNG,IFNW1,IL17A,ITGB3,KITLG,KLF10,LAX1,MAP3K8,NFKBIA,PIK3CG,PRKCH,SPP1,TNFRSF8,VAV3	27
Cell-To-Cell Signaling and Interaction, Hematological System Development and Function, Immune Cell Trafficking	adhesion	adhesion of immune cells	3.49E-09		-0.041	ADGRE5,AXL,CD28,CD58,CTSZ,ERG,FLT1,GNRH1,HPSE,IFNG,IL17A,ITGB3,KITLG,LCP1,MYC,NFKBIA,NRP1,PIK3CG,SERPINA1,SERPING1,SPP1,THY1,TNFRSF8,VAV3	24
Cellular Movement	cell movement	cell movement of breast cancer cell lines	7.95E-04		-0.034	AXL,CTGF,EFNA5,FOS,ITGB3,MYC,NFKBIA,NRP1,PIK3CG,SERPINA1,SLC16A4,SPP1,VAV3	13
Inflammatory Response	inflammation	inflammation of body region	1.80E-04		-0.031	ADM,AXL,CA14,CA6,CALR,CD28,CD80,CDH13,CYP3A4,DDX58,DUSP1,FCER1G,FLT1,FLT3,HPGDS,IFNG,IL17A,INSIG1,ITGB3,ITGB6,MAP3K8,MUC1,NFKBIA,NFKBIZ,NLRC4,NR2C2,OLFM4,PIK3CG,PLA2R1,PPARA,SPP1,ST6GAL1,TKTL1,VAV3	34
Cellular Movement, Immune Cell Trafficking	migration	leukocyte migration	8.79E-07		-0.012	ADM,ARHGEF6,CALR,CD28,CD58,CD80,CPB2,CTGF,CTSZ,DDX58,DUSP1,FCER1G,FLT1,FOS,GNRH1,HPSE,IFNG,IL17A,ITGAE,ITGB3,KITLG,LCP1,MAP3K8,MYC,NFKBIA,NFKBIZ,NLRC4,OLFM4,PIK3CG,PLA2R1,PPARA,SERPINA1,SERPING1,SPP1,THY1,TNFRSF8,VAV3	37
Cell-To-Cell Signaling and Interaction, Hematological System Development and Function, Immune Cell Trafficking, Inflammatory Response	activation	activation of CD4+ T-lymphocytes	6.41E-04		0.000	CD28,CD80,DDX58,IFNG	4
Cell-To-Cell Signaling and Interaction, Renal and Urological System Development and Function	adhesion	adhesion of kidney cells	1.02E-03		0.000	CD28,CD80,EFNA5,EPHB3,ITGB3,NRP1	6
Cell-To-Cell Signaling and Interaction, Hematological System Development and Function	response	T cell response	1.56E-04		0.033	AXL,CD28,CD58,CD80,HPGDS,IFNG,IL17A,LAX1,THY1,TIMD4	10
Connective Tissue Disorders, Skeletal and Muscular Disorders	arthropathy	arthropathy	9.91E-04		0.034	ADGRE5,ADM,ADRA1A,ATP8A1,CACNA2D3,CALR,CD28,CD80,CDK2AP2,CTGF,DUSP1,FCER1G,FKBP5,FLT1,FLT3,FOS,FSTL1,HNMT,HSPB8,IFNG,IL17A,LCP1,MAML3,NFKBIA,NLRC4,PIK3CG,RECK,SEL1L,SLCO2A1,SPP1,VSIG4	31
Cellular Development, Cellular Growth and Proliferation	proliferation	proliferation of squamous cell carcinoma cell lines	5.36E-05		0.037	AXL,CD28,CDH13,CTGF,DDX58,IFNG,NFKBIA,SPP1	8
Lipid Metabolism, Molecular Transport, Small Molecule Biochemistry	concentration	concentration of phospholipid	7.31E-07		0.044	ABCA3,FCER1G,GNRH1,IFNG,IL17A,INSIG1,KITLG,PHGDH,PIK3CG,PLD1,PPARA,SPP1,TEK,VAC14	14
Cell-To-Cell Signaling and Interaction, Hematological System Development and Function	interaction	interaction of T lymphocytes	4.98E-05		0.046	CALR,CD28,CD58,CD80,IFNG,IL17A,NRP1,TNFRSF8	8
Carbohydrate Metabolism, Lipid Metabolism, Molecular Transport, Small Molecule Biochemistry	concentration	concentration of phosphatidic acid	6.17E-07		0.046	ABCA3,FCER1G,GNRH1,IL17A,INSIG1,KITLG,PHGDH,PIK3CG,PLD1,SPP1,TEK,VAC14	12
Cellular Development, Cellular Growth and Proliferation, Hair and Skin Development and Function, Organ Development, Tissue Development	proliferation	proliferation of keratinocytes	8.81E-05		0.051	CD109,CDH13,FOS,IFNG,ITGB3,KLF10,MYC,PRKCH,SPP1,VAV3	10
Organismal Development	development	development of genitourinary system	6.11E-04		0.061	ADM,ALDH1A3,ARL4A,ASCL2,AXL,BMP15,CPEB1,CSN3,CTGF,FLT1,FOS,FSTL1,GDF11,GNRH1,HPSE,IFNG,IMMP2L,ITGB3,KITLG,MEI1,MYC,NPNT,NR2C2,PCSK5,PPARA,PRSS37,PYGO1,SMAP2,SPP1,ZPBP	30
Protein Synthesis	production	production of protein	3.27E-04		0.066	AXL,CD28,CD80,DDX58,FCER1G,IFNG,IFNW1,IL17A,ITGB3,LAX1,MAP3K8,NFKBIA,NFKBIZ,NIPAL3,TIMD4	15
Organismal Survival	survival	survival of organism	6.88E-06		0.075	ABCA3,ADM,ANTXR2,CALR,CD28,CD80,CPB2,CTGF,CYP3A5,DDX58,DUSP1,EFNA5,FLT1,FLT3,FOS,IFNG,IL17A,ITGB3,ITGB6,ITSN1,KITLG,MAP3K8,MYC,NFKBIA,NLRC4,NRP1,PIK3CG,SERPING1,SPP1,TNFRSF8	30
Cellular Development, Hematological System Development and Function, Hematopoiesis	development	development of blood cells	4.04E-06		0.094	ADM,AXL,CD28,CD80,EPHA3,ERG,F5,FCER1G,FLT1,FLT3,FOS,FOXP1,GIMAP4,GNRH1,IFNG,IFNW1,IL17A,ITGB3,KITLG,KLF10,LAX1,MAP3K8,NFKBIA,PIK3CG,PRKCH,SPP1,TEK,TNFRSF8,VAV3	29
Cardiovascular System Development and Function, Tissue Development	development	development of endothelial tissue	3.78E-05		0.113	ADM,AXL,CALR,CDH13,DDAH1,FLT1,IFNG,IL17A,ITGB3,MYC,NRP1,PIK3CG,PPARA,PTPRM,SEMA5A,SPP1,TEK,THY1	18
Cell-To-Cell Signaling and Interaction, Connective Tissue Development and Function	adhesion	adhesion of fibroblast cell lines	2.25E-04		0.115	CALR,CD28,CD80,CTGF,ITGB3,SPP1	6
Cell-To-Cell Signaling and Interaction, Hematological System Development and Function	response	response of lymphocytes	2.27E-04		0.123	AXL,CD28,CD58,CD80,FSTL1,HPGDS,IFNG,IL17A,LAX1,THY1,TIMD4	11
Cardiovascular System Development and Function, Cellular Development, Cellular Growth and Proliferation, Organismal Development, Tissue Development	proliferation	proliferation of endothelial cells	4.82E-05		0.125	ADM,AXL,CALR,CDH13,DDAH1,FLT1,IFNG,IL17A,ITGB3,MYC,NRP1,PPARA,PTPRM,SEMA5A,TEK,THY1	16
Cancer, Gastrointestinal Disease, Organismal Injury and Abnormalities	tumorigenesis	tumorigenesis of intestine	3.74E-05		0.128	AADACL3,ADGRB3,ADGRV1,ALDH1A3,ANTXR2,ATOH1,AXL,BCL9,BEND7,BMP15,CACNA2D3,CD109,CD58,CHM,CHPT1,CTGF,CTSZ,CYP3A4,DCLK3,DNAH11,DUSP1,DUSP27,ECM2,ELFN1,ENAM,ENSA,EPHA3,ERG,ETNPPL,F5,FANK1,FKBP5,FLT1,FLT3,FSTL1,FUCA2,GIMAP4,GNG12,HNMT,HPSE,IFNG,IL17A,INSIG1,ITSN1,JPH1,KCTD16,L2HGDH,LAMA4,MAML3,MUC1,MXRA5,MYC,MYH1,NBEA,NLRC4,NPVF,NR2C2,NRP1,OLFM4,OPHN1,OSBPL2,PAPPA2,PCDH11X,PCDHB5,PCSK5,PHEX,PIK3CG,PIT…	101
Cell-To-Cell Signaling and Interaction, Hematological System Development and Function, Immune Cell Trafficking, Inflammatory Response	activation	activation of natural killer T lymphocytes	1.26E-04		0.152	CD80,DDX58,IFNG,SPP1	4
Cellular Development, Connective Tissue Development and Function, Hematological System Development and Function, Hematopoiesis, Lymphoid Tissue Structure and Development, Skeletal and Muscular System Development and Function, Tissue Development	osteoclastogenesis	osteoclastogenesis of macrophages	3.65E-04		0.152	FOS,IFNG,MAP3K8,NFKBIA	4
Cellular Growth and Proliferation	colony formation	colony formation	3.96E-04		0.163	ANKRD1,AXL,CPB2,FLT1,FLT3,FOS,HPSE,IFNG,IL17A,ITSN1,KITLG,MUC1,MYC,NFKBIA,OLFM4,PIK3CG,SEL1L,SERPINA1,SPP1,TEK,VAV3	21
Cellular Movement, Hematological System Development and Function, Immune Cell Trafficking	cell movement	cell movement of leukocytes	9.00E-08		0.177	ADM,CALR,CD28,CD58,CD80,CPB2,CTGF,CTSZ,DDX58,DUSP1,FCER1G,FLT1,FOS,GNRH1,HPSE,IFNG,IL17A,ITGAE,ITGB3,KITLG,LCP1,MAP3K8,MYC,NFKBIA,NFKBIZ,NLRC4,OLFM4,PIK3CG,PLA2R1,PPARA,SERPINA1,SERPING1,SPP1,THY1,TNFRSF8,VAV3	36
Carbohydrate Metabolism, Lipid Metabolism, Molecular Transport, Small Molecule Biochemistry	quantity	quantity of phosphoinositide	3.66E-04		0.195	FCER1G,IL17A,KITLG,PIK3CG,TEK,VAC14	6
Cell-To-Cell Signaling and Interaction, Cellular Movement, Hematological System Development and Function, Immune Cell Trafficking	recruitment	recruitment of mononuclear leukocytes	4.37E-04		0.218	DDX58,FOS,IFNG,IL17A,ITGAE,PIK3CG,TNFRSF8,VAV3	8
Cardiovascular System Development and Function, Cell-To-Cell Signaling and Interaction	binding	binding of endothelial cells	1.06E-04		0.263	AXL,ERG,F5,IFNG,ITGAE,ITGB3,KITLG,NRP1	8
Cardiovascular System Development and Function, Organ Morphology	contractility	contractility of heart	7.02E-05		0.269	ADM,ADRA1A,HSPB8,IFNG,ITGB3,LAMA4,MYBPC3,PIK3CG,PPARA,SPP1,VAV3	11
Cardiovascular System Development and Function, Organ Development, Organ Morphology, Skeletal and Muscular System Development and Function	contractility	contractility of cardiac muscle	1.29E-03		0.273	ADM,HSPB8,ITGB3,LAMA4,MYBPC3,PIK3CG,SPP1,VAV3	8
Cellular Movement	cellular infiltration	cellular infiltration	1.06E-07		0.275	ADM,CD28,CD80,CDH13,CPB2,CTGF,DUSP1,FCER1G,FLT1,IFNG,IL17A,ITGB3,KITLG,MAP3K8,NFKBIA,NFKBIZ,NRP1,OLFM4,PIK3CG,PLA2R1,SERPINA1,SERPING1,SPP1,TNFRSF8,VAV3	25
Cell-To-Cell Signaling and Interaction, Cell-mediated Immune Response, Cellular Movement, Hematological System Development and Function, Immune Cell Trafficking	recruitment	recruitment of T lymphocytes	4.25E-04		0.277	DDX58,FOS,IFNG,ITGAE,PIK3CG,TNFRSF8	6
Cellular Movement, Hematological System Development and Function	mobilization	mobilization of blood cells	3.66E-04		0.289	FLT3,FOS,IFNG,IL17A,KITLG,SERPINA1	6
Cellular Movement, Hematological System Development and Function, Immune Cell Trafficking	cellular infiltration	cellular infiltration by mononuclear leukocytes	8.79E-05		0.312	CD28,CD80,FLT1,IFNG,IL17A,NFKBIA,NFKBIZ,OLFM4,PIK3CG,TNFRSF8,VAV3	11
Cellular Growth and Proliferation, Tissue Development	proliferation	proliferation of bone cells	2.80E-04		0.314	ADM,CTGF,DUSP1,HPSE,IFNG,ITGB3,KITLG	7
Connective Tissue Development and Function, Skeletal and Muscular System Development and Function, Tissue Development	growth	growth of bone tissue	3.18E-04		0.314	ADM,CTGF,DUSP1,HPSE,IFNG,ITGB3,KITLG	7
Organismal Survival	morbidity or mortality	morbidity or mortality	4.30E-05		0.321	ABCA3,ADGRE5,ADGRV1,ADM,ADRA1A,ALDH1A3,ANTXR2,AQP2,ATOH1,CA14,CALR,CD28,CHM,CPB2,CTGF,CYP3A4,DDAH1,DDX58,DUSP1,EFNA5,EPHA3,EPHB3,F5,FCER1G,FLT1,FLT3,FOS,FSTL1,GDF11,GNB5,HSPB8,IFNG,IL17A,INSIG1,ITGB3,ITSN1,JPH1,KITLG,LAMA4,LCP1,MAML3,MAP3K8,MYBPC3,MYC,NFKBIA,NFKBIZ,NR2C2,NRP1,OPHN1,PCSK5,PHEX,PHGDH,PIK3CG,PLA2R1,PPARA,PRKCH,PYGO1,RECK,SEMA5A,SERPINA1,SERPING1,SLC12A5,SLCO2A1,SMAD9,SPP1,SYNE2,TEK,…	71
Humoral Immune Response, Protein Synthesis	quantity	quantity of IgG2a	1.06E-04		0.332	CD28,CD80,FCER1G,IFNG,LAX1,MAP3K8,NIPAL3,TIMD4	8
Tissue Development	growth	growth of epithelial tissue	3.37E-06		0.341	ADM,AQP2,ATOH1,AXL,BMP15,CALB2,CALR,CD109,CDH13,CPB2,DDAH1,FLT1,FOS,GNRH1,IFNG,IL17A,ITGB3,KITLG,KLF10,MYC,NFKBIA,NRP1,PPARA,PRKCH,PTPRM,SEMA5A,SPP1,TEK,THY1,VAV3	30
Cancer, Gastrointestinal Disease, Organismal Injury and Abnormalities	digestive system cancer	digestive system cancer	3.32E-05		0.344	A2ML1,AADACL3,ABCA3,ACSL5,ADGRB3,ADGRL3,ADGRV1,ADRA1A,ALDH1A3,ANTXR2,ARHGEF6,ATOH1,ATP10A,ATP8A1,AXL,BCL9,BEND7,BMP15,BMP3,CA6,CACNA2D3,CALB2,CALR,CCDC146,CD109,CD28,CD58,CDH13,CHM,CHPT1,CMTM6,CNTNAP3,CPB2,CPEB1,CTGF,CTSZ,CYP3A4,DCLK3,DDAH1,DDX58,DNAH11,DNAJC15,DUSP1,DUSP27,ECM2,EFNA5,ELFN1,ENAM,ENDOD1,ENSA,EPHA3,ERG,ETNPPL,EXOC6B,F5,FAM102A,FANK1,FKBP5,FLT1,FLT3,FOS,FOXP1,FSTL1,FUCA2,FUT11,GALNT…	178
Inflammatory Response	inflammation	inflammation of intestine	1.78E-04		0.346	ADM,AXL,CD80,DDX58,HPGDS,IFNG,IL17A,ITGB3,MAP3K8,MUC1,NFKBIA,PIK3CG,SPP1,TKTL1	14
Cardiovascular System Development and Function, Cellular Development, Organismal Development, Tissue Development	development	endothelial cell development	7.82E-05		0.351	ADM,AXL,CALR,CDH13,DDAH1,FLT1,IFNG,IL17A,ITGB3,MYC,NRP1,PIK3CG,PPARA,PTPRM,SEMA5A,TEK,THY1	17
Lipid Metabolism, Molecular Transport, Small Molecule Biochemistry	concentration	concentration of lipid	1.19E-04		0.359	ABCA3,ABCG5,ADM,CYP3A5,DUSP1,EFNA5,FCER1G,FOS,GNRH1,HPGDS,IFNG,IL17A,INSIG1,ITGB3,KITLG,LTA4H,MAP3K8,MYC,NR2C2,PHEX,PHGDH,PIK3CG,PLA2R1,PLD1,PPARA,SLCO2A1,SPP1,TEK,VAC14,VAV3	30
Cellular Development, Hematopoiesis	maturation	maturation of phagocytes	1.29E-03		0.360	ADM,CD80,FOS,IFNG,IFNW1,IL17A,KITLG,SERPINA1	8
Cardiovascular Disease	vascular lesion	vascular lesion	1.21E-05		0.374	ABCG5,ADM,F5,FLT1,HPSE,IFNG,IL17A,ITGB3,MYC,NFKBIA,PCSK5,PIK3CG,PPARA,SPP1	14
Skeletal and Muscular System Development and Function, Tissue Development	osteoclastogenesis	osteoclastogenesis of connective tissue	2.23E-04		0.376	ADM,IFNG,IL17A,ITGB3	4
Cardiovascular System Development and Function, Cell-To-Cell Signaling and Interaction	adhesion	adhesion of vascular endothelial cells	7.62E-06		0.378	ADGRE5,FLT1,IFNG,IL17A,ITGB3,NFKBIA,PIK3CG,SPP1,THY1	9
Organismal Survival	organismal death	organismal death	5.01E-05		0.391	ABCA3,ADGRV1,ADM,ADRA1A,ALDH1A3,ANTXR2,AQP2,ATOH1,CA14,CALR,CD28,CHM,CPB2,CTGF,CYP3A4,DDAH1,DDX58,DUSP1,EFNA5,EPHA3,EPHB3,F5,FCER1G,FLT1,FLT3,FOS,FSTL1,GDF11,GNB5,HSPB8,IFNG,IL17A,INSIG1,ITGB3,ITSN1,JPH1,KITLG,LAMA4,LCP1,MAML3,MAP3K8,MYBPC3,MYC,NFKBIA,NFKBIZ,NR2C2,NRP1,OPHN1,PCSK5,PHEX,PHGDH,PIK3CG,PLA2R1,PPARA,PRKCH,PYGO1,RECK,SEMA5A,SERPINA1,SERPING1,SLC12A5,SLCO2A1,SMAD9,SPP1,SYNE2,TEK,TLL1,VA…	70
Cellular Development, Hematological System Development and Function, Hematopoiesis, Lymphoid Tissue Structure and Development	hematopoiesis	hematopoiesis of leukocytes	8.24E-04		0.406	FOS,IFNG,IL17A,KITLG	4
Cell Death and Survival	cell viability	cell viability	7.25E-04		0.408	ACSL5,ANTXR2,AXL,CALB2,CALR,CD28,CD80,CDH13,CTGF,CYP3A4,DUSP1,EFNA5,EPHB3,ERG,FCER1G,FKBP5,FLT1,FLT3,FOS,HPSE,HSPB8,IFNG,IL17A,INSIG1,KITLG,LAX1,MAP3K8,MYC,NFKBIA,NR2C2,NRP1,PFDN4,PIK3CG,PPARA,PRKCH,PTPRM,PTPRT,SEL1L,SPP1,TNFRSF8	40
Tissue Morphology	deterioration	deterioration of connective tissue	4.97E-06		0.411	CD80,CTGF,DUSP1,FCER1G,FOS,HPSE,IFNG,IL17A,ITGB3,PIK3CG,RECK,SPP1	12
Cancer, Organismal Injury and Abnormalities	epithelial cancer	epithelial cancer	1.13E-08		0.425	A2ML1,AADACL3,ABCA3,ABCG5,ADGRB3,ADGRE5,ADGRL3,ADGRV1,ADM,ADRA1A,AKAP17A,ALDH1A3,ANKRD1,ANTXR2,AQP2,ARHGEF6,ATOH1,ATP10A,ATP8A1,AXL,BCL9,BEND7,BMP15,C6orf25,CA6,CACNA2D3,CACNG6,CALB2,CCDC146,CCDC36,CD109,CD58,CD80,CDH13,CES4A,CHM,CHPT1,CMTM6,CNTNAP3,CPB2,CPEB1,CTGF,CTSZ,CYP3A4,CYP3A5,DCLK3,DDAH1,DDX58,DEPDC1B,DNAH11,DNAJC15,DQX1,DUSP1,DUSP26,DUSP27,ECM2,EFNA5,ELFN1,ENAM,ENDOD1,ENSA,EPHA3,ERG,ETNP…	214
Cellular Movement, Hematological System Development and Function, Immune Cell Trafficking, Inflammatory Response	cellular infiltration	infiltration by neutrophils	6.24E-06		0.431	ADM,CTGF,DUSP1,FCER1G,IFNG,IL17A,MAP3K8,NFKBIA,PIK3CG,SERPINA1,SPP1,VAV3	12
Humoral Immune Response, Protein Synthesis	quantity	quantity of IgE	2.45E-04		0.440	FCER1G,IFNG,LAX1,MAP3K8,NFKBIA,NFKBIZ,NIPAL3	7
Cancer, Neurological Disease, Organismal Injury and Abnormalities	gliomatosis	gliomatosis	1.88E-04		0.447	ADGRB3,ADGRE5,ADGRV1,CD109,DQX1,EPHA3,FLT3,ITSN1,JPH1,LAMA4,LCP1,MAML3,MYC,NBEA,NLRC5,NRP1,ODF4,PCDH11X,PCDHB5,PIK3CG,PLD1,PRKCH,RECK,SEMA5A,SPP1,TEK,VAV3,VPS13B,ZCCHC12	29
Cellular Movement, Hematological System Development and Function, Immune Cell Trafficking, Inflammatory Response	chemotaxis	chemotaxis of leukocytes	7.78E-04		0.456	CD28,FCER1G,FLT1,GNRH1,HPSE,IFNG,IL17A,ITGB3,KITLG,LCP1,PIK3CG,PPARA,SERPINA1,SPP1,VAV3	15
Cell Death and Survival, Gastrointestinal Disease, Hepatic System Disease	necrosis	necrosis of liver	1.28E-03		0.459	ADM,CPB2,FOS,IFNG,IL17A,ITGB3,MAP3K8,MYC,NFKBIA,NR2C2,PPARA	11
Cellular Growth and Proliferation, Hematological System Development and Function	inhibition	inhibition of T lymphocytes	8.85E-04		0.460	CD80,HPSE,IFNG,IL17A,KLF10	5
Cell-To-Cell Signaling and Interaction	adhesion	adhesion of epithelial cells	2.91E-05		0.478	BMP15,CD58,CTGF,EFNA5,EPHB3,IFNG,ITGB3,KITLG,MUC1	9
Cellular Movement, Hematological System Development and Function, Immune Cell Trafficking, Inflammatory Response	cell movement	cell movement of neutrophils	3.29E-04		0.496	ADM,CD28,CTGF,DUSP1,FCER1G,IFNG,IL17A,ITGB3,MAP3K8,NFKBIA,PIK3CG,SERPINA1,SPP1,VAV3	14
Cancer, Organismal Injury and Abnormalities	neoplasia	neoplasia of epithelial tissue	3.30E-09		0.503	A2ML1,AADACL3,ABCA3,ABCG5,ADGRB3,ADGRE5,ADGRL3,ADGRV1,ADM,ADRA1A,AKAP17A,ALDH1A3,ANKRD1,ANTXR2,AQP2,ARHGEF6,ATOH1,ATP10A,ATP6V1F,ATP8A1,AXL,BCL9,BEND7,BMP15,C6orf25,CA6,CACNA2D3,CACNG6,CALB2,CALR,CCDC146,CCDC36,CD109,CD58,CD80,CDH13,CES4A,CHM,CHPT1,CMTM6,CNTNAP3,CPB2,CPEB1,CTGF,CTSZ,CYP3A4,CYP3A5,DCLK3,DDAH1,DDX58,DEPDC1B,DNAH11,DNAJC15,DQX1,DUSP1,DUSP26,DUSP27,ECM2,EFNA5,ELFN1,ENAM,ENDOD1,ENSA,E…	217
Cellular Development, Cellular Growth and Proliferation	proliferation	proliferation of breast cancer cell lines	1.10E-03		0.509	CD28,CTGF,CYP3A4,CYP3A5,FOS,FOXP1,HSPB8,IFNG,KITLG,MYC,NFKBIA,NR2C2,NRP1,PRKCH,SEL1L,SPP1,TEK	17
Cancer, Gastrointestinal Disease, Organismal Injury and Abnormalities	neoplasia	neoplasia of colon	5.77E-05		0.555	AADACL3,ADGRB3,ADGRV1,ALDH1A3,ANTXR2,AXL,BCL9,BEND7,BMP15,CACNA2D3,CD109,CD58,CHM,CHPT1,CTGF,CTSZ,CYP3A4,DCLK3,DNAH11,DUSP1,DUSP27,ECM2,ELFN1,ENAM,ENSA,EPHA3,ERG,ETNPPL,F5,FANK1,FKBP5,FLT1,FLT3,FSTL1,FUCA2,GIMAP4,GNG12,HNMT,HPSE,IFNG,IL17A,INSIG1,ITSN1,JPH1,KCTD16,L2HGDH,LAMA4,MAML3,MUC1,MXRA5,MYC,MYH1,NBEA,NLRC4,NPVF,NR2C2,NRP1,OLFM4,OPHN1,OSBPL2,PAPPA2,PCDH11X,PCDHB5,PCSK5,PHEX,PIK3CG,PITRM1,PL…	100
Cellular Development, Hematological System Development and Function, Hematopoiesis, Lymphoid Tissue Structure and Development, Skeletal and Muscular System Development and Function	osteoclastogenesis	osteoclastogenesis of phagocytes	6.05E-05		0.555	FOS,IFNG,ITGB3,MAP3K8,NFKBIA	5
Inflammatory Response, Tissue Development	acute inflammation	acute inflammation of tissue	2.29E-04		0.555	HPGDS,HPSE,IL17A,LTA4H,SPP1	5
Cellular Development, Hematological System Development and Function, Hematopoiesis, Lymphoid Tissue Structure and Development	development	development of phagocytes	6.95E-04		0.555	FOS,IFNG,ITGB3,KITLG,MAP3K8,NFKBIA	6
Cardiovascular System Development and Function, Cellular Movement	migration	migration of endothelial cells	4.46E-09		0.568	ADM,AMOTL1,ARHGEF6,AXL,CDH13,CTGF,ERG,FLT1,FOXP1,HPSE,IL17A,ITGB3,MYC,NRP1,PIK3CG,PLD1,RECK,S100A2,SEMA5A,SPP1,TEK,THY1,VAV3	23
Cardiovascular System Development and Function, Cell-To-Cell Signaling and Interaction	binding	binding of vascular endothelial cells	1.19E-04		0.570	AXL,ERG,IFNG,ITGAE,ITGB3,KITLG	6
Immunological Disease	delayed hypersensitive reaction	delayed hypersensitive reaction	7.05E-04		0.575	CALR,CD28,FCER1G,IFNG,NFKBIA,PIK3CG,S100A2,SPP1	8
Cellular Movement	cellular infiltration	cellular infiltration of cells	5.45E-08		0.579	ADM,CD28,CD80,CPB2,CTGF,DUSP1,FCER1G,FLT1,IFNG,IL17A,ITGB3,KITLG,MAP3K8,NFKBIA,NFKBIZ,NRP1,OLFM4,PIK3CG,PLA2R1,SERPINA1,SERPING1,SPP1,TNFRSF8,VAV3	24
Cardiovascular System Development and Function, Cell-To-Cell Signaling and Interaction	adhesion	adhesion of endothelial cells	1.03E-05		0.584	ADGRE5,AXL,FLT1,IFNG,IL17A,ITGB3,NFKBIA,PIK3CG,SERPING1,SPP1,THY1	11
Cardiovascular System Development and Function	vascularization	vascularization	2.07E-05		0.588	AXL,CD28,CDH13,CTGF,EPHB3,FLT1,HPSE,IFNG,IL17A,ITGB3,MYC,NRP1,PLD1,SPP1	14
Inflammatory Response	acute inflammation	acute inflammation	6.42E-05		0.600	HPGDS,HPSE,IFNG,IL17A,LTA4H,SPP1	6
Skeletal and Muscular Disorders, Tissue Morphology	damage	damage of bone	1.98E-05		0.611	CD80,DUSP1,FCER1G,HPSE,IFNG,IL17A,ITGB3,PIK3CG,RECK,SPP1	10
Cancer, Neurological Disease, Organismal Injury and Abnormalities	central nervous system tumor	central nervous system tumor	4.83E-04		0.625	ADGRB3,ADGRE5,ADGRV1,ATOH1,CD109,DQX1,EPHA3,FLT1,FLT3,ITSN1,JPH1,LAMA4,LCP1,MAML3,MYC,NBEA,NLRC5,NRP1,ODF4,PCDH11X,PCDHB5,PIK3CG,PLD1,PRKCH,RECK,SEMA5A,SPP1,TEK,VAV3,VPS13B,ZCCHC12	31
Metabolic Disease	glucose metabolism disorder	glucose metabolism disorder	5.95E-04		0.630	ABCG5,ADRA1A,ARHGEF6,ATP10A,CA14,CA6,CACNA2D3,CD28,CD80,CSN3,DDAH1,DUSP1,FCER1G,FOS,FOXP1,HPSE,HTR3E,IFNG,IL17A,ITGAE,ITGB3,JAZF1,KCTD16,KLF10,LCP1,MYC,NFKBIA,PIK3CG,PLA2R1,PPARA,PREX2,PTPRM,QPRT,SEL1L,SERPING1,SLC44A5,SPP1,TEK,THY1,ZPBP	40
Inflammatory Disease	chronic inflammatory disorder	chronic inflammatory disorder	3.40E-04		0.640	ADGRE5,ADM,ADRA1A,ATP8A1,AXL,CALR,CD28,CD80,CYP3A4,DUSP1,FKBP5,FLT3,FOS,HNMT,HPGDS,HSPB8,IFNG,IL17A,ITGB3,ITGB6,KCND2,LCP1,MAML3,MUC1,NFKBIA,PIK3CG,PLA2R1,PPARA,RECK,SEL1L,SPP1,VAV3,VSIG4	33
Cell Death and Survival	apoptosis	apoptosis of pre-B lymphocytes	7.29E-04		0.651	IFNG,MYC,NFKBIA,VAV3	4
Cancer, Organismal Injury and Abnormalities, Reproductive System Disease	growth	growth of mammary tumor	9.80E-04		0.651	CD80,FOS,IFNG,MYC,NFKBIA,SPP1,VAV3	7
Cancer, Gastrointestinal Disease, Organismal Injury and Abnormalities	gastrointestinal tract cancer	gastrointestinal tract cancer	1.12E-06		0.659	AADACL3,ACSL5,ADGRB3,ADGRV1,ADRA1A,ALDH1A3,ANTXR2,ATP10A,ATP8A1,AXL,BCL9,BEND7,BMP15,BMP3,CACNA2D3,CALR,CD109,CD28,CD58,CDH13,CHM,CHPT1,CTGF,CTSZ,CYP3A4,DCLK3,DNAH11,DUSP1,DUSP27,ECM2,ELFN1,ENAM,ENSA,EPHA3,ERG,ETNPPL,F5,FAM102A,FANK1,FKBP5,FLT1,FLT3,FOS,FOXP1,FSTL1,FUCA2,GIMAP4,GNG12,HNMT,HPGDS,HPSE,HTR3E,IFNG,IFNW1,IL17A,INSIG1,ITGBL1,ITSN1,JPH1,KCND2,KCTD16,KLF10,L2HGDH,LAMA4,MAGEA10,MAML3,MUC1…	136
Cellular Development, Hematological System Development and Function, Hematopoiesis, Lymphoid Tissue Structure and Development, Skeletal and Muscular System Development and Function	osteoclastogenesis	osteoclastogenesis of leukocytes	3.36E-07		0.661	ADM,FOS,IFNG,IL17A,ITGB3,MAP3K8,NFKBIA	7
Cellular Function and Maintenance	homeostasis	cellular homeostasis	6.45E-05		0.663	ADM,ADRA1A,AMOTL1,AQP2,AXL,CALB2,CALR,CD28,CD80,EPHA3,F5,FCER1G,FLT1,FLT3,FOS,FOXP1,GDF11,GIMAP4,GNRH1,HSPB8,IFNG,IFNW1,IL17A,ITGB3,ITSN1,KITLG,KLF10,LAX1,MUC1,MYC,NEDD4,NFKBIA,NLRC4,NR2C2,NRBP2,PHEX,PIK3CG,PLD1,PPARA,PRKCH,SERPINA1,SLC8A2,SPP1,STXBP5L,TBC1D5,TEK,TNFRSF8,TRHR,VAV3	49
Cancer, Organismal Injury and Abnormalities	advanced malignant tumor	advanced malignant tumor	4.84E-05		0.687	ADGRE5,ADM,AXL,CALB2,CD28,CD80,CTGF,CYP3A4,CYP3A5,DDX58,FLT1,FLT3,FOS,FOXP1,GNRH1,HPSE,IFNG,IL17A,ITGB3,MUC1,MYC,NFKBIA,NRP1,PIK3CG,PLD1,RECK,SERPINA1,SERPING1,SPP1,TEK,THY1,VAV3	32
Cancer, Organismal Injury and Abnormalities	metastasis	metastasis	8.36E-05		0.687	ADGRE5,ADM,AXL,CD28,CD80,CTGF,CYP3A4,CYP3A5,DDX58,FLT1,FLT3,FOS,FOXP1,GNRH1,HPSE,IFNG,ITGB3,MUC1,MYC,NFKBIA,NRP1,PIK3CG,PLD1,RECK,SERPINA1,SPP1,TEK,THY1,VAV3	29
Cell-To-Cell Signaling and Interaction, Hematological System Development and Function, Inflammatory Response	cell-mediated response	cell-mediated response of T lymphocytes	2.07E-04		0.692	AXL,CD28,HPGDS,IFNG,IL17A,THY1	6
Gastrointestinal Disease, Inflammatory Disease	gastroenteritis	gastroenteritis	9.67E-05		0.705	ADM,AXL,CD80,DDX58,HPGDS,HTR3E,IFNG,IL17A,ITGB3,MUC1,NFKBIA,PIK3CG,SPP1,TKTL1	14
Gastrointestinal Disease, Inflammatory Disease, Inflammatory Response	colitis	colitis	1.58E-04		0.705	ADM,AXL,CD80,DDX58,HPGDS,IFNG,IL17A,ITGB3,MUC1,NFKBIA,PIK3CG,SPP1,TKTL1	13
Cellular Development, Cellular Growth and Proliferation, Digestive System Development and Function, Hepatic System Development and Function, Organ Development	proliferation	proliferation of liver cells	1.41E-04		0.710	CPB2,CTGF,FLT1,FOS,IFNG,ITGB3,KITLG,MYC,NFKBIA,PPARA,SPP1	11
Cellular Movement	cell movement	cell movement of brain cancer cell lines	1.30E-04		0.724	AXL,CDH13,FLT1,GNRH1,ITGB3,NRP1,PTPRM,SPP1,VAV3	9
Carbohydrate Metabolism	quantity	quantity of carbohydrate	1.01E-05		0.725	ABCA3,ADM,ADRA1A,CALR,CTGF,FCER1G,FSTL1,GFPT1,GNRH1,IFNG,IL17A,INSIG1,ITGB3,KITLG,MYC,NR2C2,PHGDH,PIK3CG,PLD1,PPARA,SPP1,TEK,TRHR,VAC14	24
Cell Morphology, Cellular Assembly and Organization, Cellular Function and Maintenance	formation	formation of lamellipodia	6.83E-04		0.728	ARHGEF6,CDH13,CTGF,IFNG,KITLG,LCP1,MYC,NRP1,VAV3	9
Connective Tissue Disorders, Inflammatory Disease, Skeletal and Muscular Disorders	collagen-induced arthritis	collagen-induced arthritis	4.07E-04		0.745	DUSP1,FLT1,IFNG,IL17A,NFKBIA,PIK3CG,SPP1	7
Cellular Growth and Proliferation, Hematological System Development and Function	inhibition	inhibition of leukocytes	8.99E-04		0.749	CD80,FKBP5,HPSE,IFNG,IL17A,KLF10	6
Cardiovascular System Development and Function, Organismal Development	vascularization	vascularization of body region	2.68E-05		0.757	AXL,CD28,CDH13,CTGF,FLT1,IFNG,IL17A,ITGB3,NRP1,PLD1	10
Cellular Function and Maintenance, Hematological System Development and Function	function	function of T lymphocytes	9.19E-04		0.761	ARHGEF6,CD28,CD80,DUSP1,FCER1G,GIMAP4,GNRH1,IFNG,KLF10,LAX1,NLRC5,PIK3CG	12
Lipid Metabolism, Molecular Transport, Small Molecule Biochemistry	concentration	concentration of prostaglandin	4.58E-04		0.762	GNRH1,HPGDS,IFNG,MAP3K8,PLA2R1,SLCO2A1	6
Lipid Metabolism, Molecular Transport, Small Molecule Biochemistry	concentration	concentration of eicosanoid	2.07E-04		0.765	DUSP1,GNRH1,HPGDS,IFNG,LTA4H,MAP3K8,PLA2R1,SLCO2A1	8
Cellular Movement	homing	homing of cells	4.24E-07		0.778	AXL,CALR,CD28,CDH13,CTGF,FCER1G,FLT1,GNRH1,HPSE,IFNG,IL17A,ITGAE,ITGB3,KITLG,LCP1,MUC1,MYC,NEDD4,NRP1,PIK3CG,PLD1,PPARA,SEMA5A,SERPINA1,SPP1,TEK,TNFRSF8,VAV3	28
Cancer, Organismal Injury and Abnormalities	tumorigenesis	tumorigenesis of tissue	5.46E-09		0.785	A2ML1,AADACL3,ABCA3,ABCG5,ADGRB3,ADGRE5,ADGRL3,ADGRV1,ADM,ADRA1A,AKAP17A,ALDH1A3,ANKRD1,ANTXR2,AQP2,ARHGEF6,ATOH1,ATP10A,ATP6V1F,ATP8A1,AXL,BCL9,BEND7,BMP15,C6orf25,CA6,CACNA2D3,CACNG6,CALB2,CALR,CCDC146,CCDC36,CD109,CD58,CD80,CDH13,CES4A,CHM,CHPT1,CMTM6,CNTNAP3,CPB2,CPEB1,CTGF,CTSZ,CYP3A4,CYP3A5,DCLK3,DDAH1,DDX58,DEPDC1B,DNAH11,DNAJC15,DQX1,DUSP1,DUSP26,DUSP27,ECM2,EFNA5,ELFN1,ENAM,ENDOD1,ENSA,E…	219
Cell Death and Survival, Hematological System Development and Function	cell viability	cell viability of T lymphocytes	1.25E-03		0.787	CD28,CD80,IFNG,KITLG,LAX1,MYC,PIK3CG	7
Cell-To-Cell Signaling and Interaction, Hematological System Development and Function, Immune Cell Trafficking, Inflammatory Response	activation	activation of T lymphocytes	9.49E-05		0.791	AXL,CALR,CD28,CD58,CD80,DDX58,DUSP1,FCER1G,FOS,IFNG,IFNW1,IL17A,LAX1,NFKBIA,PIK3CG,SPP1,THY1	17
Cell-To-Cell Signaling and Interaction	binding	binding of cells	1.92E-07		0.793	ADGRE5,AXL,CALR,CD28,CD58,CD80,EPHA3,ERG,F5,GLIPR1L1,HPSE,IFNG,ITGAE,ITGB3,KITLG,LAMA4,NRP1,PLD1,PRSS37,PTPRM,SERPING1,SPP1,ST6GAL1,THY1,TNFRSF8,ZPBP	26
Cardiovascular System Development and Function	neovascularization	neovascularization	9.23E-07		0.830	AXL,CD28,CDH13,CTGF,FLT1,HPSE,IFNG,IL17A,ITGB3,MYC,NRP1,PLD1,SPP1	13
Skeletal and Muscular Disorders	destruction	destruction of joint	1.04E-03		0.837	FLT1,IL17A,NFKBIA,PIK3CG	4
Tissue Morphology	destruction	destruction of connective tissue	1.15E-03		0.843	CTGF,FOS,IFNG,IL17A,NFKBIA,PIK3CG	6
Inflammatory Response	inflammatory response	inflammatory response	5.48E-05		0.846	ADGRE5,AXL,CD28,CPB2,FCER1G,FLT1,FOS,FOXP1,GNRH1,HPGDS,HPSE,IFNG,IFNW1,IL17A,ITGB3,ITGB6,KITLG,LCP1,MUC1,NFKBIZ,NLRC4,NR2C2,PIK3CG,PPARA,SERPINA1,SERPING1,SPP1,TEK,TIMD4,VAV3	30
Cardiovascular System Development and Function, Organismal Development, Visual System Development and Function	neovascularization	neovascularization of eye	1.43E-05		0.851	AXL,CDH13,CTGF,FLT1,IFNG,IL17A,ITGB3,NRP1,PLD1	9
Cell-To-Cell Signaling and Interaction, Hematological System Development and Function, Immune Cell Trafficking, Inflammatory Response	activation	activation of antigen presenting cells	6.78E-04		0.857	AXL,CALR,CD80,FCER1G,FOXP1,HPSE,HSPB8,IFNG,IFNW1,IL17A,ITGB6,PPARA,SERPING1,TIMD4	14
Cardiovascular System Development and Function, Organismal Development	angiogenesis	angiogenesis	8.44E-05		0.866	ADM,AXL,CALR,CD28,CDH13,CHM,CTGF,DDAH1,EPHB3,ERG,FLT1,FOS,HPSE,IFNG,IL17A,ITGB3,KITLG,LAMA4,MAML3,MYC,NFKBIA,NRP1,PIK3CG,PLD1,PPARA,PTPRM,RECK,SEMA5A,SPP1,ST6GAL1,TEK,THY1,VAV3	33
Cell-To-Cell Signaling and Interaction, Hematological System Development and Function, Immune Cell Trafficking, Inflammatory Response	activation	activation of lymphocytes	1.15E-04		0.870	AXL,CALR,CD28,CD58,CD80,DDX58,DUSP1,FCER1G,FLT3,FOS,IFNG,IFNW1,IL17A,LAX1,NFKBIA,NFKBIZ,PIK3CG,SPP1,ST6GAL1,THY1	20
Cell-To-Cell Signaling and Interaction	activation	activation of cells	9.27E-07		0.875	ACSL5,AXL,CALR,CD28,CD58,CD80,CPB2,CTGF,DDX58,DUSP1,F5,FCER1G,FLT3,FOS,FOXP1,GNRH1,HPSE,HSPB8,IFNG,IFNW1,IL17A,ITGB3,ITGB6,KITLG,LAX1,MYBPC3,MYC,NFKBIA,NFKBIZ,PIK3CG,PPARA,RECK,SERPINA1,SERPING1,SPP1,ST6GAL1,THY1,TIMD4,TNFRSF8,VAV3	40
Developmental Disorder, Gastrointestinal Disease	congenital anomaly of digestive system	congenital anomaly of digestive system	2.67E-04		0.891	ALDH1A3,CALR,DNAH11,EFNA5,ENAM,EPHB3,FOS,GDF11,INSIG1,ITGB6,SLC12A5,SPP1	12
Cellular Function and Maintenance, Hematological System Development and Function	function	function of lymphocytes	4.93E-04		0.902	ARHGEF6,CD28,CD80,DUSP1,FCER1G,GIMAP4,GNRH1,IFNG,KLF10,LAX1,LCP1,MYC,NLRC5,PIK3CG,TIMD4	15
Cardiovascular System Development and Function, Organismal Development	vasculogenesis	vasculogenesis	1.15E-04		0.911	ADM,AXL,CALR,CD28,CDH13,CTGF,DDAH1,EPHB3,ERG,FLT1,HPSE,IFNG,IL17A,ITGB3,KITLG,MYC,NFKBIA,NRP1,PIK3CG,PLD1,PPARA,PTPRM,RECK,SEMA5A,SPP1,ST6GAL1,TEK,THY1	28
Lymphoid Tissue Structure and Development, Organ Development	growth	growth of lymphoid organ	2.63E-04		0.946	AXL,CD28,CD80,GNRH1,IFNG,KITLG,NFKBIA,PIK3CG,SPP1,TIMD4	10
Cell-To-Cell Signaling and Interaction, Hematological System Development and Function, Immune Cell Trafficking, Inflammatory Response	activation	activation of mononuclear leukocytes	8.29E-05		0.959	AXL,CALR,CD28,CD58,CD80,DDX58,DUSP1,FCER1G,FLT3,FOS,FOXP1,IFNG,IFNW1,IL17A,LAX1,NFKBIA,NFKBIZ,PIK3CG,SPP1,ST6GAL1,THY1	21
Cell-To-Cell Signaling and Interaction, Cellular Growth and Proliferation, Hematological System Development and Function	suppression	suppression of leukocytes	4.76E-04		0.971	CD80,FKBP5,IFNG,IL17A,KLF10	5
Endocrine System Disorders, Gastrointestinal Disease, Metabolic Disease	diabetes mellitus	diabetes mellitus	4.09E-04		0.987	ADRA1A,ARHGEF6,ATP10A,CA14,CA6,CACNA2D3,CD28,CD80,CSN3,DDAH1,DUSP1,FCER1G,FOS,FOXP1,HPSE,HTR3E,IFNG,IL17A,ITGAE,ITGB3,JAZF1,KCTD16,KLF10,LCP1,MYC,NFKBIA,PLA2R1,PPARA,PTPRM,SERPING1,SLC44A5,SPP1,TEK,THY1,ZPBP	35
Cellular Growth and Proliferation, Hematological System Development and Function	inhibition	inhibition of blood cells	2.14E-04		0.999	CD80,FKBP5,HPSE,IFNG,IL17A,KLF10,NFKBIA	7
Cardiovascular System Development and Function, Organismal Development	growth	growth of blood vessel	3.41E-05		1.008	CD28,CTGF,FLT1,IFNG,ITGB3,MYC,NRP1,SPP1	8
Cellular Growth and Proliferation, Tissue Development	proliferation	proliferation of connective tissue cells	6.74E-04		1.009	ADM,ATOH1,CD109,CDH13,CTGF,DUSP1,FLT1,FOS,GNRH1,HPSE,IFNG,IL17A,ITGB3,ITSN1,KITLG,KLF10,MYC,NFKBIA,PRKCH,RECK,SPP1,VAV3	22
Cellular Movement, Hematological System Development and Function, Immune Cell Trafficking	cellular infiltration	cellular infiltration by leukocytes	5.56E-07		1.029	ADM,CD28,CD80,CPB2,CTGF,DUSP1,FCER1G,FLT1,IFNG,IL17A,KITLG,MAP3K8,NFKBIA,NFKBIZ,OLFM4,PIK3CG,PLA2R1,SERPINA1,SERPING1,SPP1,TNFRSF8,VAV3	22
Cardiovascular Disease, Organismal Injury and Abnormalities	failure	failure of heart	1.38E-04		1.039	ADM,ADRA1A,AQP2,CA14,CA6,CTGF,EPHA3,IFNG,IL17A,MYBPC3,PIK3CG,PPARA,TLL1	13
Cellular Movement, Hematological System Development and Function, Immune Cell Trafficking	cell movement	cell movement of myeloid cells	4.35E-04		1.062	ADM,CD28,CTGF,DUSP1,FCER1G,FLT1,IFNG,IL17A,ITGB3,KITLG,MAP3K8,NFKBIA,NFKBIZ,NLRC4,OLFM4,PIK3CG,PPARA,SERPINA1,SERPING1,SPP1,VAV3	21
Cancer, Organismal Injury and Abnormalities	melanoma	melanoma	5.83E-08		1.067	A2ML1,AADACL3,ABCA3,ABCG5,ACSL5,ADGRB3,ADGRE5,ADGRL3,ADGRV1,ADM,ADRA1A,AKAP4,AQP2,ATP10A,ATP8A1,AXL,BCL9,BMP3,CA6,CACNA2D3,CACNG6,CALB2,CCDC146,CD109,CD80,CDH13,CES4A,CNTNAP3,CPB2,CSN3,CTGF,CYP3A4,DCLK3,DDAH1,DDX58,DEF8,DNAH11,DQX1,DUSP27,ENAM,ENPP3,EPHA3,EPHB3,ERG,EXOC6B,F5,FAM102A,FANK1,FLT1,FLT3,FOXP1,FSTL1,GALNT13,GFPT1,GIMAP4,GJC3,GLIPR1L1,GNA14,GNG2,GPR52,HIST1H2BI,HPGDS,HPSE,HSPB8,HTR3E,IF…	173
Cancer, Organismal Injury and Abnormalities	breast or colorectal cancer	breast or colorectal cancer	2.15E-06		1.067	AADACL3,ACSL5,ADGRB3,ADGRV1,ADRA1A,AKAP17A,ALDH1A3,ANTXR2,ATP10A,ATP8A1,AXL,BCL9,BEND7,BMP15,BMP3,C6orf25,CACNA2D3,CALR,CD109,CD28,CD58,CD80,CDH13,CDK2AP2,CHM,CHPT1,CTGF,CTSZ,CYP3A4,DCLK3,DNAH11,DUSP1,DUSP27,ECM2,ELFN1,ENAM,ENSA,EPHA3,ERG,ETNPPL,F5,FANK1,FKBP5,FLT1,FLT3,FOS,FSTL1,FUCA2,GIMAP4,GNG12,GNRH1,HIST2H2BE,HNMT,HPGDS,HPSE,HSPB8,IFNG,IFNW1,IL17A,INSIG1,ITGAE,ITGB6,ITGBL1,ITSN1,JPH1,KCTD16,…	133
Cancer, Gastrointestinal Disease, Organismal Injury and Abnormalities	intestinal cancer	intestinal cancer	2.99E-06		1.067	AADACL3,ACSL5,ADGRB3,ADGRV1,ADRA1A,ALDH1A3,ANTXR2,ATP10A,ATP8A1,AXL,BCL9,BEND7,BMP15,BMP3,CACNA2D3,CALR,CD109,CD28,CD58,CDH13,CHM,CHPT1,CTGF,CTSZ,CYP3A4,DCLK3,DNAH11,DUSP1,DUSP27,ECM2,ELFN1,ENAM,ENSA,EPHA3,ERG,ETNPPL,F5,FANK1,FKBP5,FLT1,FLT3,FOS,FSTL1,FUCA2,GIMAP4,GNG12,HNMT,HPGDS,HPSE,HTR3E,IFNG,IFNW1,IL17A,INSIG1,ITSN1,JPH1,KCTD16,L2HGDH,LAMA4,MAML3,MUC1,MXRA5,MYC,MYH1,NBEA,NLRC4,NPSR1,NPVF,NR2…	118
Cancer, Gastrointestinal Disease, Organismal Injury and Abnormalities	colorectal cancer	colorectal cancer	4.90E-06		1.067	AADACL3,ACSL5,ADGRB3,ADGRV1,ADRA1A,ALDH1A3,ANTXR2,ATP10A,ATP8A1,AXL,BCL9,BEND7,BMP15,BMP3,CACNA2D3,CALR,CD109,CD28,CD58,CDH13,CHM,CHPT1,CTGF,CTSZ,CYP3A4,DCLK3,DNAH11,DUSP1,DUSP27,ECM2,ELFN1,ENAM,ENSA,EPHA3,ERG,ETNPPL,F5,FANK1,FKBP5,FLT1,FLT3,FOS,FSTL1,FUCA2,GIMAP4,GNG12,HNMT,HPGDS,HPSE,IFNG,IFNW1,IL17A,INSIG1,ITSN1,JPH1,KCTD16,L2HGDH,LAMA4,MAML3,MUC1,MXRA5,MYC,MYH1,NBEA,NLRC4,NPSR1,NPVF,NR2C2,NRP…	117
Cellular Development, Hematological System Development and Function, Hematopoiesis	myelopoiesis	myelopoiesis of blood cells	3.12E-04		1.087	ERG,IFNG,IL17A,KITLG	4
Cellular Development, Hematological System Development and Function, Hematopoiesis, Lymphoid Tissue Structure and Development	development	development of myeloid cells	2.62E-04		1.091	FOS,IFNG,IL17A,ITGB3,KITLG,MAP3K8,NFKBIA	7
Cell-To-Cell Signaling and Interaction, Cellular Growth and Proliferation, Hematological System Development and Function	induction	induction of lymphocytes	1.04E-03		1.091	CD28,IFNG,IL17A,KITLG,MUC1	5
Cell-To-Cell Signaling and Interaction, Cellular Function and Maintenance, Inflammatory Response	phagocytosis	phagocytosis of leukemia cell lines	1.04E-03		1.091	AXL,FOXP1,IFNG,PLD1	4
Cell-To-Cell Signaling and Interaction, Hematological System Development and Function, Immune Cell Trafficking, Inflammatory Response	activation	activation of dendritic cells	1.19E-03		1.095	AXL,CALR,CD80,HSPB8,IFNG,IFNW1,IL17A	7
Organismal Injury and Abnormalities	fibrosis	Fibrosis	8.90E-04		1.109	CALR,CD28,CPB2,CTGF,CYP3A4,CYP3A5,ERG,FLT1,FLT3,HSPB8,IFNG,IL17A,LAMA4,MYBPC3,NFKBIA,PPARA,RERE,SPP1,THY1,VAV3	20
Tissue Development	growth	growth of connective tissue	9.50E-04		1.120	ADM,ATOH1,CD109,CD28,CDH13,CTGF,DUSP1,FLT1,FOS,GNRH1,HPSE,IFNG,IL17A,ITGB3,ITSN1,KITLG,KLF10,MYC,NFKBIA,PRKCH,RECK,SPP1,VAV3	23
Immunological Disease, Organismal Injury and Abnormalities	atrophy	atrophy of lymphoid organ	1.04E-03		1.131	IFNG,KITLG,NFKBIA,PHEX,SPP1	5
Cell-To-Cell Signaling and Interaction, Cellular Movement, Hematological System Development and Function, Immune Cell Trafficking	recruitment	recruitment of leukocytes	2.35E-05		1.144	CD28,CPB2,DDX58,FLT1,FOS,HPSE,IFNG,IL17A,ITGAE,KITLG,MAP3K8,NFKBIA,PIK3CG,SPP1,THY1,TNFRSF8,VAV3	17
Cellular Movement	chemotaxis	chemotaxis of cells	1.42E-06		1.175	AXL,CALR,CD28,CDH13,CTGF,FCER1G,FLT1,GNRH1,HPSE,IFNG,IL17A,ITGB3,KITLG,LCP1,MUC1,NEDD4,NRP1,PIK3CG,PLD1,PPARA,SEMA5A,SERPINA1,SPP1,TEK,TNFRSF8,VAV3	26
Cell-To-Cell Signaling and Interaction, Cellular Movement	recruitment	recruitment of cells	2.58E-05		1.196	CD28,CPB2,DDX58,FLT1,FOS,HPSE,IFNG,IL17A,ITGAE,KITLG,MAP3K8,NFKBIA,PIK3CG,SPP1,TEK,THY1,TNFRSF8,VAV3	18
Cancer, Organismal Injury and Abnormalities	malignant solid tumor	malignant solid tumor	8.44E-10		1.199	A2ML1,AADACL3,ABCA3,ABCG5,ACSL5,ADGRB3,ADGRE5,ADGRL3,ADGRV1,ADM,ADRA1A,AKAP17A,AKAP4,ALDH1A3,ANKRD1,ANTXR2,APOLD1,AQP2,ARHGEF6,ASCL2,ATOH1,ATP10A,ATP8A1,AXL,BCL9,BEND7,BMP15,BMP3,C6orf25,CA6,CACNA2D3,CACNG6,CALB2,CALR,CCDC146,CCDC36,CD109,CD28,CD58,CD80,CDH13,CDK2AP2,CES4A,CHM,CHPT1,CMTM6,CNTNAP3,CPB2,CPEB1,CSN3,CTGF,CTSZ,CYP3A4,CYP3A5,DCLK3,DDAH1,DDX58,DEF8,DEPDC1B,DNAH11,DNAJC15,DQX1,DUSP1,DUSP…	249
Carbohydrate Metabolism, Lipid Metabolism, Molecular Transport, Small Molecule Biochemistry	quantity	quantity of phosphatidylinositol-3,4,5-triphosphate	6.41E-04		1.204	FCER1G,IL17A,KITLG,PIK3CG	4
Cellular Function and Maintenance	function	function of leukocytes	2.06E-06		1.210	ARHGEF6,AXL,CD28,CD80,CTSZ,DDX58,DUSP1,FCER1G,FLT1,FOS,GIMAP4,GNRH1,IFNG,ITGB3,KLF10,LAX1,LCP1,MYC,NFKBIA,NFKBIZ,NLRC4,NLRC5,PIK3CG,SPP1,ST6GAL1,TIMD4	26
Cell Signaling, Small Molecule Biochemistry	quantity	quantity of nitric oxide	1.12E-03		1.224	ADM,FLT1,IFNG,IL17A,SPP1	5
Cancer, Cell-To-Cell Signaling and Interaction, Organismal Injury and Abnormalities	activation	activation of tumor cells	1.60E-04		1.231	IFNG,IL17A,ITGB3,ITGB6,THY1	5
Cellular Movement, Hematological System Development and Function, Immune Cell Trafficking, Inflammatory Response	cell movement	cell movement of phagocytes	8.07E-05		1.324	ADM,CD28,CD58,CD80,CTGF,CTSZ,DUSP1,FCER1G,FLT1,HPSE,IFNG,IL17A,ITGB3,KITLG,MAP3K8,NFKBIA,NFKBIZ,NLRC4,PIK3CG,SERPINA1,SERPING1,SPP1,VAV3	23
Cardiovascular Disease	atherosclerotic lesion	atherosclerotic lesion	8.81E-05		1.352	ABCG5,F5,FLT1,IFNG,IL17A,ITGB3,NFKBIA,PIK3CG,PPARA,SPP1	10
Cell Death and Survival	cell viability	cell viability of blood cells	7.54E-04		1.363	CD28,CD80,ERG,FCER1G,FLT3,IFNG,IL17A,KITLG,LAX1,MYC,NFKBIA,PIK3CG,TNFRSF8	13
Cancer, Gastrointestinal Disease, Organismal Injury and Abnormalities	intestinal tumor	intestinal tumor	1.15E-06		1.387	AADACL3,ACSL5,ADGRB3,ADGRV1,ADRA1A,ALDH1A3,ANTXR2,ATOH1,ATP10A,ATP6V1F,ATP8A1,AXL,BCL9,BEND7,BMP15,BMP3,CACNA2D3,CALR,CD109,CD28,CD58,CDH13,CHM,CHPT1,CTGF,CTSZ,CYP3A4,DCLK3,DNAH11,DUSP1,DUSP27,ECM2,ELFN1,ENAM,ENSA,EPHA3,EPHB3,ERG,ETNPPL,F5,FANK1,FKBP5,FLT1,FLT3,FOS,FSTL1,FUCA2,GIMAP4,GNG12,HNMT,HPGDS,HPSE,HTR3E,IFNG,IFNW1,IL17A,INSIG1,ITSN1,JPH1,KCTD16,L2HGDH,LAMA4,MAML3,MUC1,MXRA5,MYC,MYH1,NBEA,…	121
Cancer, Gastrointestinal Disease, Organismal Injury and Abnormalities	colorectal neoplasia	colorectal neoplasia	1.77E-06		1.387	AADACL3,ACSL5,ADGRB3,ADGRV1,ADRA1A,ALDH1A3,ANTXR2,ATOH1,ATP10A,ATP6V1F,ATP8A1,AXL,BCL9,BEND7,BMP15,BMP3,CACNA2D3,CALR,CD109,CD28,CD58,CDH13,CHM,CHPT1,CTGF,CTSZ,CYP3A4,DCLK3,DNAH11,DUSP1,DUSP27,ECM2,ELFN1,ENAM,ENSA,EPHA3,EPHB3,ERG,ETNPPL,F5,FANK1,FKBP5,FLT1,FLT3,FOS,FSTL1,FUCA2,GIMAP4,GNG12,HNMT,HPGDS,HPSE,IFNG,IFNW1,IL17A,INSIG1,ITSN1,JPH1,KCTD16,L2HGDH,LAMA4,MAML3,MUC1,MXRA5,MYC,MYH1,NBEA,NLRC4,…	120
Cellular Movement	chemotaxis	chemotaxis of tumor cell lines	2.38E-04		1.400	AXL,CALR,FLT1,ITGB3,KITLG,NEDD4,NRP1,PLD1,TNFRSF8	9
Cell Death and Survival, Hematological System Development and Function	cell viability	cell viability of myeloid cells	3.39E-04		1.407	FCER1G,IFNG,IL17A,KITLG,LAX1,NFKBIA,TNFRSF8	7
Cell-To-Cell Signaling and Interaction, Hematological System Development and Function	activation	activation of blood cells	3.41E-06		1.429	AXL,CALR,CD28,CD58,CD80,CPB2,DDX58,DUSP1,F5,FCER1G,FLT3,FOS,FOXP1,HPSE,HSPB8,IFNG,IFNW1,IL17A,ITGB3,ITGB6,KITLG,LAX1,NFKBIA,NFKBIZ,PIK3CG,PPARA,SERPING1,SPP1,ST6GAL1,THY1,TIMD4,VAV3	32
Amino Acid Metabolism, Post-Translational Modification, Small Molecule Biochemistry	phosphorylation	phosphorylation of L-tyrosine	3.22E-04		1.432	AXL,CD80,EFNA5,EPHA3,FLT1,FLT3,ITGB3,KITLG,NRP1,TEK	10
Cellular Function and Maintenance	function	function of blood cells	1.19E-07		1.434	ARHGEF6,AXL,C6orf25,CD28,CD80,CTSZ,DDX58,DUSP1,ERG,FCER1G,FLT1,FOS,GIMAP4,GNRH1,IFNG,ITGB3,KLF10,LAX1,LCP1,MYC,NFKBIA,NFKBIZ,NLRC4,NLRC5,PIK3CG,PLD1,SPP1,ST6GAL1,TIMD4,VSIG4	30
Post-Translational Modification	phosphorylation	phosphorylation of protein	4.48E-05		1.446	ADM,CALR,CD109,CD28,CTGF,DUSP1,EPHB3,ERG,FCER1G,FLT1,FLT3,GNRH1,IFNG,ITGB3,ITSN1,KITLG,LAX1,MAP3K8,MMD,NEK10,PIK3CG,PRKCH,SMAD9,SPP1,ST6GAL1,TEK,THY1,TNFRSF8,VAC14	29
Cardiovascular System Development and Function, Organismal Development, Visual System Development and Function	neovascularization	neovascularization of retina	3.19E-04		1.512	CDH13,CTGF,FLT1,NRP1,PLD1	5
Cell-To-Cell Signaling and Interaction, Hematological System Development and Function, Immune Cell Trafficking, Inflammatory Response	activation	activation of myeloid cells	5.71E-05		1.594	CD80,CPB2,F5,FCER1G,FOXP1,HPSE,IFNG,IFNW1,IL17A,ITGB6,KITLG,PPARA,SERPING1,SPP1,THY1,TIMD4,VAV3	17
Cell-To-Cell Signaling and Interaction, Hematological System Development and Function, Immune Cell Trafficking, Inflammatory Response	activation	activation of phagocytes	3.97E-06		1.644	AXL,CALR,CD80,CPB2,F5,FCER1G,FOXP1,HPSE,HSPB8,IFNG,IFNW1,IL17A,ITGB6,KITLG,PPARA,SERPING1,SPP1,THY1,TIMD4,VAV3	20
Cell-To-Cell Signaling and Interaction	binding	binding of tumor cell lines	8.41E-05		1.653	CD80,IFNG,ITGB3,NRP1,PLD1,PTPRM,SERPING1,SPP1,ST6GAL1,THY1,TNFRSF8	11
Cell-To-Cell Signaling and Interaction, Hematological System Development and Function, Immune Cell Trafficking, Inflammatory Response	activation	activation of leukocytes	2.15E-06		1.666	AXL,CALR,CD28,CD58,CD80,CPB2,DDX58,DUSP1,F5,FCER1G,FLT3,FOS,FOXP1,HPSE,HSPB8,IFNG,IFNW1,IL17A,ITGB6,KITLG,LAX1,NFKBIA,NFKBIZ,PIK3CG,PPARA,SERPING1,SPP1,ST6GAL1,THY1,TIMD4,VAV3	31
Cellular Movement, Hematological System Development and Function, Immune Cell Trafficking, Inflammatory Response	migration	migration of phagocytes	4.70E-04		1.680	CD58,CD80,CTGF,CTSZ,FLT1,IFNG,IL17A,ITGB3,KITLG,NLRC4,PIK3CG,SPP1,VAV3	13
Cancer, Organismal Injury and Abnormalities	invasion	invasion of tissue	4.53E-05		1.687	ALDH1A3,AXL,CTGF,FLT1,HPSE,IFNG,IL17A,MUC1,MYC,NPNT,PIK3CG,SPP1	12
Amino Acid Metabolism, Post-Translational Modification, Small Molecule Biochemistry	phosphorylation	phosphorylation of L-amino acid	6.31E-04		1.698	AXL,CD80,DUSP1,EFNA5,EPHA3,FLT1,FLT3,ITGB3,KITLG,NRP1,TEK	11
Lymphoid Tissue Structure and Development	growth	growth of lymphatic system component	7.69E-06		1.701	ADM,AXL,CD28,CD80,FLT1,GNRH1,IFNG,IL17A,KITLG,NFKBIA,PIK3CG,SPP1,TIMD4	13
Inflammatory Response	inflammation	inflammation of joint	7.16E-05		1.709	AXL,FLT1,IFNG,IL17A,NFKBIA,PIK3CG	6
Cancer, Organismal Injury and Abnormalities	cancer	cancer	2.62E-10		1.786	A2ML1,AADACL3,ABCA3,ABCG5,ACSL5,ADGRB3,ADGRE5,ADGRL3,ADGRV1,ADM,ADRA1A,AKAP17A,AKAP4,ALDH1A3,ANKRD1,ANTXR2,APOLD1,AQP2,ARHGEF6,ASCL2,ATOH1,ATP10A,ATP8A1,AXL,BCL9,BEND7,BMP15,BMP3,C6orf25,CA6,CACNA2D3,CACNG6,CALB2,CALR,CCDC146,CCDC36,CD109,CD28,CD58,CD80,CDH13,CDK2AP2,CES4A,CHM,CHPT1,CMTM6,CNTNAP3,CPB2,CPEB1,CSN3,CTGF,CTSZ,CYP3A4,CYP3A5,DCLK3,DDAH1,DDX58,DEF8,DEPDC1B,DNAH11,DNAJC15,DQX1,DUSP1,DUSP…	252
Organismal Development	growth	growth of vessel	5.18E-07		1.821	ADM,CD28,CTGF,FLT1,IFNG,IL17A,ITGB3,KITLG,MYC,NRP1,SPP1	11
Cellular Growth and Proliferation, Lymphoid Tissue Structure and Development	proliferation	proliferation of lymphatic system cells	1.04E-03		1.942	ADM,CD28,CD80,ERG,FLT3,IFNG,IL17A,KITLG,SPP1,TIMD4	10
Cell-To-Cell Signaling and Interaction, Hematological System Development and Function, Immune Cell Trafficking, Inflammatory Response	activation	activation of granulocytes	1.19E-03		1.946	CPB2,F5,IFNG,IL17A,KITLG,SPP1,VAV3	7
Inflammatory Response	inflammation	inflammation of limb	5.62E-04		1.981	HPGDS,IFNG,IL17A,PPARA	4
Cell Signaling, Post-Translational Modification	tyrosine phosphorylation	tyrosine phosphorylation of protein	1.15E-06	Increased	2.007	ADM,CALR,CD28,DUSP1,FCER1G,GNRH1,IFNG,ITGB3,KITLG,LAX1,SPP1,ST6GAL1,THY1,TNFRSF8	14
Gene Expression	binding	binding of DNA	2.58E-04	Increased	2.082	CALR,CD28,CTGF,CYP3A4,DDX58,DUSP26,FOS,FOXP1,GFPT1,IFNG,IL17A,ITGB3,KITLG,MYC,NFKBIA,NFKBIZ,NR2C2,PIK3CG,PPARA,SPP1,ZBTB48	21
Cellular Movement, Hematological System Development and Function, Immune Cell Trafficking, Inflammatory Response	cellular infiltration	cellular infiltration of phagocytes	7.35E-05	Increased	2.941	CTGF,FLT1,IFNG,IL17A,KITLG,MAP3K8,NFKBIZ,PIK3CG,SERPING1,SPP1,VAV3	11
Cancer, Organismal Injury and Abnormalities, Reproductive System Disease	female genital neoplasm	female genital neoplasm	2.23E-08			ABCA3,ABCG5,ADGRB3,ADGRE5,ADGRV1,ADM,ADRA1A,ANTXR2,APOLD1,ARHGEF6,ASCL2,ATOH1,ATP10A,AXL,CACNG6,CALB2,CCDC146,CCDC36,CD109,CDH13,CES4A,CPB2,CTGF,CYP3A5,DDX58,DEPDC1B,DNAH11,DQX1,DUSP1,DUSP26,DUSP27,ECM2,EPHA3,ERG,ETNPPL,EXOC6B,F5,FLT1,FLT3,FOS,GFPT1,GNRH1,GPR52,HIST1H2BI,HMGN5,HNMT,HPSE,IFNG,IL17A,IMMP2L,ITGB3,ITSN1,JAZF1,KCND2,L2HGDH,LAMA4,LAMP3,LRRC34,MAML3,MUC1,MYC,NBEA,NEDD4,NLRC4,NRP1,OPHN1,…	109
Cancer, Organismal Injury and Abnormalities, Reproductive System Disease	tumorigenesis	tumorigenesis of reproductive tract	4.02E-08			ABCA3,ABCG5,ADGRB3,ADGRV1,ADM,ADRA1A,ANTXR2,APOLD1,ARHGEF6,ASCL2,ATOH1,ATP10A,AXL,CACNG6,CALB2,CCDC146,CCDC36,CD109,CDH13,CES4A,CPB2,CTGF,CYP3A5,DDX58,DEPDC1B,DNAH11,DQX1,DUSP1,DUSP26,DUSP27,ECM2,EPHA3,ERG,ETNPPL,EXOC6B,F5,FLT1,FLT3,FOS,GFPT1,GPR52,HIST1H2BI,HMGN5,HPSE,IFNG,IL17A,IMMP2L,ITGB3,ITSN1,JAZF1,KCND2,L2HGDH,LAMA4,LAMP3,LRRC34,MAML3,MUC1,MYC,NBEA,NEDD4,NLRC4,NRP1,OPHN1,OXGR1,PAPPA2,PAQR7…	105
Cancer, Dermatological Diseases and Conditions, Organismal Injury and Abnormalities	skin cancer	skin cancer	4.60E-08			A2ML1,AADACL3,ABCA3,ACSL5,ADGRB3,ADGRE5,ADGRV1,AKAP4,AQP2,ATP8A1,AXL,BCL9,BMP3,CA6,CACNA2D3,CACNG6,CALB2,CD109,CDH13,CES4A,CNTNAP3,CSN3,CTGF,CYP3A4,DCLK3,DDX58,DNAH11,DUSP27,ENAM,ENPP3,EPHA3,EPHB3,ERG,EXOC6B,F5,FAM102A,FANK1,FLT1,FLT3,FOS,FOXP1,GALNT13,GIMAP4,GJC3,GLIPR1L1,GNA14,GNG2,HTR3E,IFNG,INSIG1,ITGAE,ITGB6,ITGBL1,ITSN1,JPH1,KCND2,MAGEA10,MAML3,MEI1,MUC1,MXRA5,MYBPC3,MYC,MYH1,NBEA,NEK10,NFK…	125
Cancer, Dermatological Diseases and Conditions, Organismal Injury and Abnormalities	malignant cutaneous melanoma cancer	malignant cutaneous melanoma cancer	5.37E-08			A2ML1,AADACL3,ABCA3,ACSL5,ADGRB3,ADGRE5,ADGRV1,AKAP4,AQP2,ATP8A1,AXL,BCL9,BMP3,CA6,CACNA2D3,CACNG6,CALB2,CD109,CDH13,CES4A,CNTNAP3,CSN3,CTGF,CYP3A4,DCLK3,DDX58,DNAH11,DUSP27,ENAM,ENPP3,EPHA3,EPHB3,ERG,EXOC6B,F5,FAM102A,FANK1,FLT1,FLT3,FOXP1,GALNT13,GIMAP4,GJC3,GLIPR1L1,GNA14,GNG2,HTR3E,IFNG,INSIG1,ITGAE,ITGB6,ITGBL1,ITSN1,JPH1,KCND2,MAGEA10,MAML3,MEI1,MUC1,MXRA5,MYBPC3,MYH1,NBEA,NEK10,NLRC4,NLRC5…	122
Cancer, Organismal Injury and Abnormalities	abdominal adenocarcinoma	abdominal adenocarcinoma	7.06E-08			AADACL3,ABCA3,ABCG5,ADGRB3,ADGRV1,ADM,ADRA1A,ALDH1A3,ANTXR2,AQP2,ARHGEF6,ATOH1,ATP10A,ATP8A1,AXL,BCL9,BEND7,BMP15,CACNA2D3,CACNG6,CALB2,CCDC146,CCDC36,CD109,CD58,CES4A,CHM,CHPT1,CPB2,CTGF,CTSZ,CYP3A4,CYP3A5,DCLK3,DDX58,DEPDC1B,DNAH11,DQX1,DUSP1,DUSP26,DUSP27,ECM2,ELFN1,ENAM,ENSA,EPHA3,ERG,ETNPPL,EXOC6B,F5,FAM102A,FANK1,FKBP5,FLT1,FLT3,FOS,FOXP1,FSTL1,FUCA2,GFPT1,GIMAP4,GNG12,GPR52,HIST1H2BI,HMGN5…	158
Cancer, Organismal Injury and Abnormalities, Reproductive System Disease	female genital tract cancer	female genital tract cancer	1.17E-07			ABCA3,ABCG5,ADGRB3,ADGRV1,ADM,ADRA1A,ANTXR2,APOLD1,ARHGEF6,ASCL2,ATOH1,ATP10A,CACNG6,CALB2,CCDC146,CCDC36,CD109,CDH13,CES4A,CPB2,CTGF,CYP3A5,DDX58,DEPDC1B,DNAH11,DQX1,DUSP26,DUSP27,ECM2,EPHA3,ERG,ETNPPL,EXOC6B,F5,FLT1,FLT3,FOS,GFPT1,GPR52,HIST1H2BI,HMGN5,HPSE,IFNG,IL17A,IMMP2L,ITGB3,ITSN1,JAZF1,KCND2,L2HGDH,LAMA4,LAMP3,LRRC34,MAML3,MUC1,MYC,NBEA,NEDD4,NLRC4,NRP1,OPHN1,OXGR1,PAPPA2,PAQR7,PCDH17,PC…	103
Cancer, Organismal Injury and Abnormalities	abdominal carcinoma	abdominal carcinoma	1.18E-07			AADACL3,ABCA3,ABCG5,ADGRB3,ADGRV1,ADM,ADRA1A,ALDH1A3,ANTXR2,AQP2,ARHGEF6,ATOH1,ATP10A,ATP8A1,AXL,BCL9,BEND7,BMP15,CACNA2D3,CACNG6,CALB2,CCDC146,CCDC36,CD109,CD58,CDH13,CES4A,CHM,CHPT1,CPB2,CTGF,CTSZ,CYP3A4,CYP3A5,DCLK3,DDX58,DEPDC1B,DNAH11,DQX1,DUSP1,DUSP26,DUSP27,ECM2,ELFN1,ENAM,ENSA,EPHA3,ERG,ETNPPL,EXOC6B,F5,FAM102A,FANK1,FKBP5,FLT1,FLT3,FOS,FOXP1,FSTL1,FUCA2,GFPT1,GIMAP4,GNG12,GPR52,HIST1H2BI…	159
Cancer, Organismal Injury and Abnormalities, Reproductive System Disease	female genital tract adenocarcinoma	female genital tract adenocarcinoma	9.78E-07			ABCA3,ABCG5,ADGRB3,ADGRV1,ADM,ADRA1A,ARHGEF6,ATOH1,ATP10A,CACNG6,CALB2,CCDC146,CCDC36,CD109,CES4A,CPB2,CTGF,CYP3A5,DDX58,DEPDC1B,DNAH11,DQX1,DUSP26,DUSP27,ECM2,EPHA3,ETNPPL,EXOC6B,F5,FLT3,GFPT1,GPR52,HIST1H2BI,HMGN5,HPSE,IMMP2L,ITGB3,ITSN1,KCND2,L2HGDH,LAMA4,LRRC34,MAML3,MUC1,NBEA,NLRC4,NRP1,OPHN1,OXGR1,PAPPA2,PAQR7,PCDH17,PCDHB5,PCDHB6,PCDHB7,PCSK5,PHEX,PIK3CG,PLA2R1,PRAMEF12,PREX2,PTPRM,PTPRT,P…	88
Cancer, Endocrine System Disorders, Gastrointestinal Disease, Organismal Injury and Abnormalities	pancreatic cancer	pancreatic cancer	1.39E-06			ABCA3,ADGRV1,ADRA1A,ARHGEF6,ATP8A1,AXL,BCL9,CCDC146,CTGF,DNAH11,FLT1,FLT3,FOS,FUT11,HPSE,IFFO2,IL17A,ITGAE,ITGB6,ITSN1,KCND2,KCTD5,LAMA4,MAML3,MUC1,MYBPC3,NBEA,OPHN1,PCDHB6,PCSK5,PHGDH,PIK3CG,PRR12,PXDN,SEMA5A,SLC16A4,SMAP2,SOHLH2,SPP1,ST6GAL1,SYNE2,THSD1,TLL1,TRIM4,ZBTB48	45
Cancer, Endocrine System Disorders, Gastrointestinal Disease, Organismal Injury and Abnormalities	carcinoma	carcinoma in pancreas	1.97E-06			ABCA3,ADGRV1,ADRA1A,ARHGEF6,ATP8A1,AXL,BCL9,CCDC146,CTGF,DNAH11,FLT1,FLT3,FUT11,IFFO2,IL17A,ITGAE,ITGB6,ITSN1,KCND2,KCTD5,LAMA4,MAML3,MUC1,MYBPC3,NBEA,OPHN1,PCDHB6,PCSK5,PHGDH,PIK3CG,PRR12,PXDN,SEMA5A,SLC16A4,SMAP2,SOHLH2,SPP1,SYNE2,THSD1,TRIM4,ZBTB48	41
Cancer, Organismal Injury and Abnormalities, Reproductive System Disease	uterine tumor	uterine tumor	2.11E-06			ABCG5,ADGRB3,ADGRE5,ADGRV1,ADM,ADRA1A,ANTXR2,APOLD1,ARHGEF6,ATOH1,ATP10A,CACNG6,CCDC146,CCDC36,CD109,CDH13,CES4A,CTGF,CYP3A5,DDX58,DEPDC1B,DNAH11,DQX1,DUSP26,DUSP27,ECM2,EPHA3,ERG,ETNPPL,EXOC6B,F5,FLT1,FLT3,FOS,GFPT1,GNRH1,GPR52,HMGN5,HNMT,HPSE,IFNG,IMMP2L,ITGB3,ITSN1,JAZF1,KCND2,L2HGDH,LAMA4,LAMP3,MAML3,MYC,NBEA,NEDD4,NLRC4,NRP1,OPHN1,OXGR1,PAPPA2,PAQR7,PCDH17,PCDHB5,PCDHB6,PCDHB7,PCSK5,PHEX,PIK…	94
Cancer, Organismal Injury and Abnormalities, Respiratory Disease	RET rearrangement positive non-small cell lung cancer	RET rearrangement positive non-small cell lung cancer	6.06E-06			AXL,FLT1,FLT3,TEK	4
Cancer, Endocrine System Disorders, Organismal Injury and Abnormalities	progressive, metastatic medullary thyroid cancer	progressive, metastatic medullary thyroid cancer	6.06E-06			AXL,FLT1,FLT3,TEK	4
Cancer, Organismal Injury and Abnormalities, Reproductive System Disease	endometrial cancer	endometrial cancer	6.85E-06			ABCG5,ADGRB3,ADGRV1,ADM,ADRA1A,ANTXR2,APOLD1,ARHGEF6,ATOH1,ATP10A,CACNG6,CCDC146,CCDC36,CD109,CDH13,CES4A,CTGF,CYP3A5,DDX58,DEPDC1B,DNAH11,DQX1,DUSP26,DUSP27,ECM2,EPHA3,ERG,ETNPPL,EXOC6B,F5,FLT3,GFPT1,GPR52,HMGN5,HPSE,IMMP2L,ITGB3,ITSN1,JAZF1,KCND2,L2HGDH,LAMA4,LAMP3,MAML3,NBEA,NEDD4,NLRC4,NRP1,OPHN1,OXGR1,PAPPA2,PAQR7,PCDH17,PCDHB5,PCDHB6,PCDHB7,PCSK5,PHEX,PIK3CG,PLA2R1,PRAMEF12,PREX2,PTPRM,PTPR…	85
Cellular Function and Maintenance	function	function of antigen presenting cells	7.68E-06			AXL,CTSZ,DDX58,FCER1G,FLT1,FOS,IFNG,ITGB3,LCP1,NFKBIA,NLRC4,PIK3CG,SPP1,ST6GAL1,TIMD4	15
Cancer, Organismal Injury and Abnormalities, Reproductive System Disease	uterine cancer	uterine cancer	9.62E-06			ABCG5,ADGRB3,ADGRV1,ADM,ADRA1A,ANTXR2,APOLD1,ARHGEF6,ATOH1,ATP10A,CACNG6,CCDC146,CCDC36,CD109,CDH13,CES4A,CTGF,CYP3A5,DDX58,DEPDC1B,DNAH11,DQX1,DUSP26,DUSP27,ECM2,EPHA3,ERG,ETNPPL,EXOC6B,F5,FLT1,FLT3,FOS,GFPT1,GPR52,HMGN5,HPSE,IMMP2L,ITGB3,ITSN1,JAZF1,KCND2,L2HGDH,LAMA4,LAMP3,MAML3,NBEA,NEDD4,NLRC4,NRP1,OPHN1,OXGR1,PAPPA2,PAQR7,PCDH17,PCDHB5,PCDHB6,PCDHB7,PCSK5,PHEX,PIK3CG,PLA2R1,PRAMEF12,PREX2,P…	88
Cell Morphology	morphology	morphology of cells	9.71E-06			ABCA3,ADGRV1,ADM,ADRA1A,AKAP4,ANKRD1,AQP2,ATOH1,ATP6V1F,BMP15,C6orf25,CACNA2D3,CALR,CD28,CHM,CTGF,CTSZ,DDX58,DUSP1,EFNA5,EPHB3,ERG,FCER1G,FLT1,FOS,FSTL1,GDF11,GNRH1,HPSE,IFNG,INSIG1,ITGB3,ITGB6,ITSN1,JPH1,KCND2,KITLG,KLF10,LAMA4,LCP1,MUC1,MYBPC3,MYC,NFKBIA,NFKBIZ,NR2C2,OPHN1,PHEX,PIK3CG,PLD1,PPARA,PRKCH,RECK,SEMA5A,SLC12A5,SLC4A3,SMAD9,SPP1,SYNE2,TEK,VAV3,ZPBP	62
Cancer, Gastrointestinal Disease, Organismal Injury and Abnormalities	gastrointestinal carcinoma	gastrointestinal carcinoma	9.98E-06			AADACL3,ADGRB3,ADGRV1,ADRA1A,ALDH1A3,ANTXR2,ATP10A,ATP8A1,AXL,BCL9,BEND7,BMP15,CACNA2D3,CD109,CD58,CDH13,CHM,CHPT1,CTGF,CTSZ,CYP3A4,DCLK3,DNAH11,DUSP1,DUSP27,ECM2,ELFN1,ENAM,ENSA,EPHA3,ERG,ETNPPL,F5,FAM102A,FANK1,FKBP5,FLT1,FLT3,FOXP1,FSTL1,FUCA2,GIMAP4,GNG12,HNMT,HPSE,IFNG,INSIG1,ITGBL1,ITSN1,JPH1,KCND2,KCTD16,KLF10,L2HGDH,LAMA4,MAGEA10,MAML3,MUC1,MXRA5,MYC,MYH1,NBEA,NLRC4,NPSR1,NPVF,NR2C2,NRP1,…	121
Cancer, Endocrine System Disorders, Organismal Injury and Abnormalities	medullary thyroid carcinoma	locoregional medullary thyroid carcinoma	1.40E-05			AXL,FLT1,FLT3,TEK	4
Cancer, Endocrine System Disorders, Organismal Injury and Abnormalities	medullary thyroid cancer	persistent medullary thyroid cancer	1.40E-05			AXL,FLT1,FLT3,TEK	4
Cancer, Endocrine System Disorders, Organismal Injury and Abnormalities	medullary thyroid carcinoma	symptomatic stage recurrent medullary thyroid carcinoma	1.40E-05			AXL,FLT1,FLT3,TEK	4
Cancer, Endocrine System Disorders, Organismal Injury and Abnormalities	medullary thyroid carcinoma	symptomatic stage unresectable medullary thyroid carcinoma	1.40E-05			AXL,FLT1,FLT3,TEK	4
Cancer, Organismal Injury and Abnormalities	head and neck cancer	head and neck cancer	1.63E-05			ADGRV1,ATOH1,AXL,CD109,CDH13,CTGF,DDX58,DQX1,DUSP1,EPHA3,FLT1,FLT3,FOXP1,IFNG,ITGBL1,ITSN1,JPH1,LAMA4,LCP1,MAML3,MAP3K8,MUC1,MYC,NLRC5,NRP1,ODF4,PCDH11X,PCDHB5,PIK3CG,PLA2R1,PRKCH,PTPRM,PTPRT,RECK,SERPINA1,SPP1,TEK,THY1,VPS13B,ZCCHC12	40
Cancer, Organismal Injury and Abnormalities	endometrioid carcinoma	endometrioid carcinoma	2.39E-05			ABCG5,ADGRB3,ADGRV1,ADRA1A,ARHGEF6,ATOH1,ATP10A,CACNG6,CCDC146,CCDC36,CD109,CES4A,CTGF,CYP3A5,DDX58,DEPDC1B,DNAH11,DQX1,DUSP26,DUSP27,ECM2,EPHA3,ETNPPL,EXOC6B,F5,FLT3,GFPT1,GPR52,HMGN5,HPSE,IMMP2L,ITGB3,ITSN1,KCND2,L2HGDH,LAMA4,MAML3,NBEA,NLRC4,NRP1,OPHN1,OXGR1,PAPPA2,PAQR7,PCDH17,PCDHB5,PCDHB6,PCDHB7,PCSK5,PHEX,PIK3CG,PLA2R1,PRAMEF12,PREX2,PTPRM,PTPRT,PYGO1,RDH5,S100A2,SEL1L,SLC16A14,SLC4A3,SMAP…	78
Cancer, Organismal Injury and Abnormalities, Reproductive System Disease	endometrial carcinoma	endometrial carcinoma	3.32E-05			ABCG5,ADGRB3,ADGRV1,ADM,ADRA1A,ARHGEF6,ATOH1,ATP10A,CACNG6,CCDC146,CCDC36,CD109,CDH13,CES4A,CTGF,CYP3A5,DDX58,DEPDC1B,DNAH11,DQX1,DUSP26,DUSP27,ECM2,EPHA3,ETNPPL,EXOC6B,F5,FLT3,GFPT1,GPR52,HMGN5,HPSE,IMMP2L,ITGB3,ITSN1,KCND2,L2HGDH,LAMA4,MAML3,NBEA,NLRC4,NRP1,OPHN1,OXGR1,PAPPA2,PAQR7,PCDH17,PCDHB5,PCDHB6,PCDHB7,PCSK5,PHEX,PIK3CG,PLA2R1,PRAMEF12,PREX2,PTPRM,PTPRT,PYGO1,RDH5,SEL1L,SLC16A14,SLC4A3,S…	78
Cancer, Gastrointestinal Disease, Organismal Injury and Abnormalities	gastrointestinal adenocarcinoma	gastrointestinal adenocarcinoma	3.69E-05			AADACL3,ADGRB3,ADGRV1,ADRA1A,ALDH1A3,ANTXR2,ATP10A,ATP8A1,AXL,BCL9,BEND7,BMP15,CACNA2D3,CD109,CD58,CHM,CHPT1,CTGF,CTSZ,CYP3A4,DCLK3,DNAH11,DUSP1,DUSP27,ECM2,ELFN1,ENAM,ENSA,EPHA3,ERG,ETNPPL,F5,FAM102A,FANK1,FKBP5,FLT1,FLT3,FOXP1,FSTL1,FUCA2,GIMAP4,GNG12,HNMT,HPSE,ITSN1,JPH1,KCND2,KCTD16,KLF10,L2HGDH,LAMA4,MAGEA10,MAML3,MXRA5,MYC,MYH1,NBEA,NLRC4,NPSR1,NPVF,NR2C2,NRP1,OLFM4,OPHN1,OSBPL2,PAPPA2,PCDH…	113
Cancer, Organismal Injury and Abnormalities, Reproductive System Disease	adenocarcinoma	adenocarcinoma in endometrium	3.78E-05			ABCG5,ADGRB3,ADGRV1,ADM,ADRA1A,ARHGEF6,ATOH1,ATP10A,CACNG6,CCDC146,CCDC36,CD109,CES4A,CTGF,CYP3A5,DDX58,DEPDC1B,DNAH11,DQX1,DUSP26,DUSP27,ECM2,EPHA3,ETNPPL,EXOC6B,F5,FLT3,GFPT1,GPR52,HMGN5,HPSE,IMMP2L,ITGB3,ITSN1,KCND2,L2HGDH,LAMA4,MAML3,NBEA,NLRC4,NRP1,OPHN1,OXGR1,PAPPA2,PAQR7,PCDH17,PCDHB5,PCDHB6,PCDHB7,PCSK5,PHEX,PIK3CG,PLA2R1,PRAMEF12,PREX2,PTPRM,PTPRT,PYGO1,RDH5,SEL1L,SLC16A14,SLC4A3,SMAP2,S…	77
Cancer, Hematological Disease, Immunological Disease, Organismal Injury and Abnormalities	chronic leukemia	chronic leukemia	3.78E-05			ADGRB3,AXL,CD28,CD80,DDX58,ENAM,EPHB3,FCER1G,FLT1,FLT3,IFNG,IL17A,MYC,NRP1,ODF4,PREX2,PXDN,SEC24D,SYNE2,TEK,TIMD4	21
Cancer, Gastrointestinal Disease, Hepatic System Disease, Organismal Injury and Abnormalities	hepatocellular carcinoma	hepatocellular carcinoma	4.08E-05			A2ML1,ABCA3,ADGRB3,ADGRL3,ADGRV1,ALDH1A3,ANTXR2,ATOH1,ATP10A,ATP8A1,AXL,BMP15,CA6,CACNA2D3,CALB2,CCDC146,CD109,CD58,CDH13,CMTM6,CNTNAP3,CPB2,CPEB1,DCLK3,DDAH1,DDX58,DNAH11,DNAJC15,DUSP27,EFNA5,ENAM,ENDOD1,EPHA3,ERG,EXOC6B,F5,FLT1,FLT3,FOXP1,GALNT13,GDF11,HNMT,HPSE,HSPB8,IL17A,INSIG1,ITGAE,ITGB6,ITGBL1,KCND2,KLF10,L2HGDH,LRRC34,MUC1,MXRA5,MYBPC3,MYC,MYH1,NBEA,NEDD4,NLRC4,NPSR1,NR2C2,OPHN1,OSBPL2,P…	111
Organismal Development	abnormal morphology	abnormal morphology of body cavity	4.36E-05			ABCA3,ADM,ANTXR2,AXL,BMP15,C6orf25,CALR,CD28,CD80,CTGF,DDX58,DNAH11,DUSP1,EPHA3,FCER1G,FOS,FSTL1,GDF11,HSPB8,IFNG,ITGB3,ITGB6,LAMA4,LAX1,MAML3,MYBPC3,MYC,NFKBIA,NFKBIZ,NLRC5,NPNT,NRP1,PIK3CG,PPARA,SLCO2A1,SPP1,TEK,TLL1,TNFRSF8,VAV3	40
Cardiovascular System Development and Function	quantity	quantity of vasculature	4.53E-05			FLT1,FLT3,TEK	3
Cardiovascular System Development and Function, Cell Morphology, Organismal Development, Tissue Morphology	morphology	morphology of vascular endothelial cells	4.56E-05			ADM,FLT1,ITGB3,PPARA,RECK,TEK	6
Cell-To-Cell Signaling and Interaction	intercellular communication	intercellular communication	5.16E-05			ADGRE5,ADM,ADRA1A,BMP3,GNRH1,IL17A,KLF10,NRP1,PCSK5,PHEX,SEMA5A,TEK	12
Cancer, Gastrointestinal Disease, Organismal Injury and Abnormalities	colorectal carcinoma	colorectal carcinoma	5.29E-05			AADACL3,ADGRB3,ADGRV1,ALDH1A3,ANTXR2,ATP10A,ATP8A1,AXL,BCL9,BEND7,BMP15,CACNA2D3,CD109,CD58,CHM,CHPT1,CTGF,CTSZ,CYP3A4,DCLK3,DNAH11,DUSP1,DUSP27,ECM2,ELFN1,ENAM,ENSA,EPHA3,ERG,ETNPPL,F5,FANK1,FKBP5,FLT1,FLT3,FSTL1,FUCA2,GIMAP4,GNG12,HNMT,HPSE,IFNG,INSIG1,ITSN1,JPH1,KCTD16,L2HGDH,LAMA4,MAML3,MUC1,MXRA5,MYH1,NBEA,NLRC4,NPSR1,NPVF,NR2C2,NRP1,OLFM4,OPHN1,OSBPL2,PAPPA2,PCDH11X,PCDHB5,PCSK5,PHEX,PIK3CG…	100
Organismal Development	morphology	morphology of body cavity	5.73E-05			ABCA3,ADM,ANTXR2,AXL,BMP15,C6orf25,CALR,CD28,CD80,CPEB1,CTGF,DDX58,DNAH11,DUSP1,EPHA3,FCER1G,FOS,FSTL1,GDF11,HSPB8,IFNG,ITGB3,ITGB6,LAMA4,LAX1,MAML3,MYBPC3,MYC,NFKBIA,NFKBIZ,NLRC5,NPNT,NRP1,PIK3CG,PPARA,SLCO2A1,SPP1,TEK,TLL1,TNFRSF8,VAV3	41
Lymphoid Tissue Structure and Development, Organ Morphology	abnormal morphology	abnormal morphology of lymphoid organ	6.10E-05			AXL,C6orf25,CD28,CD80,DDX58,FOS,GDF11,HPGDS,IFNG,ITGB3,LAX1,MYC,NFKBIA,NFKBIZ,NLRC5,PIK3CG,PRKCH,TNFRSF8	18
Cancer, Organismal Injury and Abnormalities	breast or ovarian carcinoma	breast or ovarian carcinoma	6.78E-05			ABCA3,ADGRV1,AKAP17A,AXL,C6orf25,CALB2,CD80,CPB2,DUSP27,EPHA3,FLT3,FOS,GNRH1,HIST1H2BI,HSPB8,IFNG,IL17A,ITGAE,ITGBL1,LRRC34,MAGED2,MAML3,MAP3K8,MUC1,MYBPC3,MYC,NLRC4,PAQR7,PCSK5,PIK3CG,PREX2,PXDN,RECK,RERE,S100A2,SERPING1,SOHLH2,SPP1,ST6GAL1,TLL1,VAV3,WDR87,ZBBX	43
Lymphoid Tissue Structure and Development	morphology	morphology of lymphatic system component	7.73E-05			AXL,C6orf25,CA6,CD28,CD80,DDX58,FOS,GDF11,HPGDS,IFNG,ITGB3,LAX1,MYC,NFKBIA,NFKBIZ,NLRC5,PIK3CG,PRKCH,TNFRSF8	19
Cellular Function and Maintenance, Hematological System Development and Function	function	function of macrophages	8.04E-05			AXL,FCER1G,FOS,IFNG,ITGB3,LCP1,NFKBIA,NLRC4,PIK3CG,SPP1,TIMD4	11
Cancer, Gastrointestinal Disease, Organismal Injury and Abnormalities	colon cancer	colon cancer	8.62E-05			AADACL3,ADGRB3,ADGRV1,ALDH1A3,ANTXR2,AXL,BCL9,BEND7,BMP15,CACNA2D3,CD109,CD58,CHM,CHPT1,CTGF,CTSZ,CYP3A4,DCLK3,DNAH11,DUSP1,DUSP27,ECM2,ELFN1,ENAM,ENSA,EPHA3,ERG,ETNPPL,F5,FANK1,FKBP5,FLT1,FLT3,FSTL1,FUCA2,GIMAP4,GNG12,HNMT,IFNG,IL17A,INSIG1,ITSN1,JPH1,KCTD16,L2HGDH,LAMA4,MAML3,MUC1,MXRA5,MYC,MYH1,NBEA,NLRC4,NPVF,NR2C2,NRP1,OLFM4,OPHN1,OSBPL2,PAPPA2,PCDH11X,PCDHB5,PCSK5,PHEX,PIK3CG,PITRM1,PLA2R1,…	99
Organismal Functions, Organismal Injury and Abnormalities, Tissue Morphology	healing	healing of wound	8.79E-05			ADM,CPB2,FLT1,HPSE,IFNG,IL17A,ITGB3,MYC,PPARA,PRKCH,SPP1	11
Cellular Function and Maintenance, Hematological System Development and Function	function	function of myeloid cells	9.70E-05			AXL,DDX58,FCER1G,FOS,IFNG,ITGB3,LCP1,NFKBIA,NLRC4,PIK3CG,SPP1,ST6GAL1,TIMD4	13
Cancer, Organismal Injury and Abnormalities	breast or ovarian cancer	breast or ovarian cancer	9.91E-05			ABCA3,ADGRV1,AKAP17A,ALDH1A3,ASCL2,AXL,C6orf25,CACNA2D3,CALB2,CD80,CDK2AP2,CPB2,CTGF,CYP3A4,DUSP1,DUSP27,ENSA,EPHA3,FLT1,FLT3,FOS,GNRH1,HIST1H2BI,HIST2H2BE,HSPB8,IFNG,IL17A,ITGAE,ITGB6,ITGBL1,KLF10,LRRC34,MAGED2,MAML3,MAP3K8,MUC1,MYBPC3,MYC,NLRC4,PAQR7,PCSK5,PIK3CG,PPARA,PREX2,PXDN,RECK,RERE,S100A2,SERPINA1,SERPING1,SOHLH2,SPP1,ST6GAL1,TEK,TLL1,VAV3,WDR87,ZBBX	58
Cellular Development, Cellular Growth and Proliferation, Lymphoid Tissue Structure and Development, Tissue Development	expansion	expansion of bone marrow cells	1.02E-04			ERG,FLT3,IL17A,KITLG	4
Cell Morphology	abnormal morphology	abnormal morphology of cells	1.02E-04			ABCA3,ADGRV1,ADM,AKAP4,ANKRD1,ATOH1,BMP15,CALR,CD28,CHM,CTGF,DDX58,DUSP1,EPHB3,FCER1G,FLT1,FSTL1,GDF11,IFNG,INSIG1,ITGB3,ITSN1,JPH1,KCND2,KLF10,LAMA4,MYBPC3,NFKBIA,NFKBIZ,OPHN1,PHEX,PPARA,PRKCH,RECK,SEMA5A,SLC12A5,SLC4A3,SMAD9,SYNE2,TEK,VAV3,ZPBP	42
Cancer, Gastrointestinal Disease, Organismal Injury and Abnormalities	colon carcinoma	colon carcinoma	1.19E-04			AADACL3,ADGRB3,ADGRV1,ALDH1A3,ANTXR2,AXL,BCL9,BEND7,BMP15,CACNA2D3,CD109,CD58,CHM,CHPT1,CTGF,CTSZ,CYP3A4,DCLK3,DNAH11,DUSP1,DUSP27,ECM2,ELFN1,ENAM,ENSA,EPHA3,ERG,ETNPPL,F5,FANK1,FKBP5,FLT1,FLT3,FSTL1,FUCA2,GIMAP4,GNG12,HNMT,IFNG,INSIG1,ITSN1,JPH1,KCTD16,L2HGDH,LAMA4,MAML3,MUC1,MXRA5,MYH1,NBEA,NLRC4,NPVF,NR2C2,NRP1,OLFM4,OPHN1,OSBPL2,PAPPA2,PCDH11X,PCDHB5,PCSK5,PHEX,PIK3CG,PITRM1,PLA2R1,PLCH1,PRAM…	94
Cardiovascular System Development and Function, Organismal Development, Tissue Morphology	morphology	morphology of endothelial tissue	1.20E-04			ADM,FLT1,IFNG,ITGB3,PPARA,RECK,TEK	7
Cancer, Gastrointestinal Disease, Inflammatory Disease, Inflammatory Response, Organismal Injury and Abnormalities	ulcerative colitis associated colon cancer	ulcerative colitis associated colon cancer	1.24E-04			AXL,HPGDS,IFNG	3
Cancer, Gastrointestinal Disease, Organismal Injury and Abnormalities	colorectal adenocarcinoma	colorectal adenocarcinoma	1.28E-04			AADACL3,ADGRB3,ADGRV1,ALDH1A3,ANTXR2,ATP10A,ATP8A1,AXL,BCL9,BEND7,BMP15,CACNA2D3,CD109,CD58,CHM,CHPT1,CTGF,CTSZ,CYP3A4,DCLK3,DNAH11,DUSP1,DUSP27,ECM2,ELFN1,ENAM,ENSA,EPHA3,ERG,ETNPPL,F5,FANK1,FKBP5,FLT1,FLT3,FSTL1,FUCA2,GIMAP4,GNG12,HNMT,HPSE,ITSN1,JPH1,KCTD16,L2HGDH,LAMA4,MAML3,MXRA5,MYH1,NBEA,NLRC4,NPSR1,NPVF,NR2C2,NRP1,OLFM4,OPHN1,OSBPL2,PAPPA2,PCDH11X,PCDHB5,PCSK5,PHEX,PIK3CG,PITRM1,PLA2R1,PL…	96
Cellular Function and Maintenance	function	function of phagocytes	1.37E-04			AXL,CTSZ,DDX58,FCER1G,FLT1,FOS,IFNG,ITGB3,LCP1,NFKBIA,NLRC4,PIK3CG,SPP1,ST6GAL1,TIMD4	15
Cardiovascular System Development and Function, Cell Morphology, Organismal Development, Tissue Morphology	abnormal morphology	abnormal morphology of vascular endothelial cells	1.41E-04			ADM,FLT1,PPARA,RECK,TEK	5
Cancer, Gastrointestinal Disease, Organismal Injury and Abnormalities	upper gastrointestinal tract cancer	upper gastrointestinal tract cancer	1.41E-04			ADGRB3,ADGRV1,ADRA1A,ATP8A1,AXL,BEND7,CACNA2D3,CD109,CD58,CDH13,CTGF,DUSP1,EPHA3,F5,FAM102A,FLT1,FLT3,FOXP1,HPSE,IFNG,ITGBL1,KCND2,KCTD16,KLF10,LAMA4,MAGEA10,MAML3,MUC1,MXRA5,MYC,OPHN1,PAPPA2,PCDH17,PCDHB6,PCDHB7,PHGDH,PIK3CG,PREX2,PXDN,SEL1L,SERPINA1,SLC16A4,SOHLH2,SPP1,ST6GAL1,STXBP5L,SYNE2,THSD1,THY1,TLL1,TMEM63A,TRANK1,VAV3	53
Cancer, Gastrointestinal Disease, Organismal Injury and Abnormalities	gastroesophageal cancer	gastroesophageal cancer	1.42E-04			ADGRB3,ADGRV1,ADRA1A,ATP8A1,AXL,BEND7,CACNA2D3,CD109,CD58,EPHA3,F5,FAM102A,FLT1,FLT3,FOXP1,HPSE,IFNG,KCND2,KCTD16,KLF10,LAMA4,MAGEA10,MAML3,MUC1,MXRA5,MYC,OPHN1,PAPPA2,PCDH17,PCDHB6,PCDHB7,PHGDH,PIK3CG,PREX2,PXDN,SEL1L,SERPINA1,SLC16A4,SOHLH2,SPP1,ST6GAL1,STXBP5L,SYNE2,THSD1,THY1,TLL1,TMEM63A,TRANK1,VAV3	49
Cancer, Organismal Injury and Abnormalities	recurrent malignant neoplasm	progressive recurrent malignant neoplasm	1.54E-04			AXL,FLT1,FLT3,TEK	4
Cancer, Organismal Injury and Abnormalities	mesenchymal tumor	mesenchymal tumor	1.62E-04			ADGRE5,FLT1,FLT3,IFNG,KITLG,MYC,NRP1	7
Cancer, Gastrointestinal Disease, Organismal Injury and Abnormalities	esophageal carcinoma	esophageal carcinoma	1.62E-04			ADGRB3,AXL,EPHA3,F5,FLT1,FOXP1,KCND2,KCTD16,MAGEA10,MAML3,MYC,PREX2,PXDN,SPP1,STXBP5L,SYNE2,THY1,TLL1	18
Cardiovascular System Development and Function, Cell-To-Cell Signaling and Interaction	cell-cell adhesion	cell-cell adhesion of microvascular endothelial cells	1.77E-04			ADGRE5,THY1	2
Cell Cycle	cell cycle progression	delay in initiation of cell cycle progression of T lymphocytes	1.77E-04			CD28,PIK3CG	2
Carbohydrate Metabolism, Lipid Metabolism, Small Molecule Biochemistry	demethylation	demethylation of erythromycin	1.77E-04			CYP3A4,CYP3A5	2
Small Molecule Biochemistry	demethylation	demethylation of lidocaine	1.77E-04			CYP3A4,CYP3A5	2
Lipid Metabolism, Small Molecule Biochemistry	hydroxylation	hydroxylation of tacrolimus	1.77E-04			CYP3A4,CYP3A5	2
Drug Metabolism	hydroxylation	hydroxylation of triazolam	1.77E-04			CYP3A4,CYP3A5	2
Drug Metabolism	metabolism	metabolism of alprazolam	1.77E-04			CYP3A4,CYP3A5	2
Drug Metabolism, Lipid Metabolism, Small Molecule Biochemistry, Vitamin and Mineral Metabolism	metabolism	metabolism of docetaxel	1.77E-04			CYP3A4,CYP3A5	2
Nucleic Acid Metabolism, Small Molecule Biochemistry	metabolism	metabolism of imatinib	1.77E-04			CYP3A4,CYP3A5	2
Drug Metabolism, Small Molecule Biochemistry	metabolism	metabolism of indinavir	1.77E-04			CYP3A4,CYP3A5	2
Lipid Metabolism, Small Molecule Biochemistry	metabolism	metabolism of tacrolimus	1.77E-04			CYP3A4,CYP3A5	2
Small Molecule Biochemistry	metabolism	metabolism of trazodone	1.77E-04			CYP3A4,CYP3A5	2
Drug Metabolism	metabolism	metabolism of triazolam	1.77E-04			CYP3A4,CYP3A5	2
Small Molecule Biochemistry	metabolism	metabolism of vincristine	1.77E-04			CYP3A4,CYP3A5	2
Drug Metabolism, Energy Production	oxidation	oxidation of midazolam	1.77E-04			CYP3A4,CYP3A5	2
Drug Metabolism, Energy Production, Small Molecule Biochemistry	oxidation	oxidation of nifedipine	1.77E-04			CYP3A4,CYP3A5	2
Drug Metabolism, Energy Production	oxidation	oxidation of triazolam	1.77E-04			CYP3A4,CYP3A5	2
Cellular Development, Hematological System Development and Function, Hematopoiesis	maturation	maturation of helper T lymphocytes	1.86E-04			CD28,CD80,IFNG,IFNW1	4
Cancer, Organismal Injury and Abnormalities, Reproductive System Disease	prostate cancer	prostate cancer	1.87E-04			ANKRD1,ANTXR2,APOLD1,AXL,CYP3A4,CYP3A5,DNAH11,DNAJC15,DUSP1,DUSP27,ERG,FLT1,FLT3,GFPT1,GNRH1,HTR3E,MAML3,MUC1,MXRA5,MYC,NFKBIA,NRP1,PCDHB7,PCSK5,PITRM1,PRKCH,SEL1L,SERPING1,SPP1,ST6GAL1,TEK,THY1,VAV3	33
Cardiovascular Disease, Organismal Injury and Abnormalities	formation	formation of vascular lesion	2.07E-04			F5,HPSE,IFNG,ITGB3,MYC,NFKBIA,PCSK5,SPP1	8
Cardiovascular System Development and Function	morphology	morphology of cardiovascular system	2.19E-04			ADM,AXL,CALR,DDAH1,DNAH11,EPHA3,FLT1,HSPB8,IFNG,ITGB3,LAMA4,MAML3,MYBPC3,MYC,NRP1,PPARA,RECK,SEMA5A,SLCO2A1,SMAD9,SPP1,TEK,TLL1,VAV3	24
Cancer, Organismal Injury and Abnormalities	recurrent cancer	unresectable recurrent cancer	2.23E-04			AXL,FLT1,FLT3,TEK	4
Organismal Injury and Abnormalities	wound	Wound	2.25E-04			ADM,CALR,CPB2,FLT1,HPSE,IFNG,IL17A,ITGB3,MYC,PPARA,PRKCH,SPP1	12
Cancer, Organismal Injury and Abnormalities, Reproductive System Disease	estrogen receptor-negative breast cancer	estrogen receptor-negative breast cancer	2.31E-04			CTGF,FLT1,FLT3,FOS,GNRH1,MAP3K8,MUC1,MYC,SPP1,TEK	10
Organismal Development	abnormal morphology	abnormal morphology of thoracic cavity	2.32E-04			ABCA3,ADM,CALR,CD28,CTGF,DNAH11,DUSP1,EPHA3,FSTL1,HSPB8,ITGB6,LAMA4,MAML3,MYBPC3,MYC,NRP1,PIK3CG,PPARA,SLCO2A1,TEK,TLL1,TNFRSF8,VAV3	23
Cancer, Organismal Injury and Abnormalities	solid tumor	refractory solid tumor	2.45E-04			FLT1,FLT3,MYC,SPP1,TEK,TNFRSF8	6
Cell Death and Survival	cell death	cell death of hair cells	2.61E-04			ATOH1,IFNG,NFKBIA	3
Cell Death and Survival	loss	loss of B lymphocytes	2.61E-04			CD28,CD80,LCP1	3
Cardiovascular System Development and Function, Cellular Development, Hematological System Development and Function, Hematopoiesis, Lymphoid Tissue Structure and Development, Organismal Development, Skeletal and Muscular System Development and Function, Tissue Development	osteoclastogenesis	osteoclastogenesis of PBMCs	2.61E-04			ADM,IL17A,ITGB3	3
Cardiovascular System Development and Function, Cell Morphology	branching	branching of vasculature	2.65E-04			MYC,NRP1,SEMA5A,TEK	4
Cancer, Organismal Injury and Abnormalities, Reproductive System Disease	benign neoplasm of female genital organ	benign neoplasm of female genital organ	3.12E-04			ADGRE5,ADRA1A,CALB2,ECM2,EPHA3,FLT3,FOS,GNRH1,HNMT,MUC1,MYC,PIK3CG,PPARA,RECK,S100A2,SERPING1,SPP1,VAV3	18
Cardiovascular System Development and Function, Tissue Morphology	abnormal morphology	abnormal morphology of blood vessel	3.20E-04			ADM,AXL,DDAH1,FLT1,LAMA4,MYC,NRP1,RECK,SEMA5A,SMAD9,SPP1,TEK,TLL1	13
Cancer, Endocrine System Disorders, Organismal Injury and Abnormalities, Reproductive System Disease	gonadal tumor	gonadal tumor	3.33E-04			ABCA3,ASCL2,AXL,CALB2,CPB2,CTGF,DUSP1,DUSP27,EPHA3,FLT1,FLT3,FOS,GNRH1,HIST1H2BI,IFNG,IL17A,KITLG,LRRC34,MUC1,MYC,PIK3CG,RECK,S100A2,SERPINA1,SERPING1,SPP1,ST6GAL1,VAV3,ZBBX	29
Lymphoid Tissue Structure and Development, Organ Morphology, Organismal Development	abnormal morphology	abnormal morphology of spleen	3.40E-04			AXL,C6orf25,CD80,DDX58,FOS,GDF11,IFNG,ITGB3,LAX1,MYC,NFKBIA,NFKBIZ,NLRC5	13
Cell-To-Cell Signaling and Interaction, Hematological System Development and Function, Immune Cell Trafficking	adhesion	adhesion of antigen presenting cells	3.54E-04			CD58,CTSZ,IFNG,PIK3CG,THY1	5
Cardiovascular System Development and Function	abnormal morphology	abnormal morphology of cardiovascular system	3.55E-04			ADM,AXL,CALR,DDAH1,DNAH11,EPHA3,FLT1,HSPB8,LAMA4,MAML3,MYBPC3,MYC,NRP1,PPARA,RECK,SEMA5A,SLCO2A1,SMAD9,SPP1,TEK,TLL1,VAV3	22
Hematological Disease, Immunological Disease, Organismal Injury and Abnormalities, Respiratory Disease	neutrophilia	neutrophilia of airway	3.56E-04			DUSP1,IFNG,IL17A	3
Cancer, Gastrointestinal Disease, Organismal Injury and Abnormalities	upper gastrointestinal tract tumor	upper gastrointestinal tract tumor	3.57E-04			ADGRB3,ADGRV1,ADRA1A,ATP8A1,AXL,BEND7,CACNA2D3,CD109,CD58,CDH13,CTGF,DUSP1,EPHA3,F5,FAM102A,FLT1,FLT3,FOXP1,HPSE,IFNG,ITGBL1,KCND2,KCTD16,KLF10,LAMA4,MAGEA10,MAML3,MUC1,MXRA5,MYC,OPHN1,PAPPA2,PCDH17,PCDHB6,PCDHB7,PHGDH,PIK3CG,PREX2,PXDN,SEL1L,SERPINA1,SLC16A4,SOHLH2,SPP1,ST6GAL1,STXBP5L,SYNE2,THSD1,THY1,TLL1,TMEM63A,TRANK1,VAV3	53
Tissue Development	formation	formation of basement membrane	3.65E-04			ADM,ANTXR2,CTGF,LAMA4	4
Endocrine System Disorders, Inflammatory Disease	thyroiditis	thyroiditis	3.65E-04			CD28,CD80,IFNG,IL17A	4
Cancer, Organismal Injury and Abnormalities, Renal and Urological Disease	renal-cell carcinoma	renal-cell carcinoma	3.79E-04			ABCA3,ADM,AQP2,AXL,CPB2,EPHA3,FLT1,FLT3,FOS,HPSE,IL17A,ITGB3,LTA4H,MOCOS,MUC1,MYC,NFKBIA,NPVF,PCDHB7,PIK3CG,PITRM1,PRAMEF12,PREX2,PRKCH,PTPRT,RERE,TEK,VAC14	28
Cancer, Hematological Disease, Immunological Disease, Organismal Injury and Abnormalities	chronic lymphocytic leukemia	chronic lymphocytic leukemia	4.14E-04			ADGRB3,CD28,CD80,DDX58,ENAM,EPHB3,FLT1,IFNG,IL17A,MYC,NRP1,ODF4,PREX2,PXDN,SEC24D,SYNE2,TIMD4	17
Cancer, Endocrine System Disorders, Organismal Injury and Abnormalities, Reproductive System Disease	ovarian tumor	advanced stage ovarian tumor	4.16E-04			AXL,CALB2,IL17A,MUC1,RECK,SERPING1,SPP1,VAV3	8
Cancer, Gastrointestinal Disease, Organismal Injury and Abnormalities	colon adenocarcinoma	colon adenocarcinoma	4.17E-04			AADACL3,ADGRB3,ADGRV1,ALDH1A3,ANTXR2,AXL,BCL9,BEND7,BMP15,CACNA2D3,CD109,CD58,CHM,CHPT1,CTGF,CTSZ,CYP3A4,DCLK3,DNAH11,DUSP1,DUSP27,ECM2,ELFN1,ENAM,ENSA,EPHA3,ERG,ETNPPL,F5,FANK1,FKBP5,FLT1,FLT3,FSTL1,FUCA2,GIMAP4,GNG12,HNMT,ITSN1,JPH1,KCTD16,L2HGDH,LAMA4,MAML3,MXRA5,MYH1,NBEA,NLRC4,NPVF,NR2C2,NRP1,OLFM4,OPHN1,OSBPL2,PAPPA2,PCDH11X,PCDHB5,PCSK5,PHEX,PIK3CG,PITRM1,PLA2R1,PLCH1,PRAMEF12,PREX2,PRKCH,…	90
Cancer, Endocrine System Disorders, Organismal Injury and Abnormalities, Reproductive System Disease	neoplasia	Ovarian Cancer and Tumors	4.38E-04			ABCA3,ASCL2,AXL,CALB2,CPB2,CTGF,DUSP1,DUSP27,EPHA3,FLT1,FLT3,FOS,HIST1H2BI,IFNG,IL17A,LRRC34,MUC1,MYC,PIK3CG,RECK,S100A2,SERPINA1,SERPING1,SPP1,ST6GAL1,VAV3,ZBBX	27
Gastrointestinal Disease	gastric lesion	gastric lesion	4.51E-04			ADGRV1,ADRA1A,ATP8A1,BEND7,CACNA2D3,CD109,CD58,FAM102A,FLT3,FOXP1,GNRH1,HPSE,IFNG,KCTD16,KLF10,LAMA4,MAML3,MUC1,MXRA5,MYC,OPHN1,PAPPA2,PCDH17,PCDHB6,PCDHB7,PHGDH,PIK3CG,PREX2,PXDN,SEL1L,SERPINA1,SLC16A4,SOHLH2,SPP1,ST6GAL1,STXBP5L,SYNE2,THSD1,TMEM63A,TRANK1,VAV3	41
Amino Acid Metabolism, Small Molecule Biochemistry	catabolism	catabolism of L-tryptophan	4.70E-04			CD28,CD80,IFNG	3
Cellular Movement	chemotaxis	chemotaxis of brain cancer cell lines	4.70E-04			AXL,FLT1,NRP1	3
Cellular Development, Connective Tissue Development and Function, Hematological System Development and Function, Hematopoiesis, Lymphoid Tissue Structure and Development, Skeletal and Muscular System Development and Function, Tissue Development	osteoclastogenesis	osteoclastogenesis of bone-marrow-derived monocyte/macrophage precursor cells	4.70E-04			FOS,IFNG,NFKBIA	3
Cardiovascular System Development and Function	morphology	morphology of vessel	4.71E-04			ADM,AXL,DDAH1,FLT1,LAMA4,MYC,NRP1,RECK,SEMA5A,SMAD9,SPP1,TEK,TLL1,VAV3	14
Cancer, Organismal Injury and Abnormalities, Reproductive System Disease	HER2-negative breast cancer	HER2-negative breast cancer	4.77E-04			CTGF,FLT1,FLT3,FOS,MAP3K8,MUC1,MYC,PIK3CG,SPP1,TEK	10
Cancer, Organismal Injury and Abnormalities, Renal and Urological Disease	renal-cell carcinoma	advanced renal-cell carcinoma	4.89E-04			FLT1,FLT3,IL17A,MUC1	4
Cell-To-Cell Signaling and Interaction, Cellular Movement, Hematological System Development and Function, Immune Cell Trafficking	recruitment	recruitment of inflammatory leukocytes	4.89E-04			IFNG,IL17A,SPP1,THY1	4
Cell Cycle	G2 phase	G2 phase of leukocyte cell lines	5.25E-04			FLT3,MAP3K8	2
Cell-To-Cell Signaling and Interaction, Hematological System Development and Function, Humoral Immune Response, Inflammatory Response	IgG1 response	IgG1 response of long-lived plasma cell	5.25E-04			CD28,CD80	2
Connective Tissue Development and Function, Organ Morphology, Organismal Development, Skeletal and Muscular System Development and Function, Tissue Development	abnormal morphology	abnormal morphology of bent fibula	5.25E-04			CTGF,FSTL1	2
Cell-To-Cell Signaling and Interaction, Hematological System Development and Function, Immune Cell Trafficking, Inflammatory Response	activation	activation of antigen-specific T cells	5.25E-04			CD28,CD80	2
Cell Cycle, Hair and Skin Development and Function	G1/S phase transition	arrest in G1/S phase transition of epithelial cell lines	5.25E-04			ADRA1A,MYC	2
Cell Morphology, Cellular Function and Maintenance	autophagy	autophagy of bone marrow-derived macrophages	5.25E-04			IFNG,NLRC4	2
Cell-To-Cell Signaling and Interaction, Hematological System Development and Function, Immune Cell Trafficking	cell-cell adhesion	cell-cell adhesion of granulocytes	5.25E-04			ADGRE5,THY1	2
Drug Metabolism	demethylation	demethylation of dextromethorphan	5.25E-04			CYP3A4,CYP3A5	2
Connective Tissue Development and Function, Skeletal and Muscular System Development and Function, Tissue Morphology	dry ashed weight	dry ashed weight of bone	5.25E-04			FOS,PHEX	2
Drug Metabolism, Lipid Metabolism, Small Molecule Biochemistry	hydroxylation	hydroxylation of paclitaxel	5.25E-04			CYP3A4,CYP3A5	2
Cell-To-Cell Signaling and Interaction, Cellular Growth and Proliferation, Hematological System Development and Function, Hypersensitivity Response, Inflammatory Response	induction	induction of mast cells	5.25E-04			IFNG,KITLG	2
Cell Death and Survival	loss	loss of long-lived plasma cell	5.25E-04			CD28,CD80	2
Drug Metabolism	metabolism	metabolism of ritonavir	5.25E-04			CYP3A4,CYP3A5	2
Cell-To-Cell Signaling and Interaction	penetration	penetration of tumor cell lines	5.25E-04			ADGRE5,IFNG	2
Cancer, Hematological Disease, Immunological Disease, Organismal Injury and Abnormalities	lymphocytic leukemia	lymphocytic leukemia	5.33E-04			ADGRB3,CD28,CD80,CYP3A5,DDX58,ENAM,EPHB3,ERG,FLT1,FLT3,IFNG,IL17A,MYC,NRP1,ODF4,PREX2,PXDN,SEC24D,SYNE2,TEK,TIMD4	21
Cancer, Organismal Injury and Abnormalities, Reproductive System Disease	castration refractory prostate cancer	castration refractory prostate cancer	5.62E-04			AXL,FLT1,FLT3,TEK	4
Cell-To-Cell Signaling and Interaction, Inflammatory Response	cytotoxic T lymphocyte response	cytotoxic T lymphocyte response of leukocytes	6.05E-04			IFNG,IL17A,THY1	3
Cell Cycle	interphase	interphase of keratinocytes	6.05E-04			MYC,NFKBIA,PRKCH	3
Cancer, Cardiovascular Disease, Organismal Injury and Abnormalities	hemangioma	hemangioma	6.10E-04			ADGRB3,EPHB3,FLT1,GDF11,MXRA5,TEK,THY1	7
Cancer, Organismal Injury and Abnormalities, Renal and Urological Disease	urinary tract cancer	urinary tract cancer	6.20E-04			ABCA3,ADM,AQP2,AXL,CALR,CNTNAP3,CPB2,EPHA3,FLT1,FLT3,FOS,HPSE,IL17A,ITGB3,LAMA4,LAMP3,LCP1,LTA4H,MOCOS,MUC1,MYC,NEDD4,NFKBIA,NIPAL3,NPVF,PCDHB7,PIK3CG,PITRM1,PRAMEF12,PREX2,PRKCH,PTPRT,RERE,SEMA5A,SERPINA1,SPP1,SYNE2,TEK,VAC14	39
Cardiovascular System Development and Function, Tissue Morphology	abnormal morphology	abnormal morphology of dorsal aorta	6.29E-04			FLT1,MYC,NRP1,TEK,TLL1	5
Cancer, Gastrointestinal Disease, Organismal Injury and Abnormalities, Tumor Morphology	invasion	invasion of digestive organ tumor	6.29E-04			CTSZ,HPSE,RECK,SPP1,VAV3	5
Cancer, Gastrointestinal Disease, Organismal Injury and Abnormalities	gastric cancer	gastric cancer	6.29E-04			ADGRV1,ADRA1A,ATP8A1,BEND7,CACNA2D3,CD109,CD58,FAM102A,FLT3,FOXP1,HPSE,IFNG,KCTD16,KLF10,LAMA4,MAML3,MUC1,MXRA5,MYC,OPHN1,PAPPA2,PCDH17,PCDHB6,PCDHB7,PHGDH,PIK3CG,PREX2,PXDN,SEL1L,SERPINA1,SLC16A4,SOHLH2,SPP1,ST6GAL1,STXBP5L,SYNE2,THSD1,TMEM63A,TRANK1,VAV3	40
Developmental Disorder, Gastrointestinal Disease	omphalocele	omphalocele	6.41E-04			CALR,EPHB3,GDF11,SLC12A5	4
Neurological Disease, Psychological Disorders	obsessive-compulsive disorder	obsessive-compulsive disorder	6.87E-04			ADRA1A,CA14,CA6,CACNA2D3,HTR3E	5
Tissue Morphology	abnormal morphology	abnormal morphology of epithelial tissue	7.01E-04			ABCA3,ADM,AXL,CHM,CTGF,EPHB3,FLT1,FSTL1,GDF11,HPSE,NFKBIA,NFKBIZ,PPARA,RECK,SYNE2,TEK,ZPBP	17
Cancer, Organismal Injury and Abnormalities, Reproductive System Disease	HER2 negative hormone receptor negative breast cancer	HER2 negative hormone receptor negative breast cancer	7.11E-04			CTGF,FLT1,FLT3,FOS,MAP3K8,MUC1,MYC,SPP1,TEK	9
Tissue Development	adhesion	adhesion of extracellular matrix	7.18E-04			CTGF,ECM2,HPSE,ITGB3,NPNT,SPP1,TEK	7
Cancer, Organismal Injury and Abnormalities, Reproductive System Disease	female genital tract serous cancer	female genital tract serous cancer	7.20E-04			CALB2,CDH13,ECM2,EPHA3,ERG,FLT3,LAMA4,LAMP3,MUC1,PIK3CG,RECK,S100A2,SERPING1,SPP1,TEK,VAV3	16
Cancer, Organismal Injury and Abnormalities, Renal and Urological Disease	urinary tract tumor	urinary tract tumor	7.25E-04			ABCA3,ADM,AQP2,AXL,CALR,CNTNAP3,CPB2,EPHA3,FLT1,FLT3,FOS,HPSE,IL17A,ITGB3,LAMA4,LAMP3,LCP1,LTA4H,MOCOS,MUC1,MYC,NEDD4,NFKBIA,NIPAL3,NPVF,PCDHB7,PCSK5,PIK3CG,PITRM1,PRAMEF12,PREX2,PRKCH,PTPRT,RERE,SEMA5A,SERPINA1,SPP1,SYNE2,TEK,VAC14	40
Cardiovascular System Development and Function, Cell-To-Cell Signaling and Interaction	adhesion	adhesion of microvascular endothelial cells	7.62E-04			ADGRE5,PIK3CG,THY1	3
Cellular Development, Hematological System Development and Function, Hematopoiesis, Humoral Immune Response, Lymphoid Tissue Structure and Development	lymphopoiesis	lymphopoiesis of B lymphocytes	7.62E-04			FOS,IFNG,KITLG	3
Cell Death and Survival, Cellular Development, Cellular Function and Maintenance	self-renewal	self-renewal of tumor cell lines	7.62E-04			ITGB3,MUC1,SEL1L	3
Cancer, Endocrine System Disorders, Organismal Injury and Abnormalities	thyroid cancer	thyroid cancer	7.65E-04			AXL,FLT1,FLT3,FOXP1,MAP3K8,MUC1,MYC,PLA2R1,SERPINA1,SPP1,TEK	11
Cancer, Organismal Injury and Abnormalities, Renal and Urological Disease	neoplasia	Renal Cancer and Tumors	7.77E-04			ABCA3,ADM,AQP2,AXL,CPB2,EPHA3,FLT1,FLT3,FOS,HPSE,IL17A,ITGB3,LCP1,LTA4H,MOCOS,MUC1,MYC,NFKBIA,NPVF,PCDHB7,PCSK5,PIK3CG,PITRM1,PRAMEF12,PREX2,PRKCH,PTPRT,RERE,TEK,VAC14	30
Cell Cycle	interphase	arrest in interphase of blood cells	8.24E-04			CD28,FOS,IFNG,MYC	4
Inflammatory Response, Tissue Development	inflammation	inflammation of connective tissue	8.24E-04			IL17A,MAP3K8,NFKBIA,SPP1	4
Cellular Function and Maintenance, Hematological System Development and Function, Humoral Immune Response	function	function of B lymphocytes	8.41E-04			ARHGEF6,GNRH1,IFNG,LAX1,LCP1,PIK3CG,TIMD4	7
Gastrointestinal Disease, Inflammatory Disease, Inflammatory Response	ulcerative colitis	ulcerative colitis	8.41E-04			AXL,CD80,HPGDS,IFNG,ITGB3,MUC1,SPP1	7
Cancer, Cardiovascular Disease, Organismal Injury and Abnormalities	vascular tumor	vascular tumor	8.43E-04			ADGRB3,EPHB3,FLT1,FLT3,GDF11,MXRA5,TEK,THY1	8
Cardiovascular Disease, Hematological Disease, Metabolic Disease	hyperlipidemia	hyperlipidemia	8.44E-04			ADRA1A,CA14,CA6,INSIG1,PPARA,QPRT	6
Cancer, Gastrointestinal Disease, Organismal Injury and Abnormalities	gastro-esophageal carcinoma	gastro-esophageal carcinoma	8.60E-04			ADGRB3,ADGRV1,ADRA1A,ATP8A1,AXL,BEND7,CD109,CD58,EPHA3,F5,FAM102A,FLT1,FLT3,FOXP1,HPSE,KCND2,KCTD16,KLF10,LAMA4,MAGEA10,MAML3,MXRA5,MYC,OPHN1,PAPPA2,PCDH17,PCDHB6,PCDHB7,PHGDH,PIK3CG,PREX2,PXDN,SEL1L,SLC16A4,SOHLH2,SPP1,STXBP5L,SYNE2,THSD1,THY1,TLL1,TMEM63A,TRANK1	43
Organismal Injury and Abnormalities, Renal and Urological Disease	acute renal failure	acute renal failure	8.85E-04			ADRA1A,AQP2,CD28,IFNG,SPP1	5
Cancer, Endocrine System Disorders, Organismal Injury and Abnormalities, Reproductive System Disease	epithelial ovarian cancer	epithelial ovarian cancer	8.90E-04			ABCA3,CALB2,CPB2,DUSP27,EPHA3,FLT3,HIST1H2BI,IFNG,IL17A,LRRC34,MUC1,MYC,PIK3CG,RECK,S100A2,SERPING1,SPP1,ST6GAL1,VAV3,ZBBX	20
Cancer, Organismal Injury and Abnormalities	upper aerodigestive tract carcinoma	upper aerodigestive tract carcinoma	9.26E-04			ADGRB3,AXL,CDH13,CTGF,EPHA3,F5,FLT1,FOXP1,ITGBL1,KCND2,KCTD16,LAMA4,MAGEA10,MAML3,MYC,PREX2,PXDN,SPP1,STXBP5L,SYNE2,THY1,TLL1	22
Cell Cycle	cell division	cell division of blood cells	9.28E-04			CD28,CD80,FLT3,KITLG	4
Cellular Movement	distribution	distribution of cells	9.28E-04			EPHB3,FLT1,KITLG,NRP1	4
Dermatological Diseases and Conditions, Immunological Disease, Inflammatory Disease, Inflammatory Response	atopic dermatitis	atopic dermatitis	9.45E-04			CHM,DUSP1,FCER1G,HNMT,IL17A,NFKBIZ,PHGDH,PPARA,RAB11B,S100A2,SYNE2,TNFRSF8	12
Cancer, Endocrine System Disorders, Organismal Injury and Abnormalities, Reproductive System Disease	serous ovarian carcinoma	serous ovarian carcinoma	1.00E-03			CALB2,EPHA3,FLT3,MUC1,PIK3CG,RECK,S100A2,SERPING1,SPP1,VAV3	10
Cancer, Organismal Injury and Abnormalities	serous neoplasm	serous neoplasm	1.00E-03			ABCA3,CALB2,CDH13,CPB2,DUSP27,ECM2,EPHA3,ERG,FLT3,HIST1H2BI,LAMA4,LAMP3,LRRC34,MUC1,PIK3CG,RECK,S100A2,SERPING1,SPP1,TEK,VAV3,ZBBX	22
Cancer, Organismal Injury and Abnormalities, Renal and Urological Disease	renal cancer	renal cancer	1.02E-03			ABCA3,ADM,AQP2,AXL,CPB2,EPHA3,FLT1,FLT3,FOS,HPSE,IL17A,ITGB3,LCP1,LTA4H,MOCOS,MUC1,MYC,NFKBIA,NPVF,PCDHB7,PIK3CG,PITRM1,PRAMEF12,PREX2,PRKCH,PTPRT,RERE,TEK,VAC14	29
Cancer, Organismal Injury and Abnormalities, Reproductive System Disease	breast cancer	breast cancer	1.04E-03			ADGRV1,AKAP17A,ALDH1A3,AXL,C6orf25,CACNA2D3,CD80,CDK2AP2,CTGF,CYP3A4,DUSP1,ENSA,EPHA3,FLT1,FLT3,FOS,GNRH1,HIST2H2BE,HSPB8,IL17A,ITGAE,ITGB6,ITGBL1,KLF10,MAGED2,MAML3,MAP3K8,MUC1,MYBPC3,MYC,NLRC4,PAQR7,PCSK5,PIK3CG,PPARA,PREX2,PXDN,RECK,RERE,S100A2,SOHLH2,SPP1,TEK,TLL1,WDR87	45
Cell Cycle	G0/G1 phase transition	arrest in G0/G1 phase transition of lymphoma cell lines	1.04E-03			IFNG,MYC	2
Cellular Movement	chemorepulsion	chemorepulsion of brain cancer cell lines	1.04E-03			FLT1,NRP1	2
Cell-mediated Immune Response, Cellular Movement, Hematological System Development and Function, Immune Cell Trafficking, Inflammatory Response	chemotaxis	chemotaxis of peripheral T lymphocyte	1.04E-03			GNRH1,LCP1	2
Cellular Development, Hematological System Development and Function, Hematopoiesis	differentiation	differentiation of M2c macrophages	1.04E-03			IFNG,IL17A	2
Cardiovascular System Development and Function, Organismal Functions, Tissue Development, Tissue Morphology	healing	healing of endothelial tissue	1.04E-03			FLT1,SPP1	2
Cardiovascular Disease, Connective Tissue Disorders, Organismal Injury and Abnormalities, Reproductive System Disease	hyalinization	hyalinization	1.04E-03			ANTXR2,SPP1	2
Drug Metabolism	hydroxylation	hydroxylation of midazolam	1.04E-03			CYP3A4,CYP3A5	2
Cancer, Organismal Injury and Abnormalities, Tissue Morphology, Tumor Morphology	induction	induction of carcinoma	1.04E-03			MYC,NFKBIA	2
Small Molecule Biochemistry	metabolism	metabolism of S-efavirenz	1.04E-03			CYP3A4,CYP3A5	2
Carbohydrate Metabolism, Lipid Metabolism, Small Molecule Biochemistry	metabolism	metabolism of erythromycin	1.04E-03			CYP3A4,CYP3A5	2
Carbohydrate Metabolism, Drug Metabolism, Small Molecule Biochemistry	metabolism	metabolism of etoposide	1.04E-03			CYP3A4,CYP3A5	2
Drug Metabolism, Small Molecule Biochemistry	metabolism	metabolism of haloperidol	1.04E-03			CYP3A4,CYP3A5	2
Drug Metabolism	metabolism	metabolism of midazolam	1.04E-03			CYP3A4,CYP3A5	2
Drug Metabolism, Lipid Metabolism, Small Molecule Biochemistry, Vitamin and Mineral Metabolism	metabolism	metabolism of paclitaxel	1.04E-03			CYP3A4,CYP3A5	2
Drug Metabolism, Small Molecule Biochemistry	metabolism	metabolism of terfenadine	1.04E-03			CYP3A4,CYP3A5	2
Drug Metabolism, Endocrine System Development and Function, Lipid Metabolism, Small Molecule Biochemistry, Vitamin and Mineral Metabolism	metabolism	metabolism of testosterone	1.04E-03			CYP3A4,CYP3A5	2
Drug Metabolism, Small Molecule Biochemistry	metabolism	metabolism of verapamil	1.04E-03			CYP3A4,CYP3A5	2
Cancer, Organismal Injury and Abnormalities, Reproductive System Disease, Tumor Morphology	regression	regression of breast adenocarcinoma	1.04E-03			CD80,MYC	2
Cell Morphology, Hair and Skin Development and Function, Organ Morphology, Tissue Morphology	size	size of keratinocytes	1.04E-03			MYC,PRKCH	2
Endocrine System Disorders, Immunological Disease, Inflammatory Disease	spontaneous autoimmune thyroiditis	spontaneous autoimmune thyroiditis	1.04E-03			CD28,CD80	2
Cancer, Cellular Development, Organismal Injury and Abnormalities, Tumor Morphology	transdifferentiation	transdifferentiation of tumor	1.04E-03			FOS,MUC1	2
Cell-To-Cell Signaling and Interaction, Hematological System Development and Function, Immune Cell Trafficking, Inflammatory Response	activation	activation of PBMCs	1.15E-03			CD28,CD80,IFNG	3
Cellular Development, Hematological System Development and Function, Hematopoiesis, Lymphoid Tissue Structure and Development	hematopoiesis	hematopoiesis of myeloid cells	1.15E-03			IFNG,IL17A,KITLG	3
Cancer, Endocrine System Disorders, Organismal Injury and Abnormalities	papillary thyroid cancer	persistent papillary thyroid cancer	1.15E-03			FLT1,FLT3,TEK	3
Cancer, Endocrine System Disorders, Organismal Injury and Abnormalities	thyroid oncocytic carcinoma	persistent thyroid oncocytic carcinoma	1.15E-03			FLT1,FLT3,TEK	3
Cancer, Endocrine System Disorders, Organismal Injury and Abnormalities	papillary thyroid carcinoma	progressive papillary thyroid carcinoma	1.15E-03			FLT1,FLT3,TEK	3
Cancer, Endocrine System Disorders, Organismal Injury and Abnormalities	thyroid oncocytic carcinoma	progressive thyroid oncocytic carcinoma	1.15E-03			FLT1,FLT3,TEK	3
Cancer, Endocrine System Disorders, Organismal Injury and Abnormalities	papillary thyroid cancer	symptomatic stage iodine-refractory papillary thyroid cancer	1.15E-03			FLT1,FLT3,TEK	3
Cancer, Endocrine System Disorders, Organismal Injury and Abnormalities	papillary thyroid cancer	symptomatic stage recurrent papillary thyroid cancer	1.15E-03			FLT1,FLT3,TEK	3
Cancer, Endocrine System Disorders, Organismal Injury and Abnormalities	papillary thyroid cancer	symptomatic stage unresectable papillary thyroid cancer	1.15E-03			FLT1,FLT3,TEK	3
Cellular Development, Cellular Growth and Proliferation, Hematological System Development and Function, Inflammatory Response	proliferation	proliferation of dendritic cells	1.16E-03			FLT3,IFNW1,IL17A,KITLG	4
Cardiovascular System Development and Function, Embryonic Development, Organ Development, Organismal Development, Tissue Development	cardiogenesis	cardiogenesis	1.18E-03			ADM,ADRA1A,ANKRD1,CALR,DUSP1,EPHA3,FOXP1,GDF11,HSPB8,KITLG,MAML3,MYBPC3,MYC,NRP1,PCSK5,SMAD9,TEK,TLL1	18
Cellular Function and Maintenance, Hematological System Development and Function	function	function of natural killer cells	1.21E-03			CD28,CD80,FCER1G,IFNG,MYC	5
Hereditary Disorder, Neurological Disease	Rett syndrome	Rett Syndrome	1.25E-03			ADRA1A,CALR,DDX58,DNAJC15,FCER1G,IFNG,SLC12A5	7
Cellular Compromise	damage	damage of mitochondria	1.29E-03			FOS,IFNG,NFKBIA,SERPINA1	4
Cardiovascular Disease	vascular malformation	vascular malformation	1.29E-03			FLT1,NRP1,RERE,TEK	4

## Sheet: TF - ICM
© 2000-2015 QIAGEN. All rights reserved.
Upstream Regulator	Exp Fold Change	Molecule Type	Predicted Activation State	Activation z-score	Notes	p-value of overlap	Target molecules in dataset	Mechanistic Network
HLX		transcription regulator	Activated	2.213		8.53E-04	ANKRD1,CLDN1,EGR1,KYNU,MYC
IKZF1		transcription regulator	Activated	2.416		7.14E-02	ADAM19,FKBP9,MYC,Sult1a1,TNFAIP8L2,ZFPM1
ZNF217		transcription regulator	Activated	2.000	bias	2.44E-02	EPHX4,MYC,PAK3,PIPOX,SH3RF2
HSF1		transcription regulator	Inhibited	-2.381		2.70E-03	BAG3,CRYAB,DNAJA4,DNAJB1,EFEMP1,HSPH1,LDLR,MAPT,STAG3,STAT6,TNFSF11
STAT3		transcription regulator	Inhibited	-2.404	bias	2.53E-04	AHSG,CCL5,CDH2,COL1A1,DTX3,EGR1,EIF2AK2,ESR2,FGG,IKZF2,IL23A,IL4,IL7,ISG15,ITGB6,MAP2,MMP9,MX1,MYC,SMAD9,STC2,THBS1,TNFSF11,VIM	142 (19)
SRF		transcription regulator	Inhibited	-2.271		9.69E-04	ACTG2,ANKRD1,ANKRD6,CCL5,DES,EGR1,EYA2,FOSB,FOSL1,IL4,LDLR,MAPK13,MMP9,MYH1,MYLPF,OR2B3,PVRL1
STAT4		transcription regulator	Inhibited	-2.965	bias	1.66E-03	ALDOC,ASPH,HLA-DQB1,IL12RB2,ISG15,KCNK7,MLLT3,MYC,PLOD2,PYGL,SERTAD1,STC2,UNC13D
CREM		transcription regulator	Inhibited	-2.000		7.06E-03	EGR1,IL4,IRAK1,LDLR,MEST,PDHA2,SERTAD1,SIAH2,THBS1	28 (2)
SP1		transcription regulator	Inhibited	-2.760	bias	2.11E-03	AFAP1L1,AGER,CAV1,CCL5,CDH2,CHRNA3,CHRNA5,COL1A1,CRYAB,EGR1,EIF2AK2,FOSL1,GSS,IL12RB2,LDLR,MMP9,MYC,SETDB1,TGFB2,TGFBR3,TIMP2,TNFSF11,VIM	147 (21)
CREB1		transcription regulator	Inhibited	-2.254		2.34E-04	ANGPTL2,BAG3,CD68,CDH2,CDK14,CHGB,ECEL1,EGR1,FOSB,GDF11,HERPUD1,HLA-DQB1,IL4,LDLR,Lmo3,MEST,MYC,PCDH19,PDHA2,SERTAD1,SIAH2,SIK2,SLC35G2,SLC6A11,TNFSF11,VIM	28 (2)
FOXM1		transcription regulator	Inhibited	-2.223	bias	2.60E-02	CAV1,CDH2,LEF1,MMP9,MYC,VIM
ERG		transcription regulator	Inhibited	-2.449	bias	1.40E-02	ARHGAP24,ARHGEF6,FOSB,HERPUD1,LEF1,MMP9,PARVA,PHACTR2,SLC24A1,THBS1
ETS1		transcription regulator	Inhibited	-2.000	bias	9.97E-04	ANPEP,ARHGDIB,CAV1,CCL5,EGR1,HSPA1L,HSPB8,IKZF2,IL4,ITGB6,MMP9,MYC,TGFB2	64 (7)
SMARCA4		transcription regulator	Inhibited	-2.063	bias	8.15E-04	ANGPTL2,ARHGDIB,BAMBI,CYP3A4,DES,EGR1,EMP3,FGG,GBP1,GPR68,GSTO1,IL15RA,IL23A,LRAT,MAPK13,MYC,MYLPF,PARVA,PVRL1,RHBDL2,SERTAD1,SLC35G2,ST7,TGFB2,TIMP2,UNC13D	38 (2)
CREBBP		transcription regulator	Inhibited	-2.069	bias	1.21E-03	ARHGAP24,CCL5,EGR1,EYA2,FOSB,HSD3B2,ISG15,LDLR,MIA,MMP9,MYC,MYH1,PIPOX,PKLR,RNASEL,TBX19,TMPRSS4,TNFAIP8L2,TRAT1	111 (17)
CTNNB1		transcription regulator	Inhibited	-3.475	bias	1.59E-03	ASCL2,BAMBI,CA3,CACNA1G,CDH2,COL1A1,CTNND2,CTSZ,DES,DOK1,ENPP2,ESR2,EYA2,FGF16,FOSL1,GNA12,GPR1,HTRA1,IL4,LEF1,MMP9,MYC,NOX1,PTPRJ,TBX20,TNFSF11,VIM,ZP3	88 (13)
FOXJ2		transcription regulator				2.28E-02	C4BPA
AFF4		transcription regulator				1.68E-02	MYC,STC2
WWC1	-2.000	transcription regulator				2.07E-02	CDH2,VIM
SP6		transcription regulator				4.52E-02	LEF1
SOX11		transcription regulator		-1.387		2.44E-02	BCL7A,CAV1,CCL5,EGR1,LEF1
MTF1		transcription regulator				2.07E-02	ADAMTS5,MMP9
NAT8		transcription regulator				4.52E-02	APP
ZNF287		transcription regulator				2.28E-02	IL4
ZNF326		transcription regulator				4.52E-02	SLC36A4
HUWE1		transcription regulator				7.35E-03	MUTYH,MYC
HMGA1		transcription regulator		-1.442		1.28E-04	CAV1,COL1A1,COX6A2,CRYAB,EGR1,IL4,MAPT,MIA,MMP9,MYC,PVRL1,SHC3	125 (15)
PTRF		transcription regulator				2.28E-02	MYC
STAT1		transcription regulator		-0.277	bias	8.76E-03	CCL5,EGR1,EIF2AK2,GBP1,GBP5,HTRA1,IL12RB2,IL15RA,IL4,ISG15,MMP9,MX1,MYC	112 (17)
SMAD2		transcription regulator		-1.387	bias	3.62E-02	CDH2,IL4,MMP9,THBS1,TPM2
MKL1		transcription regulator				3.48E-02	CCL5,EGR1,EYA2,MAPK13,MMP9,ZFPM1
SNCAIP		transcription regulator				4.52E-02	SIAH1
RUNX3		transcription regulator		1.732		2.71E-02	IL4,MMP9,MYC,VIM
REL		transcription regulator		-1.371	bias	1.48E-02	APP,IL18,IL23A,IL4,MLLT3,MMP9,MYC,PIPOX,RDH10,VIM,ZHX3
LEF1	-2.000	transcription regulator		-1.304		7.10E-03	CACNA1G,FGF16,IL4,LEF1,MYC	64 (7)
PURA		transcription regulator				3.95E-02	MYC,NEFH
SOX4		transcription regulator		-1.974	bias	8.60E-03	CDH2,HLA-DQB1,KYNU,LRRN3,LUZP1,PYGL,SORT1,STAG3,TMEM255A,VIM
JUNB		transcription regulator				6.66E-03	CAV1,CD68,COL1A1,FOSL1,IKZF2,IL4,MMP9,PAK3	88 (10)
IRF8		transcription regulator		-0.784	bias	5.46E-03	CCL5,EGR1,GBP1,IL18,IL4,ISG15,MMP9,MYC	102 (13)
ZBTB16		transcription regulator		0.314		5.08E-03	COL1A1,EIF2AK2,IL4,MMP9,MYC	27 (3)
CBFB		transcription regulator		0.822		4.67E-05	HTRA1,IKZF2,IL4,RAB3IP,STAT6,TGFBR3,TLR7,TNFAIP8L2,TNFSF11
CIITA		transcription regulator		0.868		7.25E-03	COL1A1,HLA-DQB1,IL4,MMP9
NOTCH1		transcription regulator		-1.702		1.27E-02	ADAM19,ANKRD1,CD68,COL1A1,FOSB,FOSL1,LEF1,MYC,TGFB2,TGFBR3,TNFSF11
ETV4		transcription regulator				3.32E-02	CAV1,MMP9,VIM
PURB		transcription regulator				1.54E-03	HTRA1,MYC
MSX2		transcription regulator				1.12E-03	ABCG2,CDH2,LEF1,TGFB2,VIM	61 (7)
ID1		transcription regulator				3.47E-02	EGR1,MMP9,MYC,VIM
CEBPA		transcription regulator		-0.510		2.94E-02	AKR1B1,AKR1C3,ANPEP,COL1A1,CYP3A4,GBP1,GBX2,IL4,ISG15,MYC,PLOD2,PPARA,PPP1R3C,TGFB2,THBS1,TNFAIP6
TFAP4		transcription regulator		-1.432		1.45E-03	CDH2,CLDN1,EGR1,LEF1,VIM
CRX		transcription regulator		-1.188	bias	2.32E-03	GNAT2,OPN1SW,PDE6A,PDE6C
EN1		transcription regulator				3.44E-02	ALDOC,TNFSF11
IRF2		transcription regulator		0.074		2.87E-03	EIF2AK2,ERAP1,GBP1,IL12RB2,IL7,ISG15	65 (11)
SMAD7		transcription regulator		-0.408		2.08E-03	CCL5,CDH2,COL1A1,EFEMP1,MMP9,MYC,MYLPF,TGFB2,TPM2	104 (19)
IRF4		transcription regulator		-0.596		4.91E-02	CD68,GBP1,IKZF2,IL15RA,IL4,ISG15,MYC
CNBP		transcription regulator				4.52E-02	MYC
GATA4		transcription regulator		-1.695		1.28E-03	ABCG8,ACTG2,ANKRD1,CLDN1,COL1A1,DES,FGF16,GBX2,HSD3B2,MYLPF,VIM
TEAD3		transcription regulator				1.33E-02	DES,MYH1
APBB1		transcription regulator				3.95E-02	APP,MYC
STAT2		transcription regulator		-1.969	bias	4.24E-03	CAV1,CCL5,GBP1,ISG15,MX1	95 (13)
JUN		transcription regulator		-0.999	bias	1.42E-03	ANGPTL2,APP,CA3,CAV1,CD68,COL1A1,CYGB,FOSL1,IL23A,ITGB8,MMP9,MTHFR,MYC,MYLPF,NEFH,PAK3,PARVA,THBS1,VAV3,VIM	125 (16)
TWIST2		transcription regulator				1.68E-02	CDH2,MMP9,VIM
MBD2		transcription regulator				4.34E-02	IL4,MMP9,NEIL3,TBX19
CEBPB		transcription regulator		-1.292	bias	1.93E-02	AKR1C3,CCL5,COL1A1,CYP3A4,HSD3B2,IL11RA,IL4,IL7,LDLR,MIA,MYC,PPARA,TM4SF1,TNFAIP6,TNFSF11,VIM
HDAC3		transcription regulator		-1.131	bias	7.35E-03	CDH2,ENPP2,GDF11,MMP9,MYC,VIM	79 (10)
NKX2-1		transcription regulator				2.16E-03	ADGRF5,AGER,CHRNA5,CYGB,ENPP2,IL7,LEF1,MAPT,MIA,TGFB2,THBS1
FBXW7		transcription regulator				1.88E-02	APP,COL1A1,MYC
PCBD1		transcription regulator				4.52E-02	PAH
YBX1		transcription regulator		-0.468	bias	7.68E-03	CCL5,COL1A1,EFEMP1,HLA-DQB1,STC2
STAT6	-2.000	transcription regulator		-1.882		1.01E-03	ADAM19,CCDC86,CCL5,COL1A1,CYTH1,EGR1,FLRT2,IL4,ISG15,MMP9,SAMSN1,SLC25A25,STAT6,TNFSF11,USP2	120 (18)
TFCP2		transcription regulator				3.95E-02	IL4,MMP9
RBM14		transcription regulator				3.03E-03	HTRA1,MYC
HEXIM1		transcription regulator				1.88E-02	COL1A1,TGFB2,VIM
FOXO6		transcription regulator				4.52E-02	MYC
KLF2		transcription regulator		1.941	bias	4.94E-03	CCL5,CDH2,IL4,MYC,PLOD2,PTPRJ,SLCO2A1,TGFB2,THBS1
ELK4		transcription regulator				2.95E-02	EGR1,FOSL1
HOXC8		transcription regulator				3.32E-02	ADAM19,ANKRD1,APP
PPARGC1A		transcription regulator		-1.072	bias	2.37E-02	CD68,CYP3A4,HSD3B2,LDLR,MYH1,NEFH,PPARA,ST8SIA5,TRIM63,UCP2
PIAS4		transcription regulator				2.95E-02	ITGB8,LEF1
STAT5B		transcription regulator		-1.929		4.55E-03	AKR1C3,ANKRD1,COX6A2,ESR2,HSD3B2,IL4,MYC,MYH1,PPP1R3C,TNFSF11	93 (14)
MECP2		transcription regulator				8.92E-03	EGR1,GSTO1,IRAK1,MYC,NEFH,RAB39B,VIM	64 (7)
NFE2L2		transcription regulator		-0.992	bias	1.93E-02	ABCC3,ABCG2,CCL5,CHGB,COL1A1,GNA11,GSS,GSTO1,HERPUD1,IL4,MMP9,NUCB2,P2RX4,SLC1A4,SLC7A8,SYT5
VDR		transcription regulator		-0.199		7.78E-05	ABCC3,COL1A1,CYP3A4,FGG,IL18,IL4,POU1F1,SERPINC1,TGFB2,TNFSF11,UCP2	87 (15)
HNF4A		transcription regulator		-1.815		1.00E00	ABCC3,ABCG8,AHSG,AKR1B1,AKR1C3,ANPEP,C2,CACNA2D2,CAV1,CLDN1,CTSZ,CYP3A4,DAG1,DDX25,DDX28,EGR1,ETNPPL,FAM107B,FAM216A,GBX2,GSS,GSTO1,GUCY2C,HSPH1,IL11RA,JRKL,LDLR,MUTYH,MYC,N4BP2L2,NBEA,NSF,PKLR,PPARA,PPP1R3C,PRODH2,PYGL,SETDB1,SNX11,TNFAIP6,TTC26,UCP2,USP2,ZNF214,ZNF235
SP3		transcription regulator		-1.057		6.61E-04	AFAP1L1,CDH2,CHRNA3,COL1A1,EGR1,EIF2AK2,FOSL1,IL12RB2,LDLR,SETDB1,TGFBR3,TIMP2,VIM	57 (7)
KLF3		transcription regulator				1.68E-02	IL4,KLF12
SMAD4		transcription regulator		-1.937		2.37E-02	CDH2,LEF1,MYC,PAK3,SERTAD1,TGFB2,THBS1,TNFAIP6,TPM2,VIM
MAZ		transcription regulator				2.23E-03	FGG,MMP9,MYC
TBX5		transcription regulator		-0.277	bias	1.74E-02	ANKRD1,COL1A1,DES,MYLPF,VIM
ATF1		transcription regulator				1.18E-02	EGR1,FOSL1,NOX1,THBS1
MED26		transcription regulator				4.52E-02	MYC
TONSL		transcription regulator				2.28E-02	CCL5
EZH2		transcription regulator		-0.097		4.36E-03	CCL5,DENND2A,EGR1,FHOD3,GBX2,GPR68,IL12RB2,IL23A,IL4,MMP9,MYC,NME5,SIAH1	93 (11)
EP300		transcription regulator		-0.064	bias	2.83E-02	ARHGAP24,EGR1,EYA2,IL15RA,MIA,MYC,PIPOX,PKLR,PLA2G7,PPARA,RNASEL,TBX19,TGFB2,TMPRSS4,TNFAIP8L2,TRAT1
IRF1		transcription regulator		-1.736	bias	8.04E-04	CCL5,EIF2AK2,ERAP1,IL12RB2,IL18,IL4,IL7,ISG15,MMP9,MX1,MYC	105 (15)
MAF		transcription regulator		-1.191	bias	2.89E-02	ANPEP,CRYAB,CRYBA1,IL4
RFX1		transcription regulator				3.95E-02	COL1A1,MYC
NKX3-1		transcription regulator				6.55E-03	CA3,CTSZ,MMP9,MYC,VAV3	66 (7)
MSC		transcription regulator		-1.000		4.11E-02	IL17RB,SCEL,SYNE2,TLR7
HNF1A		transcription regulator		-1.751	bias	1.22E-02	ADAM32,AHSG,AKR1C3,ANPEP,C2,C4BPA,C8A,COX6A2,CTSZ,FAM107B,FBP2,HOPX,HPGDS,LEF1,PAH,PKLR,TMPRSS4,UCP2
PITX2		transcription regulator		-1.306		9.87E-06	CACNA1G,CDH2,EGR1,ENAM,FGF16,LEF1,MYC,PLOD2,POU1F1,VIM	74 (9)
GATA3		transcription regulator		-0.072		1.19E-02	CCL5,CDH2,ELOVL4,IL12RB2,IL17RB,IL4,MYC,PPARA,VIM,ZFPM1
ZBTB32		transcription regulator				2.07E-02	HLA-DQB1,IL4
USF2		transcription regulator				4.57E-02	MYC,PKLR,THBS1,UCP2
KLF6		transcription regulator		-1.452		1.27E-02	CDH2,COL1A1,MMP9,MYC,PPARA
EGR1	-2.000	transcription regulator		-1.767	bias	5.84E-03	CAV1,COL1A1,EGR1,FOSL1,IL4,LDLR,MMP9,MYC,THBS1,TNFSF11	150 (17)
TBX1		transcription regulator				2.50E-02	GBX2,LEF1
NRL		transcription regulator		-1.053		2.06E-02	OPN1SW,PDE6A,PDE6C,RDH12
HOXB4		transcription regulator				4.49E-02	FOSL1,MYC
GATA6		transcription regulator		0.074		4.62E-02	BCAM,CAV1,CRYL1,ENGASE,GBX2,HSD3B2,TGFB2
MEF2C		transcription regulator		0.000	bias	4.91E-02	COL1A1,DES,MYH1,PPARA,VIM
SMAD3		transcription regulator		-1.071	bias	4.52E-04	ANKRD1,CDH2,COL1A1,DES,EGR1,ESR2,IL23A,IL4,MMP9,MYC,TGFB2,THBS1,TPM2,VIM	154 (19)
ZNF350		transcription regulator				4.52E-02	MMP9
NFKB2		transcription regulator				8.94E-03	AKR1B1,CCL5,IL23A,MMP9,MYC	101 (13)
CEBPD		transcription regulator				1.80E-02	IL23A,MIA,MYC,NOX1,TNFAIP6,TNFSF11
MLXIPL		transcription regulator				3.32E-02	PKLR,PPARA,PYGL
Sin3b		transcription regulator				2.28E-02	MYC
SIRT1		transcription regulator		-0.047		4.82E-02	ADAMTS5,CDH2,MAPT,MMP9,MYC,TNFSF11,TRIM63,UCP2
TAF7L		transcription regulator		0.152	bias	2.54E-02	ARL9,SFMBT2,TBX19,TSSK3
YBX3		transcription regulator				1.33E-02	HLA-DQB1,MYC
IRF3		transcription regulator		-1.491	bias	3.50E-02	CCL5,GBP1,GBP5,IL23A,IL4,ISG15,MMP9,PAH
HTT		transcription regulator				1.66E-04	ADAMTS5,ALDOC,APP,ATP8A1,BASP1,CCL5,CLDN1,COX6A2,CRYAB,CSN3,DNAJB1,EDNRB,EGR1,EMP3,ENPP2,ETNPPL,FOSL1,GABRG1,GSS,IL11RA,LDLR,MAP2,MYH1,NEFH,NSF,NTRK2,PPARA,SETDB1,SORT1,ST8SIA5,TM4SF1,USP2	156 (14)
YY1		transcription regulator		-1.473		2.86E-02	ANKRD1,COL1A1,CRYAB,CTNND2,GBP1,IL4,LDLR,MYC,MYH1,MYLPF,TGFB2
NFATC2		transcription regulator		0.128	bias	4.62E-02	CRYAB,ENPP2,IL12RB2,IL18,IL4,ISG15,MYC
PTTG1		transcription regulator				3.89E-02	CDH2,MYC,VIM
GTF2I		transcription regulator				3.95E-02	MYC,THBS1
DACH1		transcription regulator		0.000		1.07E-02	EFEMP1,EGR1,PAK3,STC2
CREB3		transcription regulator				2.28E-02	MMP9
GTF2IRD1		transcription regulator		-0.105		1.78E-02	ERAP1,GNAT2,OPN1SW,PPARA
NFKB1		transcription regulator		-1.355	bias	9.36E-05	AKR1B1,ANKRD1,APP,BAMBI,CCL5,COL1A1,EGR1,ENPP2,FGG,GBP1,IL18,IL20,IL23A,ISG15,MMP9,MYC	127 (15)
RELA		transcription regulator		-1.200	bias	1.30E-05	ABCG2,ADAMTS5,ANKRD1,APP,ARHGDIB,ASCL2,CAV1,CCL5,COL1A1,CYP3A4,EGR1,ERAP1,GBP1,IL15RA,IL20,IL23A,IL4,ISG15,MIA,MMP9,MYC,NOX1,VIM	130 (16)
FOSB	-2.000	transcription regulator				4.20E-02	FOSB,FOSL1,MMP9
IRF9		transcription regulator				3.89E-02	GBP1,ISG15,MX1
RUNX2		transcription regulator		0.140	bias	3.34E-02	CDH2,COL1A1,FLRT2,HTRA1,LEF1,TNFSF11
FOXO3		transcription regulator		-0.199		1.49E-03	CLDN1,EGR1,FOSB,IL4,MMP9,MYC,SLC1A4,TGFB2,TRIM63,UCP2,VIM	156 (20)
PRDM2		transcription regulator				2.28E-02	MYC
FOS		transcription regulator		0.664		2.19E-02	AKR1C3,AKR1D1,CD68,COL1A1,EGR1,FLRT2,FOSB,FOSL1,HPGDS,HSD3B2,HSPB8,IL23A,MMP9,MYC,PCDH19,SMURF1,ST8SIA5,STAT6,VAV3,VIM
SNAI1		transcription regulator		-1.109		2.65E-03	CDH2,CLDN1,COL1A1,FOSL1,LEF1,MMP9	84 (6)
STAT5A		transcription regulator		-1.038		1.95E-03	AKR1C3,ASCL2,CD68,ESR2,FOSB,HSD3B2,IL12RB2,IL4,LEF1,MYC,MYH1,SLC7A8,TM4SF1,TNFSF11,ZP3	131 (17)
SP7		transcription regulator				3.44E-02	COL1A1,TNFSF11
HSF2		transcription regulator				3.05E-02	HSPH1,STAG3,TNFSF11
NFKBIA		transcription regulator		-0.790		4.01E-02	ADAMTS5,ANKRD1,CCL5,CRYAB,CTSZ,DAG1,ENPP2,ERAP1,IL15RA,IRAK1,ISG15,MMP9,MYC,NCAN,TGFB2,TIMP2
NFIB		transcription regulator				1.52E-02	CACNA2D2,EYA1,FHOD3,PKLR
ELK1		transcription regulator		-1.976	bias	2.37E-02	EGR1,FOSL1,MMP9,THBS1
MTPN		transcription regulator		-1.206	bias	3.97E-02	AHSG,COL1A1,MYC,MYH1,TGFB2
ZBTB17		transcription regulator				1.01E-02	EGR1,LDLR,LRRN3
ZBTB14		transcription regulator				2.28E-02	MYC
CUX1		transcription regulator				3.27E-02	ARHGDIB,CDH2,THBS1,VIM
RBM39		transcription regulator				2.28E-02	HTRA1
OTX2		transcription regulator		-1.964	bias	1.54E-02	ENPP2,GBX2,OPN1SW,POU1F1,RDH10
KMT2A		transcription regulator		-1.091	bias	3.27E-02	BAG3,EGR1,EYA1,MYC
SRSF2		transcription regulator				2.08E-02	APP,COL1A1,VIM
ATF2		transcription regulator		1.951	bias	1.25E-02	ANGPTL2,EGR1,IL23A,ITGB8,SULT4A1,TGFB2
WT1		transcription regulator		0.209		3.83E-02	ANPEP,EGR1,FOSB,HCFC1R1,MMP9,MYC,NTRK2,SLC35G2,THBS1,TM4SF1
ID2		transcription regulator				4.31E-02	ASCL2,IKZF2,IL17RB,IL4,MYC,NTRK2,TGFBR3,TNFSF11
IRF6		transcription regulator		0.200	bias	3.14E-04	ADAMTS5,CDH2,ENPP2,IL18,IL23A,P2RX4
PDX1		transcription regulator		0.943		6.58E-03	AKR1B1,ARL4D,CHGB,COL1A1,DAPK3,EGR1,MAP2,MAPT,MYC,TGFBR3	61 (7)
JMY		transcription regulator				4.52E-02	HTRA1
MED4		transcription regulator				2.28E-02	HTRA1
KLF11		transcription regulator				1.52E-02	CAV1,CHRNA3,CHRNA5,CHRNB1

## Sheet: TF - TE
© 2000-2015 QIAGEN. All rights reserved.
Upstream Regulator	Exp Fold Change	Molecule Type	Predicted Activation State	Activation z-score	p-value of overlap	Target molecules in dataset	Mechanistic Network
SATB1		transcription regulator	Activated	2.236	5.08E-02	F5,KITLG,LAX1,NR2C2,TNFRSF8
NFATC2		transcription regulator	Activated	2.219	3.01E-02	IFNG,IL17A,MYC,NFKBIZ,PLD1
CSHL1		transcription regulator		1.967	4.93E-03	CTGF,CYP3A4,CYP3A5,FOS
FOXO3		transcription regulator		1.960	1.11E-01	CTGF,FOS,MYC,NFKBIA
STAT5A		transcription regulator		1.890	2.11E-02	ASCL2,FCER1G,FOS,IFNG,KLF10,MYC,MYH1,QPRT
JUN		transcription regulator		1.774	1.24E-02	AXL,BCL9,DUSP1,FOS,IFNG,MYC,NFKBIA,NFKBIZ,PXDN,SPP1,VAV3
STAT5B		transcription regulator		1.664	1.43E-02	ANKRD1,CYP3A5,FOS,IFNG,MYC,MYH1
EP300		transcription regulator		1.446	1.69E-03	CD80,CHPT1,DUSP1,GIMAP4,GNG2,IL17A,MAP3K8,MMD,MYC,PIPOX,PPARA,ST6GAL1,TRHR	19 (3)
RELA		transcription regulator		1.236	4.06E-04	ANKRD1,ASCL2,CD80,CTGF,CYP3A4,DUSP1,FOS,IFNG,KLF10,MUC1,MYC,NFKBIA,PLD1	14 (2)
HOXA10		transcription regulator		1.177	3.82E-04	ADM,ARL4A,ERG,FCER1G,FLT1,ITGB3,KLF10,PHGDH,ST6GAL1
NFKBIA	2.000	transcription regulator		1.147	6.19E-03	ADGRE5,ANKRD1,AXL,CD80,CDH13,CTSZ,FOS,GNRH1,HPSE,IFNG,MYC,NFKBIA	23 (5)
AHR		ligand-dependent nuclear receptor		1.117	1.53E-02	ADM,CYP3A4,DCLK3,FOS,IFNG,IL17A,ITGBL1,MYC,SPP1
CEBPB		transcription regulator		1.091	8.53E-03	CPB2,CYP3A4,FOS,IFNG,MYC,NFKBIZ,NRP1,PPARA,SERPINA1,SPP1	19 (3)
PDX1		transcription regulator		1.067	5.28E-03	GNG12,INSIG1,KLF10,LTA4H,MYC,PHGDH,SPP1
STAT3		transcription regulator		1.066	1.18E-04	ADM,ATOH1,CD80,CTGF,FCER1G,FLT1,FOS,IFNG,IL17A,ITGB6,MUC1,MYC,NFKBIZ,NRP1,SERPINA1,SMAD9
HDAC2		transcription regulator		1.000	1.43E-02	ASCL2,MYC,NFKBIA,OLFM4,SLC12A5
HNF1B		transcription regulator		1.000	1.38E-02	DUSP1,ITGB6,PTPRM,S100A2,SERPINA1
HDAC1		transcription regulator		1.000	1.12E-04	ASCL2,FLT1,FOS,IL17A,MYC,NFKBIA,OLFM4,RECK,SLC12A5,SPP1,SYT4
HMGA1		transcription regulator		0.946	2.04E-03	ARL4A,CD80,FOS,FSTL1,INSIG1,KITLG,MYC
TCF4		transcription regulator		0.900	7.48E-03	FOS,MYC,PHEX,SPP1
CCND1		transcription regulator		0.896	1.55E-03	ALDH1A3,CPEB1,ENDOD1,HIST2H2BE,HSPB8,ITGB3,ITGB6,MAML3,MYC,SPP1
FOXA1		transcription regulator		0.882	5.03E-03	AQP2,CD58,FSTL1,MYC,PPARA,S100A2
SMAD3		transcription regulator		0.824	4.37E-02	ANKRD1,CTGF,FOS,IFNG,MYC,SPP1
ETS1		transcription regulator		0.716	1.24E-06	CTGF,FLT1,HPSE,HSPB8,IFNG,IL17A,INSIG1,ITGAE,ITGB3,ITGB6,MYC,SPP1,THY1
MYB		transcription regulator		0.692	1.76E-02	KITLG,MYC,SPP1,TRHR
ESR2		ligand-dependent nuclear receptor		0.584	1.02E-02	DDAH1,DNAH11,ENPP3,EPHA3,FOS,MYC,OTUB2,PRKCH,SPP1,VAV3
GATA4		transcription regulator		0.555	1.51E-02	ABCG5,ANKRD1,CTGF,ECM2,FOS,SPP1
TP53		transcription regulator		0.526	2.22E-02	ADGRB3,ADGRE5,AQP2,CTGF,DUSP1,ENSA,F5,FKBP5,FOS,FSTL1,GNA14,KITLG,MAP3K8,MOCOS,MYC,NFKBIA,NLRC4,NPNT,NRP1,PTPRM,S100A2,SEL1L,SERPING1,SPP1,THY1
CTNNB1		transcription regulator		0.526	3.62E-02	ALDH1A3,ARL4A,ASCL2,ATOH1,CTGF,CTSZ,EPHB3,FCER1G,FOS,ITSN1,MYC,SEMA5A,SERPINA1,SPP1
IRF8		transcription regulator		0.501	4.41E-02	CD80,FOS,IFNG,MYC
HIF1A		transcription regulator		0.446	4.72E-03	ADM,AXL,CTGF,FLT1,FOS,IL17A,ITGB3,MUC1,MYC,PPARA,SLC16A4
NFKB1		transcription regulator		0.437	6.28E-03	ANKRD1,CD80,DUSP1,FOS,IFNG,MAP3K8,MYC,NFKBIA	15 (3)
MTPN		transcription regulator		0.374	9.79E-04	FOS,IFNG,MYC,MYH1,SPP1
NR3C1		ligand-dependent nuclear receptor		0.314	4.50E-04	ADM,CACNA2D3,CPB2,CYP3A4,CYP3A5,DNAJC15,DUSP1,FCER1G,FKBP5,FOS,GNRH1,MYC,NFKBIA,NLRC4,PPARA,RERE,SERPINA1,SPP1,TNFRSF8
SOX2		transcription regulator		0.285	4.41E-03	ASCL2,CTGF,DUSP1,FLT1,FOS,KITLG,NRP1,PPARA,PRKCH,SERPINA1
STAT6		transcription regulator		0.277	8.03E-04	APOLD1,DDAH1,FCER1G,FKBP5,GNA14,IFNG,NFKBIA,PLD1,SERPINA1,ST6GAL1
EGR2		transcription regulator		0.277	2.63E-02	FOS,IL17A,ITGAE,KITLG,TNFRSF8
RXRA		ligand-dependent nuclear receptor		0.074	1.32E-02	CYP3A4,CYP3A5,FOS,IFNG,INSIG1,PLD1,PPARA,SPP1
EZH2		transcription regulator		0.071	1.01E-02	ATOH1,CA6,IFNG,IL17A,MYC,NFKBIA,SERPINA1,TRIM38
PRDM1		transcription regulator		0.053	1.72E-02	F5,FOS,IFNG,IL17A,MYC,ODF4,TRIM38
NOTCH1		transcription regulator		-0.024	1.23E-03	ANKRD1,CTGF,FCER1G,FLT1,FOS,IL17A,MYC,SPP1,TEK	25 (4)
HOXA9		transcription regulator		-0.063	2.02E-02	CPB2,ERG,FLT3,ITGBL1,MYC,SPP1
HNF1A		transcription regulator		-0.092	1.94E-02	BMP3,CPB2,CTSZ,FUT11,GNG12,HNMT,HPGDS,IL17A,SEL1L,SERPINA1,SERPING1
EPAS1		transcription regulator		-0.155	1.95E-03	ADM,AXL,CTGF,FLT1,FOS,ITGB3,SLC16A4,TEK
FOS	2.000	transcription regulator		-0.171	6.22E-03	ALDH1A3,BCL9,CTGF,FOS,FSTL1,HPGDS,HSPB8,IFNG,KITLG,MYC,PCDH11X,PLD1,SPP1,VAV3	22 (3)
REL		transcription regulator		-0.219	4.79E-03	CD80,FOS,IFNG,MAP3K8,MYC,NFKBIA,PHGDH,PIPOX	17 (3)
MEF2C		transcription regulator		-0.283	4.37E-03	CALR,ECM2,GNRH1,MYH1,PPARA
SOX4		transcription regulator		-0.308	3.97E-04	ADGRE5,AMOTL1,EFNA5,FCER1G,FOS,GNRH1,PITRM1,ST6GAL1,THSD1
CEBPA		transcription regulator		-0.329	1.35E-02	ABCA3,CPB2,CYP3A4,CYP3A5,FLT1,FOS,MYC,NRP1,PPARA,SPP1,ZBTB48
CREB1		transcription regulator		-0.413	3.07E-04	ADM,ADRA1A,APOLD1,CALB2,CDH13,CPEB1,DUSP1,FLT1,FOS,GDF11,IFNG,ITGBL1,KCND2,MYC,NRP1,PCDH11X,SLC8A2
IRF4		transcription regulator		-0.438	7.46E-03	FLT1,IFNG,IL17A,MYC,SPP1,TNFRSF8
ETS2		transcription regulator		-0.440	9.79E-04	FLT1,FOS,HPSE,MYC,SPP1
EGR1		transcription regulator		-0.469	1.59E-02	FLT1,HPSE,MYC,SLC12A5,SPP1,UFSP1
VDR		transcription regulator		-0.481	1.33E-02	CYP3A4,IFNG,PHEX,PLD1,SPP1
NR1H4		ligand-dependent nuclear receptor		-0.503	2.82E-04	ABCG5,AQP2,CYP3A4,CYP3A5,DDAH1,IFNG,MYC,PPARA
GATA3		transcription regulator		-0.518	2.16E-03	ADM,ERG,FOS,IFNG,IL17A,ITGAE,MYC,PPARA
CREM		transcription regulator		-0.520	3.51E-02	APOLD1,DUSP1,FOS,IFNG,IL17A
E2F1		transcription regulator		-0.533	3.77E-02	ACSL5,CALR,DUSP1,FLT1,FOS,IFNG,LTA4H,MYC,NFKBIA,NRP1
SMARCA4		transcription regulator		-0.541	3.08E-05	ACSL5,ALDH1A3,ANTXR2,CA14,CALB2,CTGF,CYP3A4,ECM2,FOS,HNMT,IFNG,LRRC34,MUC1,MYC,NFKBIZ,NRP1,PHEX,S100A2,SPP1,THY1
SIRT1		transcription regulator		-0.577	3.97E-02	ATOH1,IFNG,IL17A,MYC,NPNT
RBPJ		transcription regulator		-0.730	1.24E-03	BMP3,DUSP1,FOS,IL17A,KITLG,MYC,PIK3CG
STAT1		transcription regulator		-0.963	4.40E-03	ALDH1A3,AXL,CYP3A5,FCER1G,FOS,IFNG,MYC,PCDH17,SERPING1
ERG	2.000	transcription regulator		-1.000	3.28E-02	ARHGEF6,ERG,FKBP5,FLT1,PREX2,SPP1
NR1I3		ligand-dependent nuclear receptor		-1.007	3.59E-02	CYP3A4,CYP3A5,INSIG1,MYC
ESR1		ligand-dependent nuclear receptor		-1.070	2.34E-02	ABCA3,ABCG5,CHM,FAM102A,FOS,GNG12,GNRH1,HPGDS,MAP3K8,MMD,MYC,NEDD4,NFKBIA,OPHN1,OTUB2,PCDHB5,PCDHB6,PRKCH,PTPRT,RDH5,RERE,SPP1,TEK,VAV3
FOXP3		transcription regulator		-1.131	1.43E-02	IFNG,IL17A,ITGAE,NRP1
TWIST1		transcription regulator		-1.342	8.80E-03	ENPP3,FOS,ITGB3,PXDN,SEMA5A,SPP1
NR1I2		ligand-dependent nuclear receptor		-1.391	3.09E-02	CYP3A4,CYP3A5,INSIG1,PIPOX,PPARA
KLF2		transcription regulator		-1.516	1.21E-06	ADM,CTGF,FLT1,HPSE,IL17A,ITGB3,KITLG,MYC,NFKBIA,SLCO2A1,TNFRSF8
Srebp		group			2.44E-02	FOS
STAT5a/b		group			5.27E-03	FCER1G,IFNG,IL17A
RNA polymerase II		complex			3.30E-03	CD80,DUSP1,FLT1,FOS,IL17A,MYC,NFKBIA,SPP1,SYT4
Histone h3		group			8.74E-04	ASCL2,ATOH1,FLT1,FOS,HPSE,IFNG,IL17A,MAGED2,NFKBIA,SLC12A5,SPP1,SYNE2
Adaptor protein 2		complex			5.10E-03	CD28,IFNG
Cyclin A		group			4.82E-02	MYC
Rxr		group			9.79E-04	CYP3A4,CYP3A5,INSIG1,MYC,SPP1
NFkB (complex)		complex			1.62E-03	CD80,CTGF,IFNG,MYC,NFKBIA,SPP1	14 (2)
REL/RELA/RELB		group			4.82E-02	IFNG
Nfat (family)		group			2.23E-02	IFNG,IL17A
WWTR1		transcription regulator			2.23E-02	CTGF,SPP1
AKIRIN2		other			1.23E-02	DUSP1
SSBP2		transcription regulator			4.82E-02	MYC
IPMK		kinase			1.23E-02	FOS
Hdac1l		enzyme			2.44E-02	DUSP1
ZBTB20		other			1.23E-02	NFKBIA
CYLD		transcription regulator			4.60E-02	CD80,FCER1G
RPRD1B		other			2.44E-02	MYC
Histone h4		group			3.93E-02	FLT1,FOS,HPSE,SPP1
BCAS3		other			2.44E-02	MYC
PTF1A		transcription regulator			3.90E-02	ATOH1,CACNA2D3,CALB2
GLIS2		transcription regulator			2.01E-02	CTGF,IFNG
Alpha catenin		group			3.63E-02	MYC
IL12 (family)		group			1.23E-02	IFNG
estrogen receptor		group			3.20E-02	FOS,MYC
STAG1		other			1.23E-02	MYC
Nc2		complex			4.82E-02	MYC
NFATC3		transcription regulator			3.00E-02	ABCA3,FOS,IFNG
TEAD4		transcription regulator			7.59E-03	CTGF,FLT1,MYH1
HEY2		transcription regulator			4.90E-02	ANKRD1,ATOH1
SRF		transcription regulator			3.81E-02	ANKRD1,APOLD1,CTGF,FOS,MYH1,OPHN1,PLA2R1,TRIM4
PTRF		transcription regulator			1.23E-02	MYC
NCOR2		transcription regulator			1.12E-02	CD80,CYP3A4,FOS
TXK		kinase			1.23E-02	IFNG
GATA2		transcription regulator			2.07E-02	EPHA3,ERG,FOXP1,MYC
HTATIP2		transcription regulator			1.61E-02	MYC,SPP1
HDAC5		transcription regulator			2.73E-02	ETNPPL,MYC,PPARA
ACTL6A		other			4.82E-02	MYC
HLX		transcription regulator			6.36E-03	ANKRD1,IFNG,MYC
RUNX3		transcription regulator			1.20E-02	IFNG,ITGAE,MYC
ELL		transcription regulator			4.46E-04	FOS,MYC	9 (2)
SMAD1		transcription regulator			1.12E-02	CTGF,MYC,SPP1
MAP2K1		kinase			1.23E-02	FOS
MRE11A		enzyme			3.63E-02	MYC
POLR2A		enzyme			2.47E-02	FOS,MYC,NFKBIA
ZBTB16		transcription regulator			1.99E-02	ITGB3,MYC,SPP1
ZFP36		transcription regulator			1.57E-02	FOS,IL17A,SPP1
ITGAV		ion channel			2.44E-02	ITGB3
HAND1		transcription regulator			3.74E-02	FLT1,NRP1
CDK9		kinase			7.59E-03	CD80,FOS,MYC	9 (2)
CDC45		other			1.23E-02	MYC
PURB		transcription regulator			3.63E-02	MYC
POU2F1		transcription regulator			3.52E-03	GNRH1,HIST2H2BE,IL17A,MYH1,SERPING1,SPP1
RCAN1		transcription regulator			2.95E-02	FOS,MYH1
BPTF		transcription regulator			3.63E-02	MYC
SP100		transcription regulator			1.53E-03	CTGF,HSPB8,THY1
ELAVL1		other			2.44E-02	FOS
CNBP		transcription regulator			2.44E-02	MYC
CHUK		kinase			3.02E-03	FOS,NFKBIA	10 (3)
ELF1		transcription regulator			2.70E-02	FCER1G,IFNG
JUP		other			2.44E-02	MYC
FLI1		transcription regulator			2.22E-02	CTGF,ERG,TEK
NEUROG1		transcription regulator			4.40E-02	ITGB3,LCP1,PXDN
HDAC3		transcription regulator			2.16E-03	FOS,GDF11,MYC,NFKBIA,SPP1
ID3		transcription regulator			2.23E-02	ASCL2,DUSP1,FCER1G,IFNG,ITGB3,MYC
TLE1		transcription regulator			1.07E-02	DUSP1,FOS
MEF2BNB-MEF2B		transcription regulator			2.44E-02	GNRH1
RPL15		other			1.23E-02	MYC
RBM14		transcription regulator			4.82E-02	MYC
FOXO6		transcription regulator			2.44E-02	MYC
PRDM8		transcription regulator			9.12E-03	ANTXR2,CALB2
NCOA5		other			1.23E-02	MYC
VAV1		transcription regulator			2.70E-02	FOS,IFNG
DDB2		other			4.82E-02	NFKBIA
HOXB13		transcription regulator			4.90E-02	MYC,NFKBIA
ETV3		transcription regulator			2.18E-03	MYC,SPP1
CKAP4		other			1.23E-02	CTGF
TLE4		transcription regulator			2.44E-02	GNRH1
ATF6		transcription regulator			8.94E-03	CALR,FOS,PPARA
ING4		transcription regulator			5.10E-03	MYC,NFKBIA
ZBTB7A		transcription regulator			2.95E-02	FOS,MYC
BCL6		transcription regulator			6.27E-03	CD80,CHM,IL17A,MYC,PFDN4,PIK3CG
MECP2		transcription regulator			2.49E-04	CALB2,EFNA5,FKBP5,IFNG,MYC,SLC12A5,SYT4
CDKN1A		kinase			1.46E-03	DUSP1,MYC
DNMT3A		enzyme			2.46E-02	IFNG,IL17A
SYK		kinase			2.44E-02	ITGB3
HHEX		transcription regulator			4.77E-04	FLT1,NRP1,TEK
KIDINS220		transcription regulator			3.63E-02	FOS
TEF		transcription regulator			5.10E-03	AQP2,PPARA
SMARCE1		transcription regulator			2.70E-02	FOS,MYC
MED26		transcription regulator			2.44E-02	MYC
CSF1R		kinase			4.82E-02	MYC
RPS3		enzyme			3.63E-02	NFKBIA
KCNIP3		transcription regulator			1.61E-02	FOS,IFNG
NME2		kinase			2.44E-02	MYC
RARG		ligand-dependent nuclear receptor			1.12E-02	DUSP1,FOS,MYC
HNRNPA2B1		other			3.63E-02	MYC
NKX3-1		transcription regulator			3.97E-04	CTSZ,ERG,FOS,MYC,VAV3
TBX21		transcription regulator			1.04E-02	IFNG,IL17A,SPP1
CTBP1		enzyme			4.60E-02	FOS,MMD
EFNB1		other			1.23E-02	TEK
KLF6		transcription regulator			3.90E-02	MYC,NFKBIA,PPARA
HOXB4		transcription regulator			1.24E-02	ITGB3,MYC
NFKBIB		transcription regulator			2.34E-02	CD80,NFKBIA,TEK
POU4F3		transcription regulator			2.44E-02	FOS
ING2		transcription regulator			2.44E-02	SPP1
PKN1		kinase			4.82E-02	PLD1
TBP		transcription regulator			8.80E-03	CD80,FOS,MYC,NFKBIA
WASH1		other			1.23E-02	MYC
PRMT1		enzyme			2.44E-02	CYP3A4
NFATC1		transcription regulator			6.66E-04	AQP2,IFNG,IL17A,ITGB3,MYC
YAP1		transcription regulator			8.35E-03	ANKRD1,CTGF,MYC,NLRC4
MLLT3		other			3.63E-02	MYC
TDG		enzyme			3.63E-02	MYC
CYP27B1		enzyme			1.83E-06	CYP3A4,CYP3A5,SPP1
SOX9		transcription regulator			3.29E-02	CTGF,FOS,PHEX
RFX3		transcription regulator			1.42E-02	DNAH11,MYC
RORC		ligand-dependent nuclear receptor			3.60E-02	ABCG5,CD28,CYP3A5,IFNG,IL17A
SIN3B		transcription regulator			2.46E-02	KLF10,MYC
THOC1		transcription regulator			1.23E-02	CALR
ZBTB7B		transcription regulator			3.85E-03	IFNG,ITGAE,NRP1
TAF4B		transcription regulator			3.05E-03	CTGF,NFKBIA,SPP1
TAX1BP3		transcription regulator			1.23E-02	FOS
IRF3		transcription regulator			3.97E-02	CD58,DDX58,IFNG,IFNW1,IL17A
URI1		transcription regulator			3.63E-02	FKBP5
DBP		transcription regulator			1.61E-02	AQP2,PPARA
FOXH1		transcription regulator			4.82E-02	ALDH1A3
TAZ		enzyme			1.23E-02	CTGF
PRKCB		kinase			2.86E-02	CD80,FOS,MYC
YWHAB		transcription regulator			4.82E-02	DUSP1
GTF2I		transcription regulator			1.24E-02	FOS,MYC
CDK8		kinase			9.12E-03	CD80,MYC	9 (2)
SIN3A		transcription regulator			4.62E-03	IFNG,KLF10,MYC,SYT4
RPA2		other			2.44E-02	MYC
HNRNPU		transporter			6.32E-03	MYC,SPP1
HLF		transcription regulator			6.32E-03	AQP2,PPARA
MBD1		transcription regulator			3.46E-02	EFNA5,PTPRM
PRDM2		transcription regulator			1.23E-02	MYC
HNRNPD		transcription regulator			5.10E-03	FLT1,FOS
FOSL1		transcription regulator			4.23E-02	ADM,AXL,FOS
ZNF217		transcription regulator			1.19E-02	ADM,MYC,PIPOX,ST6GAL1
HIVEP2		transcription regulator			1.46E-03	FOS,MYC
PCGF2		transcription regulator			6.96E-03	ATOH1,IL17A,MYC
DDX5		enzyme			1.42E-02	FOS,MYC
NAB2		transcription regulator			2.01E-02	FLT1,FOS
CDK2		kinase			2.44E-02	MYC
TFAP2C		transcription regulator			5.59E-03	ANTXR2,CTGF,MYC,NRP1
UBE2V1		transcription regulator			2.44E-02	FOS
RELB		transcription regulator			3.59E-02	MAP3K8,MYC,NFKBIA
CREBBP		transcription regulator			1.73E-02	CD80,FOS,GIMAP4,GNG2,IL17A,MAP3K8,MYC,MYH1,PIPOX,ST6GAL1
EXOSC10		kinase			1.23E-02	FOS
ZBTB14		transcription regulator			1.23E-02	MYC
RING1		transcription regulator			3.63E-02	FOS
YY2		other			1.46E-03	FOS,MYC
RPS20		other			1.23E-02	MYC
EEF1A1		translation regulator			2.44E-02	MYC
IRX5		transcription regulator			1.23E-02	KCND2
NCOA6		transcription regulator			4.00E-03	ABCG5,FOS
TOP2A		enzyme			2.44E-02	MYC
HMGB1		transcription regulator			3.59E-02	CD58,CD80,IL17A
MEIS1		transcription regulator			9.12E-03	FLT3,FOS
MYH9		enzyme			1.23E-02	MYC
OTX2		transcription regulator			1.20E-02	ATOH1,EFNA5,GNRH1
Tcf7		transcription regulator			1.42E-02	IFNG,IL17A
TCF7		transcription regulator			1.43E-03	FOS,IL17A,PPARA,SPP1	9 (2)
Hist1h1e		other			3.63E-02	ATOH1
TBPL1		transcription regulator			4.82E-02	FOS
POU2F2		transcription regulator			3.20E-02	HIST2H2BE,SPP1
SMAD6		transcription regulator			1.61E-02	IFNG,SPP1
BACH2		transcription regulator			1.04E-02	IFNG,IL17A,ITGAE
ID2		transcription regulator			1.87E-02	ASCL2,DUSP1,FCER1G,IFNG,ITGB3,MYC
HOXA7		transcription regulator			4.60E-02	ERG,FLT3
MEF2D		transcription regulator			5.80E-03	CTGF,FOS,PPARA
RPL21		other			1.23E-02	MYC
